# Supplementary material for: Therapeutic potential of PRMT1 as a critical survival dependency target in multiple myeloma
Source: BMC Cancer. 2025 Nov 4;25:1704. doi: 10.1186/s12885-025-15104-w (PMC12584455; doi:10.1186/s12885-025-15104-w)
Supplement: Supplementary file 1 — Supplementary Material 1. [file 12885_2025_15104_MOESM1_ESM.xlsx]

## Sheet: Library sgRNA Sequences
CELLECTA Custom Pooled sgRNA Library					Cellecta, Inc.
Sequences and Annotations					320 Logue Ave.
Institution:	MD Anderson		NGS Distribution		Mountain View, CA 94043
			percentile		+1-650-938-3910
Library:	94155.1-2K-MDA-SC-DNA_Repair-LGpuro		5th% :	23380.2	www.cellecta.com
# Gene Targets:	197		10th% :	24719.4
# sgRNA:	1985		90th% :	32714.6
Controls:	15 NTCtrl gRNA, 4 PosCtrl genes		95th% :	33886.6
Quote#:	COL180405B1
Order#:	94155		90th%/10th% (80%) :	1.32344
Date:	2018-07-16		95th%/5th% (90%) :	1.44937
NGS QC, Plasmid sgRNA Library			# of independent clones :	25 x 10^6
in Vector:	lentiGuide-Puro
Lot#:	180607001		% correct gRNA (NGS QC) :	>90%
Sequencer:	NextSeq 500		mutation rate (NGS QC) :	<0.5%
Date:	2018-06-19
Gene Symbol	Entrez ID	sgRNA ID (Label)	gRNA	NGS QC Plasmid (total reads)	Library sgRNA Insert Sequence (5'-ACCG + gRNA + tracrRNA + TTCG-3')
Non-Targeting_Ctrl	n/a	1|sg_Non-Targeting_Ctrl_01|Non-Targeting_Ctrl	AGGCGCCAACATTGACCGTA	29517	ACCGAGGCGCCAACATTGACCGTAGTTTAAGAGCTATGCTGGAAACAGCATAGCAAGTTTAAATAAGGCTAGTCCGTTATCAACTTGAAAAAGTGGCACCGAGTCGGTGCTTTTTTCG
Non-Targeting_Ctrl	n/a	1|sg_Non-Targeting_Ctrl_02|Non-Targeting_Ctrl	AGGCTTAAATGGCGAGATTG	27650	ACCGAGGCTTAAATGGCGAGATTGGTTTAAGAGCTATGCTGGAAACAGCATAGCAAGTTTAAATAAGGCTAGTCCGTTATCAACTTGAAAAAGTGGCACCGAGTCGGTGCTTTTTTCG
Non-Targeting_Ctrl	n/a	1|sg_Non-Targeting_Ctrl_03|Non-Targeting_Ctrl	AGGGAAACCTCTATGGGTAA	23522	ACCGAGGGAAACCTCTATGGGTAAGTTTAAGAGCTATGCTGGAAACAGCATAGCAAGTTTAAATAAGGCTAGTCCGTTATCAACTTGAAAAAGTGGCACCGAGTCGGTGCTTTTTTCG
Non-Targeting_Ctrl	n/a	1|sg_Non-Targeting_Ctrl_04|Non-Targeting_Ctrl	AGGGATCGTTAGGAAGGGAA	28892	ACCGAGGGATCGTTAGGAAGGGAAGTTTAAGAGCTATGCTGGAAACAGCATAGCAAGTTTAAATAAGGCTAGTCCGTTATCAACTTGAAAAAGTGGCACCGAGTCGGTGCTTTTTTCG
Non-Targeting_Ctrl	n/a	1|sg_Non-Targeting_Ctrl_05|Non-Targeting_Ctrl	AGGGCACCCGGTTCATACGC	27956	ACCGAGGGCACCCGGTTCATACGCGTTTAAGAGCTATGCTGGAAACAGCATAGCAAGTTTAAATAAGGCTAGTCCGTTATCAACTTGAAAAAGTGGCACCGAGTCGGTGCTTTTTTCG
Non-Targeting_Ctrl	n/a	1|sg_Non-Targeting_Ctrl_06|Non-Targeting_Ctrl	AGTAGACGGACGGTGAGCTG	31208	ACCGAGTAGACGGACGGTGAGCTGGTTTAAGAGCTATGCTGGAAACAGCATAGCAAGTTTAAATAAGGCTAGTCCGTTATCAACTTGAAAAAGTGGCACCGAGTCGGTGCTTTTTTCG
Non-Targeting_Ctrl	n/a	1|sg_Non-Targeting_Ctrl_07|Non-Targeting_Ctrl	AGTATGAGACTCATAGGGTG	25149	ACCGAGTATGAGACTCATAGGGTGGTTTAAGAGCTATGCTGGAAACAGCATAGCAAGTTTAAATAAGGCTAGTCCGTTATCAACTTGAAAAAGTGGCACCGAGTCGGTGCTTTTTTCG
Non-Targeting_Ctrl	n/a	1|sg_Non-Targeting_Ctrl_08|Non-Targeting_Ctrl	AGTGGGGCGCTAAGTGGGGG	20724	ACCGAGTGGGGCGCTAAGTGGGGGGTTTAAGAGCTATGCTGGAAACAGCATAGCAAGTTTAAATAAGGCTAGTCCGTTATCAACTTGAAAAAGTGGCACCGAGTCGGTGCTTTTTTCG
Non-Targeting_Ctrl	n/a	1|sg_Non-Targeting_Ctrl_09|Non-Targeting_Ctrl	AGTGTATCTTCCACCTGTCT	32115	ACCGAGTGTATCTTCCACCTGTCTGTTTAAGAGCTATGCTGGAAACAGCATAGCAAGTTTAAATAAGGCTAGTCCGTTATCAACTTGAAAAAGTGGCACCGAGTCGGTGCTTTTTTCG
Non-Targeting_Ctrl	n/a	1|sg_Non-Targeting_Ctrl_10|Non-Targeting_Ctrl	AGTGTGGAAAAGCTAACAGA	31388	ACCGAGTGTGGAAAAGCTAACAGAGTTTAAGAGCTATGCTGGAAACAGCATAGCAAGTTTAAATAAGGCTAGTCCGTTATCAACTTGAAAAAGTGGCACCGAGTCGGTGCTTTTTTCG
Non-Targeting_Ctrl	n/a	1|sg_Non-Targeting_Ctrl_11|Non-Targeting_Ctrl	AGTGTTTGAAAAAAGGGCGG	26051	ACCGAGTGTTTGAAAAAAGGGCGGGTTTAAGAGCTATGCTGGAAACAGCATAGCAAGTTTAAATAAGGCTAGTCCGTTATCAACTTGAAAAAGTGGCACCGAGTCGGTGCTTTTTTCG
Non-Targeting_Ctrl	n/a	1|sg_Non-Targeting_Ctrl_12|Non-Targeting_Ctrl	AGTTCCCAGAAATATATTGC	23738	ACCGAGTTCCCAGAAATATATTGCGTTTAAGAGCTATGCTGGAAACAGCATAGCAAGTTTAAATAAGGCTAGTCCGTTATCAACTTGAAAAAGTGGCACCGAGTCGGTGCTTTTTTCG
Non-Targeting_Ctrl	n/a	1|sg_Non-Targeting_Ctrl_13|Non-Targeting_Ctrl	AGTTCTGTTCGATAGATGCC	32240	ACCGAGTTCTGTTCGATAGATGCCGTTTAAGAGCTATGCTGGAAACAGCATAGCAAGTTTAAATAAGGCTAGTCCGTTATCAACTTGAAAAAGTGGCACCGAGTCGGTGCTTTTTTCG
Non-Targeting_Ctrl	n/a	1|sg_Non-Targeting_Ctrl_14|Non-Targeting_Ctrl	AGTTGAATGGACCTCGACTA	29334	ACCGAGTTGAATGGACCTCGACTAGTTTAAGAGCTATGCTGGAAACAGCATAGCAAGTTTAAATAAGGCTAGTCCGTTATCAACTTGAAAAAGTGGCACCGAGTCGGTGCTTTTTTCG
Non-Targeting_Ctrl	n/a	1|sg_Non-Targeting_Ctrl_15|Non-Targeting_Ctrl	ATAAGCCACACTACCCGCCT	28199	ACCGATAAGCCACACTACCCGCCTGTTTAAGAGCTATGCTGGAAACAGCATAGCAAGTTTAAATAAGGCTAGTCCGTTATCAACTTGAAAAAGTGGCACCGAGTCGGTGCTTTTTTCG
DEFB118	117285	1|sg_hDEFB118_01|DEFB118	GTTGAGTCACTCAAGGGTGT	26481	ACCGGTTGAGTCACTCAAGGGTGTGTTTAAGAGCTATGCTGGAAACAGCATAGCAAGTTTAAATAAGGCTAGTCCGTTATCAACTTGAAAAAGTGGCACCGAGTCGGTGCTTTTTTCG
DEFB118	117285	1|sg_hDEFB118_02|DEFB118	TGTTGAGTCACTCAAGGGTG	25955	ACCGTGTTGAGTCACTCAAGGGTGGTTTAAGAGCTATGCTGGAAACAGCATAGCAAGTTTAAATAAGGCTAGTCCGTTATCAACTTGAAAAAGTGGCACCGAGTCGGTGCTTTTTTCG
DEFB118	117285	1|sg_hDEFB118_03|DEFB118	AGTAAGCAGCAAGAAAGATA	36181	ACCGAGTAAGCAGCAAGAAAGATAGTTTAAGAGCTATGCTGGAAACAGCATAGCAAGTTTAAATAAGGCTAGTCCGTTATCAACTTGAAAAAGTGGCACCGAGTCGGTGCTTTTTTCG
DEFB118	117285	1|sg_hDEFB118_04|DEFB118	TGGGGTAGGAGCACAAGCAT	20080	ACCGTGGGGTAGGAGCACAAGCATGTTTAAGAGCTATGCTGGAAACAGCATAGCAAGTTTAAATAAGGCTAGTCCGTTATCAACTTGAAAAAGTGGCACCGAGTCGGTGCTTTTTTCG
DEFB118	117285	1|sg_hDEFB118_05|DEFB118	CATGAGCTATGGTGAACATT	32031	ACCGCATGAGCTATGGTGAACATTGTTTAAGAGCTATGCTGGAAACAGCATAGCAAGTTTAAATAAGGCTAGTCCGTTATCAACTTGAAAAAGTGGCACCGAGTCGGTGCTTTTTTCG
DEFB118	117285	1|sg_hDEFB118_06|DEFB118	AAAAATGCTGGAACAGATCA	34832	ACCGAAAAATGCTGGAACAGATCAGTTTAAGAGCTATGCTGGAAACAGCATAGCAAGTTTAAATAAGGCTAGTCCGTTATCAACTTGAAAAAGTGGCACCGAGTCGGTGCTTTTTTCG
DEFB118	117285	1|sg_hDEFB118_07|DEFB118	ATGTCGCAGGAACTCGCCTG	33565	ACCGATGTCGCAGGAACTCGCCTGGTTTAAGAGCTATGCTGGAAACAGCATAGCAAGTTTAAATAAGGCTAGTCCGTTATCAACTTGAAAAAGTGGCACCGAGTCGGTGCTTTTTTCG
DEFB118	117285	1|sg_hDEFB118_08|DEFB118	AAGGGTGTGGGAGATGTCGC	31837	ACCGAAGGGTGTGGGAGATGTCGCGTTTAAGAGCTATGCTGGAAACAGCATAGCAAGTTTAAATAAGGCTAGTCCGTTATCAACTTGAAAAAGTGGCACCGAGTCGGTGCTTTTTTCG
DEFB118	117285	1|sg_hDEFB118_09|DEFB118	TACCTGGGATCACTTGGGGT	24684	ACCGTACCTGGGATCACTTGGGGTGTTTAAGAGCTATGCTGGAAACAGCATAGCAAGTTTAAATAAGGCTAGTCCGTTATCAACTTGAAAAAGTGGCACCGAGTCGGTGCTTTTTTCG
DEFB118	117285	1|sg_hDEFB118_10|DEFB118	GAAGAGTCTGAGGCGGGAAG	27007	ACCGGAAGAGTCTGAGGCGGGAAGGTTTAAGAGCTATGCTGGAAACAGCATAGCAAGTTTAAATAAGGCTAGTCCGTTATCAACTTGAAAAAGTGGCACCGAGTCGGTGCTTTTTTCG
ENTHD1	150350	1|sg_hENTHD1_01|ENTHD1	ACTTTGATACCCTTAAGTCG	26858	ACCGACTTTGATACCCTTAAGTCGGTTTAAGAGCTATGCTGGAAACAGCATAGCAAGTTTAAATAAGGCTAGTCCGTTATCAACTTGAAAAAGTGGCACCGAGTCGGTGCTTTTTTCG
ENTHD1	150350	1|sg_hENTHD1_02|ENTHD1	TCATGGTTGGAAATCAACAG	26603	ACCGTCATGGTTGGAAATCAACAGGTTTAAGAGCTATGCTGGAAACAGCATAGCAAGTTTAAATAAGGCTAGTCCGTTATCAACTTGAAAAAGTGGCACCGAGTCGGTGCTTTTTTCG
ENTHD1	150350	1|sg_hENTHD1_03|ENTHD1	GTATAAATCCCTTACCCTAA	22775	ACCGGTATAAATCCCTTACCCTAAGTTTAAGAGCTATGCTGGAAACAGCATAGCAAGTTTAAATAAGGCTAGTCCGTTATCAACTTGAAAAAGTGGCACCGAGTCGGTGCTTTTTTCG
ENTHD1	150350	1|sg_hENTHD1_04|ENTHD1	ATAAGCTTCCTAAGTTTGGA	27790	ACCGATAAGCTTCCTAAGTTTGGAGTTTAAGAGCTATGCTGGAAACAGCATAGCAAGTTTAAATAAGGCTAGTCCGTTATCAACTTGAAAAAGTGGCACCGAGTCGGTGCTTTTTTCG
ENTHD1	150350	1|sg_hENTHD1_05|ENTHD1	GGATTGTGCTGGTTTCTGGT	35730	ACCGGGATTGTGCTGGTTTCTGGTGTTTAAGAGCTATGCTGGAAACAGCATAGCAAGTTTAAATAAGGCTAGTCCGTTATCAACTTGAAAAAGTGGCACCGAGTCGGTGCTTTTTTCG
ENTHD1	150350	1|sg_hENTHD1_06|ENTHD1	AGCACAATCCAGCATTCAGA	30481	ACCGAGCACAATCCAGCATTCAGAGTTTAAGAGCTATGCTGGAAACAGCATAGCAAGTTTAAATAAGGCTAGTCCGTTATCAACTTGAAAAAGTGGCACCGAGTCGGTGCTTTTTTCG
ENTHD1	150350	1|sg_hENTHD1_07|ENTHD1	TTATTCAGCATTGCAGAGAG	27371	ACCGTTATTCAGCATTGCAGAGAGGTTTAAGAGCTATGCTGGAAACAGCATAGCAAGTTTAAATAAGGCTAGTCCGTTATCAACTTGAAAAAGTGGCACCGAGTCGGTGCTTTTTTCG
ENTHD1	150350	1|sg_hENTHD1_08|ENTHD1	CAGAGATTATGAATATGCTG	28040	ACCGCAGAGATTATGAATATGCTGGTTTAAGAGCTATGCTGGAAACAGCATAGCAAGTTTAAATAAGGCTAGTCCGTTATCAACTTGAAAAAGTGGCACCGAGTCGGTGCTTTTTTCG
ENTHD1	150350	1|sg_hENTHD1_09|ENTHD1	GCAACTTCTAACGACCCTTG	27972	ACCGGCAACTTCTAACGACCCTTGGTTTAAGAGCTATGCTGGAAACAGCATAGCAAGTTTAAATAAGGCTAGTCCGTTATCAACTTGAAAAAGTGGCACCGAGTCGGTGCTTTTTTCG
ENTHD1	150350	1|sg_hENTHD1_10|ENTHD1	GTTTATCAGCCCCGACTTAA	25845	ACCGGTTTATCAGCCCCGACTTAAGTTTAAGAGCTATGCTGGAAACAGCATAGCAAGTTTAAATAAGGCTAGTCCGTTATCAACTTGAAAAAGTGGCACCGAGTCGGTGCTTTTTTCG
KCNV1	27012	1|sg_hKCNV1_01|KCNV1	GCTGCTCCATGACATGCAGG	28397	ACCGGCTGCTCCATGACATGCAGGGTTTAAGAGCTATGCTGGAAACAGCATAGCAAGTTTAAATAAGGCTAGTCCGTTATCAACTTGAAAAAGTGGCACCGAGTCGGTGCTTTTTTCG
KCNV1	27012	1|sg_hKCNV1_02|KCNV1	AGAAGTACTCGTTGTCCACG	32621	ACCGAGAAGTACTCGTTGTCCACGGTTTAAGAGCTATGCTGGAAACAGCATAGCAAGTTTAAATAAGGCTAGTCCGTTATCAACTTGAAAAAGTGGCACCGAGTCGGTGCTTTTTTCG
KCNV1	27012	1|sg_hKCNV1_03|KCNV1	TTGCGACGATGCCAACCCCG	29585	ACCGTTGCGACGATGCCAACCCCGGTTTAAGAGCTATGCTGGAAACAGCATAGCAAGTTTAAATAAGGCTAGTCCGTTATCAACTTGAAAAAGTGGCACCGAGTCGGTGCTTTTTTCG
KCNV1	27012	1|sg_hKCNV1_04|KCNV1	GGCTTCCTACCGCCGCCCCG	27443	ACCGGGCTTCCTACCGCCGCCCCGGTTTAAGAGCTATGCTGGAAACAGCATAGCAAGTTTAAATAAGGCTAGTCCGTTATCAACTTGAAAAAGTGGCACCGAGTCGGTGCTTTTTTCG
KCNV1	27012	1|sg_hKCNV1_05|KCNV1	CCTGCTGCGAGAGCACGAAG	30878	ACCGCCTGCTGCGAGAGCACGAAGGTTTAAGAGCTATGCTGGAAACAGCATAGCAAGTTTAAATAAGGCTAGTCCGTTATCAACTTGAAAAAGTGGCACCGAGTCGGTGCTTTTTTCG
KCNV1	27012	1|sg_hKCNV1_06|KCNV1	CAGCATCGATTCCTGCTGCA	37243	ACCGCAGCATCGATTCCTGCTGCAGTTTAAGAGCTATGCTGGAAACAGCATAGCAAGTTTAAATAAGGCTAGTCCGTTATCAACTTGAAAAAGTGGCACCGAGTCGGTGCTTTTTTCG
KCNV1	27012	1|sg_hKCNV1_07|KCNV1	CATCTCCATTATCTTCGTGG	30315	ACCGCATCTCCATTATCTTCGTGGGTTTAAGAGCTATGCTGGAAACAGCATAGCAAGTTTAAATAAGGCTAGTCCGTTATCAACTTGAAAAAGTGGCACCGAGTCGGTGCTTTTTTCG
KCNV1	27012	1|sg_hKCNV1_08|KCNV1	CGTCATCTCCATTATCTTCG	33159	ACCGCGTCATCTCCATTATCTTCGGTTTAAGAGCTATGCTGGAAACAGCATAGCAAGTTTAAATAAGGCTAGTCCGTTATCAACTTGAAAAAGTGGCACCGAGTCGGTGCTTTTTTCG
KCNV1	27012	1|sg_hKCNV1_09|KCNV1	GGACTGCTTCACGGTCAACG	28410	ACCGGGACTGCTTCACGGTCAACGGTTTAAGAGCTATGCTGGAAACAGCATAGCAAGTTTAAATAAGGCTAGTCCGTTATCAACTTGAAAAAGTGGCACCGAGTCGGTGCTTTTTTCG
KCNV1	27012	1|sg_hKCNV1_10|KCNV1	GCATCGTCGCAAAGCTCCAG	32301	ACCGGCATCGTCGCAAAGCTCCAGGTTTAAGAGCTATGCTGGAAACAGCATAGCAAGTTTAAATAAGGCTAGTCCGTTATCAACTTGAAAAAGTGGCACCGAGTCGGTGCTTTTTTCG
NOTO	344022	1|sg_hNOTO_01|NOTO	GGTCGGACCCGAGAGCCCGA	25513	ACCGGGTCGGACCCGAGAGCCCGAGTTTAAGAGCTATGCTGGAAACAGCATAGCAAGTTTAAATAAGGCTAGTCCGTTATCAACTTGAAAAAGTGGCACCGAGTCGGTGCTTTTTTCG
NOTO	344022	1|sg_hNOTO_02|NOTO	ATGCCTAGCCCCAGGCCGCG	29001	ACCGATGCCTAGCCCCAGGCCGCGGTTTAAGAGCTATGCTGGAAACAGCATAGCAAGTTTAAATAAGGCTAGTCCGTTATCAACTTGAAAAAGTGGCACCGAGTCGGTGCTTTTTTCG
NOTO	344022	1|sg_hNOTO_03|NOTO	GGTGGCGCACAGGGAAGCAG	20538	ACCGGGTGGCGCACAGGGAAGCAGGTTTAAGAGCTATGCTGGAAACAGCATAGCAAGTTTAAATAAGGCTAGTCCGTTATCAACTTGAAAAAGTGGCACCGAGTCGGTGCTTTTTTCG
NOTO	344022	1|sg_hNOTO_04|NOTO	GATGGCCTCGACCGAGAAAG	27797	ACCGGATGGCCTCGACCGAGAAAGGTTTAAGAGCTATGCTGGAAACAGCATAGCAAGTTTAAATAAGGCTAGTCCGTTATCAACTTGAAAAAGTGGCACCGAGTCGGTGCTTTTTTCG
NOTO	344022	1|sg_hNOTO_05|NOTO	CACGATGTCGGGCAAGCCCA	33777	ACCGCACGATGTCGGGCAAGCCCAGTTTAAGAGCTATGCTGGAAACAGCATAGCAAGTTTAAATAAGGCTAGTCCGTTATCAACTTGAAAAAGTGGCACCGAGTCGGTGCTTTTTTCG
NOTO	344022	1|sg_hNOTO_06|NOTO	GTAAAAACCTACGCTCAGGT	27117	ACCGGTAAAAACCTACGCTCAGGTGTTTAAGAGCTATGCTGGAAACAGCATAGCAAGTTTAAATAAGGCTAGTCCGTTATCAACTTGAAAAAGTGGCACCGAGTCGGTGCTTTTTTCG
NOTO	344022	1|sg_hNOTO_07|NOTO	GGATGGCCTCGACCGAGAAA	27006	ACCGGGATGGCCTCGACCGAGAAAGTTTAAGAGCTATGCTGGAAACAGCATAGCAAGTTTAAATAAGGCTAGTCCGTTATCAACTTGAAAAAGTGGCACCGAGTCGGTGCTTTTTTCG
NOTO	344022	1|sg_hNOTO_08|NOTO	CCGCAGACGGGAGCCACGCG	32705	ACCGCCGCAGACGGGAGCCACGCGGTTTAAGAGCTATGCTGGAAACAGCATAGCAAGTTTAAATAAGGCTAGTCCGTTATCAACTTGAAAAAGTGGCACCGAGTCGGTGCTTTTTTCG
NOTO	344022	1|sg_hNOTO_09|NOTO	CAGCGGTCCAGAAGGCCGGG	26943	ACCGCAGCGGTCCAGAAGGCCGGGGTTTAAGAGCTATGCTGGAAACAGCATAGCAAGTTTAAATAAGGCTAGTCCGTTATCAACTTGAAAAAGTGGCACCGAGTCGGTGCTTTTTTCG
NOTO	344022	1|sg_hNOTO_10|NOTO	GCGGGTGGCGGGCTGCCTCG	19804	ACCGGCGGGTGGCGGGCTGCCTCGGTTTAAGAGCTATGCTGGAAACAGCATAGCAAGTTTAAATAAGGCTAGTCCGTTATCAACTTGAAAAAGTGGCACCGAGTCGGTGCTTTTTTCG
ABRAXAS1	84142	4|sg_hABRAXAS1_01|ABRAXAS1	GGAGGGGGAGAGTACGTCGG	22746	ACCGGGAGGGGGAGAGTACGTCGGGTTTAAGAGCTATGCTGGAAACAGCATAGCAAGTTTAAATAAGGCTAGTCCGTTATCAACTTGAAAAAGTGGCACCGAGTCGGTGCTTTTTTCG
ABRAXAS1	84142	4|sg_hABRAXAS1_02|ABRAXAS1	CGCTTTCCAGCACCTCAACA	29935	ACCGCGCTTTCCAGCACCTCAACAGTTTAAGAGCTATGCTGGAAACAGCATAGCAAGTTTAAATAAGGCTAGTCCGTTATCAACTTGAAAAAGTGGCACCGAGTCGGTGCTTTTTTCG
ABRAXAS1	84142	4|sg_hABRAXAS1_03|ABRAXAS1	GTGCTCTCGGGCTTTGTGCT	36495	ACCGGTGCTCTCGGGCTTTGTGCTGTTTAAGAGCTATGCTGGAAACAGCATAGCAAGTTTAAATAAGGCTAGTCCGTTATCAACTTGAAAAAGTGGCACCGAGTCGGTGCTTTTTTCG
ABRAXAS1	84142	4|sg_hABRAXAS1_04|ABRAXAS1	CCAGCACCTCAACACGGACT	31989	ACCGCCAGCACCTCAACACGGACTGTTTAAGAGCTATGCTGGAAACAGCATAGCAAGTTTAAATAAGGCTAGTCCGTTATCAACTTGAAAAAGTGGCACCGAGTCGGTGCTTTTTTCG
ABRAXAS1	84142	4|sg_hABRAXAS1_05|ABRAXAS1	GATGGCAATTCAAGAGATCT	24481	ACCGGATGGCAATTCAAGAGATCTGTTTAAGAGCTATGCTGGAAACAGCATAGCAAGTTTAAATAAGGCTAGTCCGTTATCAACTTGAAAAAGTGGCACCGAGTCGGTGCTTTTTTCG
ABRAXAS1	84142	4|sg_hABRAXAS1_06|ABRAXAS1	ATAGCAGAAAAACAAGGTCT	31770	ACCGATAGCAGAAAAACAAGGTCTGTTTAAGAGCTATGCTGGAAACAGCATAGCAAGTTTAAATAAGGCTAGTCCGTTATCAACTTGAAAAAGTGGCACCGAGTCGGTGCTTTTTTCG
ABRAXAS1	84142	4|sg_hABRAXAS1_07|ABRAXAS1	TTTCTTCTTGGGGAAGTAAA	25951	ACCGTTTCTTCTTGGGGAAGTAAAGTTTAAGAGCTATGCTGGAAACAGCATAGCAAGTTTAAATAAGGCTAGTCCGTTATCAACTTGAAAAAGTGGCACCGAGTCGGTGCTTTTTTCG
ABRAXAS1	84142	4|sg_hABRAXAS1_08|ABRAXAS1	TAAAACGAGAAATTGAGAAA	31953	ACCGTAAAACGAGAAATTGAGAAAGTTTAAGAGCTATGCTGGAAACAGCATAGCAAGTTTAAATAAGGCTAGTCCGTTATCAACTTGAAAAAGTGGCACCGAGTCGGTGCTTTTTTCG
ABRAXAS1	84142	4|sg_hABRAXAS1_09|ABRAXAS1	AAACGATCTAAAGCAGATAC	33456	ACCGAAACGATCTAAAGCAGATACGTTTAAGAGCTATGCTGGAAACAGCATAGCAAGTTTAAATAAGGCTAGTCCGTTATCAACTTGAAAAAGTGGCACCGAGTCGGTGCTTTTTTCG
ABRAXAS1	84142	4|sg_hABRAXAS1_10|ABRAXAS1	AGTACGTCGGCGGTGCTCTC	36117	ACCGAGTACGTCGGCGGTGCTCTCGTTTAAGAGCTATGCTGGAAACAGCATAGCAAGTTTAAATAAGGCTAGTCCGTTATCAACTTGAAAAAGTGGCACCGAGTCGGTGCTTTTTTCG
ALKBH2	121642	4|sg_hALKBH2_01|ALKBH2	GCAGGCACCGAAGGAGACAG	31044	ACCGGCAGGCACCGAAGGAGACAGGTTTAAGAGCTATGCTGGAAACAGCATAGCAAGTTTAAATAAGGCTAGTCCGTTATCAACTTGAAAAAGTGGCACCGAGTCGGTGCTTTTTTCG
ALKBH2	121642	4|sg_hALKBH2_02|ALKBH2	TCCGGCATAAGGATTCCCGT	27598	ACCGTCCGGCATAAGGATTCCCGTGTTTAAGAGCTATGCTGGAAACAGCATAGCAAGTTTAAATAAGGCTAGTCCGTTATCAACTTGAAAAAGTGGCACCGAGTCGGTGCTTTTTTCG
ALKBH2	121642	4|sg_hALKBH2_03|ALKBH2	GGAAGTGGCACAGTGTGCCC	29908	ACCGGGAAGTGGCACAGTGTGCCCGTTTAAGAGCTATGCTGGAAACAGCATAGCAAGTTTAAATAAGGCTAGTCCGTTATCAACTTGAAAAAGTGGCACCGAGTCGGTGCTTTTTTCG
ALKBH2	121642	4|sg_hALKBH2_04|ALKBH2	AGATGGCTGTGACCACATCG	30452	ACCGAGATGGCTGTGACCACATCGGTTTAAGAGCTATGCTGGAAACAGCATAGCAAGTTTAAATAAGGCTAGTCCGTTATCAACTTGAAAAAGTGGCACCGAGTCGGTGCTTTTTTCG
ALKBH2	121642	4|sg_hALKBH2_05|ALKBH2	CATCCGGGATCACGTCTCTG	30482	ACCGCATCCGGGATCACGTCTCTGGTTTAAGAGCTATGCTGGAAACAGCATAGCAAGTTTAAATAAGGCTAGTCCGTTATCAACTTGAAAAAGTGGCACCGAGTCGGTGCTTTTTTCG
ALKBH2	121642	4|sg_hALKBH2_06|ALKBH2	TCAACTTTGTGCTCATCAAC	31101	ACCGTCAACTTTGTGCTCATCAACGTTTAAGAGCTATGCTGGAAACAGCATAGCAAGTTTAAATAAGGCTAGTCCGTTATCAACTTGAAAAAGTGGCACCGAGTCGGTGCTTTTTTCG
ALKBH2	121642	4|sg_hALKBH2_07|ALKBH2	AGGCAACGTATGGCGACGCT	37042	ACCGAGGCAACGTATGGCGACGCTGTTTAAGAGCTATGCTGGAAACAGCATAGCAAGTTTAAATAAGGCTAGTCCGTTATCAACTTGAAAAAGTGGCACCGAGTCGGTGCTTTTTTCG
ALKBH2	121642	4|sg_hALKBH2_08|ALKBH2	CGCTCTAGAACTGGGATCCA	29003	ACCGCGCTCTAGAACTGGGATCCAGTTTAAGAGCTATGCTGGAAACAGCATAGCAAGTTTAAATAAGGCTAGTCCGTTATCAACTTGAAAAAGTGGCACCGAGTCGGTGCTTTTTTCG
ALKBH2	121642	4|sg_hALKBH2_09|ALKBH2	CCAGTTCTCTTTCATCATCT	31859	ACCGCCAGTTCTCTTTCATCATCTGTTTAAGAGCTATGCTGGAAACAGCATAGCAAGTTTAAATAAGGCTAGTCCGTTATCAACTTGAAAAAGTGGCACCGAGTCGGTGCTTTTTTCG
ALKBH2	121642	4|sg_hALKBH2_10|ALKBH2	GTTGATGAGCACAAAGTTGA	29608	ACCGGTTGATGAGCACAAAGTTGAGTTTAAGAGCTATGCTGGAAACAGCATAGCAAGTTTAAATAAGGCTAGTCCGTTATCAACTTGAAAAAGTGGCACCGAGTCGGTGCTTTTTTCG
ALKBH3	221120	4|sg_hALKBH3_01|ALKBH3	TCGCAATGAGAAGGACAGCG	35649	ACCGTCGCAATGAGAAGGACAGCGGTTTAAGAGCTATGCTGGAAACAGCATAGCAAGTTTAAATAAGGCTAGTCCGTTATCAACTTGAAAAAGTGGCACCGAGTCGGTGCTTTTTTCG
ALKBH3	221120	4|sg_hALKBH3_02|ALKBH3	GTCTGGATAGACTGTCCGAA	27322	ACCGGTCTGGATAGACTGTCCGAAGTTTAAGAGCTATGCTGGAAACAGCATAGCAAGTTTAAATAAGGCTAGTCCGTTATCAACTTGAAAAAGTGGCACCGAGTCGGTGCTTTTTTCG
ALKBH3	221120	4|sg_hALKBH3_03|ALKBH3	GTGATGATGAACCCTCACTA	26081	ACCGGTGATGATGAACCCTCACTAGTTTAAGAGCTATGCTGGAAACAGCATAGCAAGTTTAAATAAGGCTAGTCCGTTATCAACTTGAAAAAGTGGCACCGAGTCGGTGCTTTTTTCG
ALKBH3	221120	4|sg_hALKBH3_04|ALKBH3	TCTTTAGTGTGCGCAGCACA	29217	ACCGTCTTTAGTGTGCGCAGCACAGTTTAAGAGCTATGCTGGAAACAGCATAGCAAGTTTAAATAAGGCTAGTCCGTTATCAACTTGAAAAAGTGGCACCGAGTCGGTGCTTTTTTCG
ALKBH3	221120	4|sg_hALKBH3_05|ALKBH3	GGCCAGTGTTCTCTTCAATG	29740	ACCGGGCCAGTGTTCTCTTCAATGGTTTAAGAGCTATGCTGGAAACAGCATAGCAAGTTTAAATAAGGCTAGTCCGTTATCAACTTGAAAAAGTGGCACCGAGTCGGTGCTTTTTTCG
ALKBH3	221120	4|sg_hALKBH3_06|ALKBH3	GGAAAGAGTGAAGATACCCT	30678	ACCGGGAAAGAGTGAAGATACCCTGTTTAAGAGCTATGCTGGAAACAGCATAGCAAGTTTAAATAAGGCTAGTCCGTTATCAACTTGAAAAAGTGGCACCGAGTCGGTGCTTTTTTCG
ALKBH3	221120	4|sg_hALKBH3_07|ALKBH3	AACAAGGTCCCATGATCCAA	29711	ACCGAACAAGGTCCCATGATCCAAGTTTAAGAGCTATGCTGGAAACAGCATAGCAAGTTTAAATAAGGCTAGTCCGTTATCAACTTGAAAAAGTGGCACCGAGTCGGTGCTTTTTTCG
ALKBH3	221120	4|sg_hALKBH3_08|ALKBH3	AGTCTATCCAGACCCTCGAG	26824	ACCGAGTCTATCCAGACCCTCGAGGTTTAAGAGCTATGCTGGAAACAGCATAGCAAGTTTAAATAAGGCTAGTCCGTTATCAACTTGAAAAAGTGGCACCGAGTCGGTGCTTTTTTCG
ALKBH3	221120	4|sg_hALKBH3_09|ALKBH3	TCTTTCACGTCAACAAAGCC	28953	ACCGTCTTTCACGTCAACAAAGCCGTTTAAGAGCTATGCTGGAAACAGCATAGCAAGTTTAAATAAGGCTAGTCCGTTATCAACTTGAAAAAGTGGCACCGAGTCGGTGCTTTTTTCG
ALKBH3	221120	4|sg_hALKBH3_10|ALKBH3	GAAATCAGCCTGTCACCCAC	29885	ACCGGAAATCAGCCTGTCACCCACGTTTAAGAGCTATGCTGGAAACAGCATAGCAAGTTTAAATAAGGCTAGTCCGTTATCAACTTGAAAAAGTGGCACCGAGTCGGTGCTTTTTTCG
ANTXR1	84168	4|sg_hANTXR1_01|ANTXR1	GCGCCTATCTTAAAAGAAGT	23441	ACCGGCGCCTATCTTAAAAGAAGTGTTTAAGAGCTATGCTGGAAACAGCATAGCAAGTTTAAATAAGGCTAGTCCGTTATCAACTTGAAAAAGTGGCACCGAGTCGGTGCTTTTTTCG
ANTXR1	84168	4|sg_hANTXR1_02|ANTXR1	GTTTCATTAAGGTTGTTCCT	32281	ACCGGTTTCATTAAGGTTGTTCCTGTTTAAGAGCTATGCTGGAAACAGCATAGCAAGTTTAAATAAGGCTAGTCCGTTATCAACTTGAAAAAGTGGCACCGAGTCGGTGCTTTTTTCG
ANTXR1	84168	4|sg_hANTXR1_03|ANTXR1	CTTCCGACATGCCCGCAACG	29885	ACCGCTTCCGACATGCCCGCAACGGTTTAAGAGCTATGCTGGAAACAGCATAGCAAGTTTAAATAAGGCTAGTCCGTTATCAACTTGAAAAAGTGGCACCGAGTCGGTGCTTTTTTCG
ANTXR1	84168	4|sg_hANTXR1_04|ANTXR1	GCCACTGGAAGCCGATGCCG	30793	ACCGGCCACTGGAAGCCGATGCCGGTTTAAGAGCTATGCTGGAAACAGCATAGCAAGTTTAAATAAGGCTAGTCCGTTATCAACTTGAAAAAGTGGCACCGAGTCGGTGCTTTTTTCG
ANTXR1	84168	4|sg_hANTXR1_05|ANTXR1	CATTAAGGTTGTTCCTCGGG	30759	ACCGCATTAAGGTTGTTCCTCGGGGTTTAAGAGCTATGCTGGAAACAGCATAGCAAGTTTAAATAAGGCTAGTCCGTTATCAACTTGAAAAAGTGGCACCGAGTCGGTGCTTTTTTCG
ANTXR1	84168	4|sg_hANTXR1_06|ANTXR1	TGTCCACGTTGCGGGCATGT	32264	ACCGTGTCCACGTTGCGGGCATGTGTTTAAGAGCTATGCTGGAAACAGCATAGCAAGTTTAAATAAGGCTAGTCCGTTATCAACTTGAAAAAGTGGCACCGAGTCGGTGCTTTTTTCG
ANTXR1	84168	4|sg_hANTXR1_07|ANTXR1	AGTAATAGATTTCATTCCAG	26723	ACCGAGTAATAGATTTCATTCCAGGTTTAAGAGCTATGCTGGAAACAGCATAGCAAGTTTAAATAAGGCTAGTCCGTTATCAACTTGAAAAAGTGGCACCGAGTCGGTGCTTTTTTCG
ANTXR1	84168	4|sg_hANTXR1_08|ANTXR1	GAGGGCTCTCCGCTCCGCCG	23958	ACCGGAGGGCTCTCCGCTCCGCCGGTTTAAGAGCTATGCTGGAAACAGCATAGCAAGTTTAAATAAGGCTAGTCCGTTATCAACTTGAAAAAGTGGCACCGAGTCGGTGCTTTTTTCG
ANTXR1	84168	4|sg_hANTXR1_09|ANTXR1	CAAGTTGTCGTGAGAGGAAA	30519	ACCGCAAGTTGTCGTGAGAGGAAAGTTTAAGAGCTATGCTGGAAACAGCATAGCAAGTTTAAATAAGGCTAGTCCGTTATCAACTTGAAAAAGTGGCACCGAGTCGGTGCTTTTTTCG
ANTXR1	84168	4|sg_hANTXR1_10|ANTXR1	GGCGCAGATGAGCACCAGAG	28574	ACCGGGCGCAGATGAGCACCAGAGGTTTAAGAGCTATGCTGGAAACAGCATAGCAAGTTTAAATAAGGCTAGTCCGTTATCAACTTGAAAAAGTGGCACCGAGTCGGTGCTTTTTTCG
APEX1	328	4|sg_hAPEX1_01|APEX1	TATGTACCTAATGCAGGCCG	30038	ACCGTATGTACCTAATGCAGGCCGGTTTAAGAGCTATGCTGGAAACAGCATAGCAAGTTTAAATAAGGCTAGTCCGTTATCAACTTGAAAAAGTGGCACCGAGTCGGTGCTTTTTTCG
APEX1	328	4|sg_hAPEX1_02|APEX1	ACTCCAGTCGTACCAGACCT	28014	ACCGACTCCAGTCGTACCAGACCTGTTTAAGAGCTATGCTGGAAACAGCATAGCAAGTTTAAATAAGGCTAGTCCGTTATCAACTTGAAAAAGTGGCACCGAGTCGGTGCTTTTTTCG
APEX1	328	4|sg_hAPEX1_03|APEX1	AATTGACCTTCGCAACCCCA	28080	ACCGAATTGACCTTCGCAACCCCAGTTTAAGAGCTATGCTGGAAACAGCATAGCAAGTTTAAATAAGGCTAGTCCGTTATCAACTTGAAAAAGTGGCACCGAGTCGGTGCTTTTTTCG
APEX1	328	4|sg_hAPEX1_04|APEX1	TTGACCTTCGCAACCCCAAG	27356	ACCGTTGACCTTCGCAACCCCAAGGTTTAAGAGCTATGCTGGAAACAGCATAGCAAGTTTAAATAAGGCTAGTCCGTTATCAACTTGAAAAAGTGGCACCGAGTCGGTGCTTTTTTCG
APEX1	328	4|sg_hAPEX1_05|APEX1	ACTGGAGTACCGGCAGCGCT	29357	ACCGACTGGAGTACCGGCAGCGCTGTTTAAGAGCTATGCTGGAAACAGCATAGCAAGTTTAAATAAGGCTAGTCCGTTATCAACTTGAAAAAGTGGCACCGAGTCGGTGCTTTTTTCG
APEX1	328	4|sg_hAPEX1_06|APEX1	CCAAGAGCAGATCTTGAGTG	29878	ACCGCCAAGAGCAGATCTTGAGTGGTTTAAGAGCTATGCTGGAAACAGCATAGCAAGTTTAAATAAGGCTAGTCCGTTATCAACTTGAAAAAGTGGCACCGAGTCGGTGCTTTTTTCG
APEX1	328	4|sg_hAPEX1_07|APEX1	GCCTTTCGCAAGTTCCTGAA	29196	ACCGGCCTTTCGCAAGTTCCTGAAGTTTAAGAGCTATGCTGGAAACAGCATAGCAAGTTTAAATAAGGCTAGTCCGTTATCAACTTGAAAAAGTGGCACCGAGTCGGTGCTTTTTTCG
APEX1	328	4|sg_hAPEX1_08|APEX1	TCGGACAAGGAAGGGTACAG	30961	ACCGTCGGACAAGGAAGGGTACAGGTTTAAGAGCTATGCTGGAAACAGCATAGCAAGTTTAAATAAGGCTAGTCCGTTATCAACTTGAAAAAGTGGCACCGAGTCGGTGCTTTTTTCG
APEX1	328	4|sg_hAPEX1_09|APEX1	ATTGACCTTCGCAACCCCAA	29184	ACCGATTGACCTTCGCAACCCCAAGTTTAAGAGCTATGCTGGAAACAGCATAGCAAGTTTAAATAAGGCTAGTCCGTTATCAACTTGAAAAAGTGGCACCGAGTCGGTGCTTTTTTCG
APEX1	328	4|sg_hAPEX1_10|APEX1	GCCCTTCAGGAACTTGCGAA	27002	ACCGGCCCTTCAGGAACTTGCGAAGTTTAAGAGCTATGCTGGAAACAGCATAGCAAGTTTAAATAAGGCTAGTCCGTTATCAACTTGAAAAAGTGGCACCGAGTCGGTGCTTTTTTCG
APEX2	27301	4|sg_hAPEX2_01|APEX2	ATAACCCTCAACGATAGCCA	28853	ACCGATAACCCTCAACGATAGCCAGTTTAAGAGCTATGCTGGAAACAGCATAGCAAGTTTAAATAAGGCTAGTCCGTTATCAACTTGAAAAAGTGGCACCGAGTCGGTGCTTTTTTCG
APEX2	27301	4|sg_hAPEX2_02|APEX2	GGTCACCCAGAATGATCACA	27275	ACCGGGTCACCCAGAATGATCACAGTTTAAGAGCTATGCTGGAAACAGCATAGCAAGTTTAAATAAGGCTAGTCCGTTATCAACTTGAAAAAGTGGCACCGAGTCGGTGCTTTTTTCG
APEX2	27301	4|sg_hAPEX2_03|APEX2	GTTGCGGCTGAAGCTGAAAT	26729	ACCGGTTGCGGCTGAAGCTGAAATGTTTAAGAGCTATGCTGGAAACAGCATAGCAAGTTTAAATAAGGCTAGTCCGTTATCAACTTGAAAAAGTGGCACCGAGTCGGTGCTTTTTTCG
APEX2	27301	4|sg_hAPEX2_04|APEX2	CTAGCCGCTCAGGCCTCCCA	31314	ACCGCTAGCCGCTCAGGCCTCCCAGTTTAAGAGCTATGCTGGAAACAGCATAGCAAGTTTAAATAAGGCTAGTCCGTTATCAACTTGAAAAAGTGGCACCGAGTCGGTGCTTTTTTCG
APEX2	27301	4|sg_hAPEX2_05|APEX2	ACCAACATCCCCATTCTGGG	23308	ACCGACCAACATCCCCATTCTGGGGTTTAAGAGCTATGCTGGAAACAGCATAGCAAGTTTAAATAAGGCTAGTCCGTTATCAACTTGAAAAAGTGGCACCGAGTCGGTGCTTTTTTCG
APEX2	27301	4|sg_hAPEX2_06|APEX2	TAACCCTCAACGATAGCCAG	28894	ACCGTAACCCTCAACGATAGCCAGGTTTAAGAGCTATGCTGGAAACAGCATAGCAAGTTTAAATAAGGCTAGTCCGTTATCAACTTGAAAAAGTGGCACCGAGTCGGTGCTTTTTTCG
APEX2	27301	4|sg_hAPEX2_07|APEX2	CATGGATGAGTTTACCCAAG	26442	ACCGCATGGATGAGTTTACCCAAGGTTTAAGAGCTATGCTGGAAACAGCATAGCAAGTTTAAATAAGGCTAGTCCGTTATCAACTTGAAAAAGTGGCACCGAGTCGGTGCTTTTTTCG
APEX2	27301	4|sg_hAPEX2_08|APEX2	TAAGGACAATGCTACCCCAG	27151	ACCGTAAGGACAATGCTACCCCAGGTTTAAGAGCTATGCTGGAAACAGCATAGCAAGTTTAAATAAGGCTAGTCCGTTATCAACTTGAAAAAGTGGCACCGAGTCGGTGCTTTTTTCG
APEX2	27301	4|sg_hAPEX2_09|APEX2	AGCTTCAGCCGCAACCGTAG	28489	ACCGAGCTTCAGCCGCAACCGTAGGTTTAAGAGCTATGCTGGAAACAGCATAGCAAGTTTAAATAAGGCTAGTCCGTTATCAACTTGAAAAAGTGGCACCGAGTCGGTGCTTTTTTCG
APEX2	27301	4|sg_hAPEX2_10|APEX2	AATGCGCCCCACGGCCACGG	29949	ACCGAATGCGCCCCACGGCCACGGGTTTAAGAGCTATGCTGGAAACAGCATAGCAAGTTTAAATAAGGCTAGTCCGTTATCAACTTGAAAAAGTGGCACCGAGTCGGTGCTTTTTTCG
APLF	200558	4|sg_hAPLF_01|APLF	CATGAGGTAAATTAATCACG	26281	ACCGCATGAGGTAAATTAATCACGGTTTAAGAGCTATGCTGGAAACAGCATAGCAAGTTTAAATAAGGCTAGTCCGTTATCAACTTGAAAAAGTGGCACCGAGTCGGTGCTTTTTTCG
APLF	200558	4|sg_hAPLF_02|APLF	TTATTCCCAGCAGCGGCCCG	26638	ACCGTTATTCCCAGCAGCGGCCCGGTTTAAGAGCTATGCTGGAAACAGCATAGCAAGTTTAAATAAGGCTAGTCCGTTATCAACTTGAAAAAGTGGCACCGAGTCGGTGCTTTTTTCG
APLF	200558	4|sg_hAPLF_03|APLF	ACCCGGGGACCGCCGTCCCG	26359	ACCGACCCGGGGACCGCCGTCCCGGTTTAAGAGCTATGCTGGAAACAGCATAGCAAGTTTAAATAAGGCTAGTCCGTTATCAACTTGAAAAAGTGGCACCGAGTCGGTGCTTTTTTCG
APLF	200558	4|sg_hAPLF_04|APLF	TCAGTACCAGCAATCAGTGG	27058	ACCGTCAGTACCAGCAATCAGTGGGTTTAAGAGCTATGCTGGAAACAGCATAGCAAGTTTAAATAAGGCTAGTCCGTTATCAACTTGAAAAAGTGGCACCGAGTCGGTGCTTTTTTCG
APLF	200558	4|sg_hAPLF_05|APLF	ATGAGGTAAATTAATCACGG	25218	ACCGATGAGGTAAATTAATCACGGGTTTAAGAGCTATGCTGGAAACAGCATAGCAAGTTTAAATAAGGCTAGTCCGTTATCAACTTGAAAAAGTGGCACCGAGTCGGTGCTTTTTTCG
APLF	200558	4|sg_hAPLF_06|APLF	AGCAGCCAATCCTTGCCGAG	29494	ACCGAGCAGCCAATCCTTGCCGAGGTTTAAGAGCTATGCTGGAAACAGCATAGCAAGTTTAAATAAGGCTAGTCCGTTATCAACTTGAAAAAGTGGCACCGAGTCGGTGCTTTTTTCG
APLF	200558	4|sg_hAPLF_07|APLF	CTTTCAGTACCAGCAATCAG	27565	ACCGCTTTCAGTACCAGCAATCAGGTTTAAGAGCTATGCTGGAAACAGCATAGCAAGTTTAAATAAGGCTAGTCCGTTATCAACTTGAAAAAGTGGCACCGAGTCGGTGCTTTTTTCG
APLF	200558	4|sg_hAPLF_08|APLF	CAGAGGGTATAGAGAGAATG	27100	ACCGCAGAGGGTATAGAGAGAATGGTTTAAGAGCTATGCTGGAAACAGCATAGCAAGTTTAAATAAGGCTAGTCCGTTATCAACTTGAAAAAGTGGCACCGAGTCGGTGCTTTTTTCG
APLF	200558	4|sg_hAPLF_09|APLF	GAAAATTGTTCGAGTGCCCA	29276	ACCGGAAAATTGTTCGAGTGCCCAGTTTAAGAGCTATGCTGGAAACAGCATAGCAAGTTTAAATAAGGCTAGTCCGTTATCAACTTGAAAAAGTGGCACCGAGTCGGTGCTTTTTTCG
APLF	200558	4|sg_hAPLF_10|APLF	GGGGAGACGGTGATCGGCCG	23910	ACCGGGGGAGACGGTGATCGGCCGGTTTAAGAGCTATGCTGGAAACAGCATAGCAAGTTTAAATAAGGCTAGTCCGTTATCAACTTGAAAAAGTGGCACCGAGTCGGTGCTTTTTTCG
APTX	54840	4|sg_hAPTX_01|APTX	TCCTGTGTGTTTCCAGGCCA	31421	ACCGTCCTGTGTGTTTCCAGGCCAGTTTAAGAGCTATGCTGGAAACAGCATAGCAAGTTTAAATAAGGCTAGTCCGTTATCAACTTGAAAAAGTGGCACCGAGTCGGTGCTTTTTTCG
APTX	54840	4|sg_hAPTX_02|APTX	GATAAAGGATAAATACCCAA	28029	ACCGGATAAAGGATAAATACCCAAGTTTAAGAGCTATGCTGGAAACAGCATAGCAAGTTTAAATAAGGCTAGTCCGTTATCAACTTGAAAAAGTGGCACCGAGTCGGTGCTTTTTTCG
APTX	54840	4|sg_hAPTX_03|APTX	TTACAAAGATGAGCAGGTGG	27941	ACCGTTACAAAGATGAGCAGGTGGGTTTAAGAGCTATGCTGGAAACAGCATAGCAAGTTTAAATAAGGCTAGTCCGTTATCAACTTGAAAAAGTGGCACCGAGTCGGTGCTTTTTTCG
APTX	54840	4|sg_hAPTX_04|APTX	GGTTGGTGAGACAGGACAGC	27827	ACCGGGTTGGTGAGACAGGACAGCGTTTAAGAGCTATGCTGGAAACAGCATAGCAAGTTTAAATAAGGCTAGTCCGTTATCAACTTGAAAAAGTGGCACCGAGTCGGTGCTTTTTTCG
APTX	54840	4|sg_hAPTX_05|APTX	GCCTGGCCAGGTTCTCCACA	28564	ACCGGCCTGGCCAGGTTCTCCACAGTTTAAGAGCTATGCTGGAAACAGCATAGCAAGTTTAAATAAGGCTAGTCCGTTATCAACTTGAAAAAGTGGCACCGAGTCGGTGCTTTTTTCG
APTX	54840	4|sg_hAPTX_06|APTX	CGTAATTGGGAAGGACCAAG	30921	ACCGCGTAATTGGGAAGGACCAAGGTTTAAGAGCTATGCTGGAAACAGCATAGCAAGTTTAAATAAGGCTAGTCCGTTATCAACTTGAAAAAGTGGCACCGAGTCGGTGCTTTTTTCG
APTX	54840	4|sg_hAPTX_07|APTX	GAATGGCGTGGTAGCCCAAT	28286	ACCGGAATGGCGTGGTAGCCCAATGTTTAAGAGCTATGCTGGAAACAGCATAGCAAGTTTAAATAAGGCTAGTCCGTTATCAACTTGAAAAAGTGGCACCGAGTCGGTGCTTTTTTCG
APTX	54840	4|sg_hAPTX_08|APTX	ACCCTGGCCTGGAAACACAC	28446	ACCGACCCTGGCCTGGAAACACACGTTTAAGAGCTATGCTGGAAACAGCATAGCAAGTTTAAATAAGGCTAGTCCGTTATCAACTTGAAAAAGTGGCACCGAGTCGGTGCTTTTTTCG
APTX	54840	4|sg_hAPTX_09|APTX	TTGAAAGCAGAGTGTAACAA	32083	ACCGTTGAAAGCAGAGTGTAACAAGTTTAAGAGCTATGCTGGAAACAGCATAGCAAGTTTAAATAAGGCTAGTCCGTTATCAACTTGAAAAAGTGGCACCGAGTCGGTGCTTTTTTCG
APTX	54840	4|sg_hAPTX_10|APTX	CGTGGTAGCCCAATCGGAAG	25226	ACCGCGTGGTAGCCCAATCGGAAGGTTTAAGAGCTATGCTGGAAACAGCATAGCAAGTTTAAATAAGGCTAGTCCGTTATCAACTTGAAAAAGTGGCACCGAGTCGGTGCTTTTTTCG
ATM	472	4|sg_hATM_01|ATM	ATATGTGTTACGATGCCTTA	34203	ACCGATATGTGTTACGATGCCTTAGTTTAAGAGCTATGCTGGAAACAGCATAGCAAGTTTAAATAAGGCTAGTCCGTTATCAACTTGAAAAAGTGGCACCGAGTCGGTGCTTTTTTCG
ATM	472	4|sg_hATM_02|ATM	ATTTATATCCATCATCCGAA	26391	ACCGATTTATATCCATCATCCGAAGTTTAAGAGCTATGCTGGAAACAGCATAGCAAGTTTAAATAAGGCTAGTCCGTTATCAACTTGAAAAAGTGGCACCGAGTCGGTGCTTTTTTCG
ATM	472	4|sg_hATM_03|ATM	GGATGCTGTTCTCAGACTGA	29529	ACCGGGATGCTGTTCTCAGACTGAGTTTAAGAGCTATGCTGGAAACAGCATAGCAAGTTTAAATAAGGCTAGTCCGTTATCAACTTGAAAAAGTGGCACCGAGTCGGTGCTTTTTTCG
ATM	472	4|sg_hATM_04|ATM	TATACCACATTCTCTCACAA	25688	ACCGTATACCACATTCTCTCACAAGTTTAAGAGCTATGCTGGAAACAGCATAGCAAGTTTAAATAAGGCTAGTCCGTTATCAACTTGAAAAAGTGGCACCGAGTCGGTGCTTTTTTCG
ATM	472	4|sg_hATM_05|ATM	GACACAATGCAACTTCCGTA	29333	ACCGGACACAATGCAACTTCCGTAGTTTAAGAGCTATGCTGGAAACAGCATAGCAAGTTTAAATAAGGCTAGTCCGTTATCAACTTGAAAAAGTGGCACCGAGTCGGTGCTTTTTTCG
ATM	472	4|sg_hATM_06|ATM	GTTCCAGGAACGGTAAAAAT	24845	ACCGGTTCCAGGAACGGTAAAAATGTTTAAGAGCTATGCTGGAAACAGCATAGCAAGTTTAAATAAGGCTAGTCCGTTATCAACTTGAAAAAGTGGCACCGAGTCGGTGCTTTTTTCG
ATM	472	4|sg_hATM_07|ATM	GATGGCAGATATCTGTCACC	26233	ACCGGATGGCAGATATCTGTCACCGTTTAAGAGCTATGCTGGAAACAGCATAGCAAGTTTAAATAAGGCTAGTCCGTTATCAACTTGAAAAAGTGGCACCGAGTCGGTGCTTTTTTCG
ATM	472	4|sg_hATM_08|ATM	TTACTTGGAGCCATAATTCA	24860	ACCGTTACTTGGAGCCATAATTCAGTTTAAGAGCTATGCTGGAAACAGCATAGCAAGTTTAAATAAGGCTAGTCCGTTATCAACTTGAAAAAGTGGCACCGAGTCGGTGCTTTTTTCG
ATM	472	4|sg_hATM_09|ATM	TCTACCCCAACAGCGACATG	26514	ACCGTCTACCCCAACAGCGACATGGTTTAAGAGCTATGCTGGAAACAGCATAGCAAGTTTAAATAAGGCTAGTCCGTTATCAACTTGAAAAAGTGGCACCGAGTCGGTGCTTTTTTCG
ATM	472	4|sg_hATM_10|ATM	GTAAGGCATCGTAACACATA	29993	ACCGGTAAGGCATCGTAACACATAGTTTAAGAGCTATGCTGGAAACAGCATAGCAAGTTTAAATAAGGCTAGTCCGTTATCAACTTGAAAAAGTGGCACCGAGTCGGTGCTTTTTTCG
ATRIP	84126	4|sg_hATRIP_01|ATRIP	GCGAGACTCACTACATCAGA	28624	ACCGGCGAGACTCACTACATCAGAGTTTAAGAGCTATGCTGGAAACAGCATAGCAAGTTTAAATAAGGCTAGTCCGTTATCAACTTGAAAAAGTGGCACCGAGTCGGTGCTTTTTTCG
ATRIP	84126	4|sg_hATRIP_02|ATRIP	ACTGGACACGTCCCGAGCCG	29878	ACCGACTGGACACGTCCCGAGCCGGTTTAAGAGCTATGCTGGAAACAGCATAGCAAGTTTAAATAAGGCTAGTCCGTTATCAACTTGAAAAAGTGGCACCGAGTCGGTGCTTTTTTCG
ATRIP	84126	4|sg_hATRIP_03|ATRIP	CCTGAGCCAATGTCCGGCCG	31211	ACCGCCTGAGCCAATGTCCGGCCGGTTTAAGAGCTATGCTGGAAACAGCATAGCAAGTTTAAATAAGGCTAGTCCGTTATCAACTTGAAAAAGTGGCACCGAGTCGGTGCTTTTTTCG
ATRIP	84126	4|sg_hATRIP_04|ATRIP	TCTTCTCTGTTCCTCTAGAA	26086	ACCGTCTTCTCTGTTCCTCTAGAAGTTTAAGAGCTATGCTGGAAACAGCATAGCAAGTTTAAATAAGGCTAGTCCGTTATCAACTTGAAAAAGTGGCACCGAGTCGGTGCTTTTTTCG
ATRIP	84126	4|sg_hATRIP_05|ATRIP	CTTCACTGCCGACGACCTGG	30162	ACCGCTTCACTGCCGACGACCTGGGTTTAAGAGCTATGCTGGAAACAGCATAGCAAGTTTAAATAAGGCTAGTCCGTTATCAACTTGAAAAAGTGGCACCGAGTCGGTGCTTTTTTCG
ATRIP	84126	4|sg_hATRIP_06|ATRIP	TCAGACGGAATCCGTTCTAG	28899	ACCGTCAGACGGAATCCGTTCTAGGTTTAAGAGCTATGCTGGAAACAGCATAGCAAGTTTAAATAAGGCTAGTCCGTTATCAACTTGAAAAAGTGGCACCGAGTCGGTGCTTTTTTCG
ATRIP	84126	4|sg_hATRIP_07|ATRIP	GAACGGGTCGTCAGGGTCCG	27136	ACCGGAACGGGTCGTCAGGGTCCGGTTTAAGAGCTATGCTGGAAACAGCATAGCAAGTTTAAATAAGGCTAGTCCGTTATCAACTTGAAAAAGTGGCACCGAGTCGGTGCTTTTTTCG
ATRIP	84126	4|sg_hATRIP_08|ATRIP	GTCAAGCTCCTCCAGGTCGT	29881	ACCGGTCAAGCTCCTCCAGGTCGTGTTTAAGAGCTATGCTGGAAACAGCATAGCAAGTTTAAATAAGGCTAGTCCGTTATCAACTTGAAAAAGTGGCACCGAGTCGGTGCTTTTTTCG
ATRIP	84126	4|sg_hATRIP_09|ATRIP	AAGTCCCCATGCGCGCCGAA	30390	ACCGAAGTCCCCATGCGCGCCGAAGTTTAAGAGCTATGCTGGAAACAGCATAGCAAGTTTAAATAAGGCTAGTCCGTTATCAACTTGAAAAAGTGGCACCGAGTCGGTGCTTTTTTCG
ATRIP	84126	4|sg_hATRIP_10|ATRIP	CCGGACCCTGACGACCCGTT	30785	ACCGCCGGACCCTGACGACCCGTTGTTTAAGAGCTATGCTGGAAACAGCATAGCAAGTTTAAATAAGGCTAGTCCGTTATCAACTTGAAAAAGTGGCACCGAGTCGGTGCTTTTTTCG
ATRX	546	4|sg_hATRX_01|ATRX	GAGTTCAGTTGATCATCAAG	27503	ACCGGAGTTCAGTTGATCATCAAGGTTTAAGAGCTATGCTGGAAACAGCATAGCAAGTTTAAATAAGGCTAGTCCGTTATCAACTTGAAAAAGTGGCACCGAGTCGGTGCTTTTTTCG
ATRX	546	4|sg_hATRX_02|ATRX	ACTATGCAGAGCTTGCCAAA	31708	ACCGACTATGCAGAGCTTGCCAAAGTTTAAGAGCTATGCTGGAAACAGCATAGCAAGTTTAAATAAGGCTAGTCCGTTATCAACTTGAAAAAGTGGCACCGAGTCGGTGCTTTTTTCG
ATRX	546	4|sg_hATRX_03|ATRX	CAGGATCGTCACGATCAAAG	30070	ACCGCAGGATCGTCACGATCAAAGGTTTAAGAGCTATGCTGGAAACAGCATAGCAAGTTTAAATAAGGCTAGTCCGTTATCAACTTGAAAAAGTGGCACCGAGTCGGTGCTTTTTTCG
ATRX	546	4|sg_hATRX_04|ATRX	AAATCTTCAGAAGTGTTGGC	29768	ACCGAAATCTTCAGAAGTGTTGGCGTTTAAGAGCTATGCTGGAAACAGCATAGCAAGTTTAAATAAGGCTAGTCCGTTATCAACTTGAAAAAGTGGCACCGAGTCGGTGCTTTTTTCG
ATRX	546	4|sg_hATRX_05|ATRX	TGGACAACTCCTTTCGACCA	27835	ACCGTGGACAACTCCTTTCGACCAGTTTAAGAGCTATGCTGGAAACAGCATAGCAAGTTTAAATAAGGCTAGTCCGTTATCAACTTGAAAAAGTGGCACCGAGTCGGTGCTTTTTTCG
ATRX	546	4|sg_hATRX_06|ATRX	AATTAGTGCGGAATAAGAGT	29052	ACCGAATTAGTGCGGAATAAGAGTGTTTAAGAGCTATGCTGGAAACAGCATAGCAAGTTTAAATAAGGCTAGTCCGTTATCAACTTGAAAAAGTGGCACCGAGTCGGTGCTTTTTTCG
ATRX	546	4|sg_hATRX_07|ATRX	AAATTCCGAGTTTCGAGCGA	31512	ACCGAAATTCCGAGTTTCGAGCGAGTTTAAGAGCTATGCTGGAAACAGCATAGCAAGTTTAAATAAGGCTAGTCCGTTATCAACTTGAAAAAGTGGCACCGAGTCGGTGCTTTTTTCG
ATRX	546	4|sg_hATRX_08|ATRX	TGATTCATTGCAAGTCGTGG	33759	ACCGTGATTCATTGCAAGTCGTGGGTTTAAGAGCTATGCTGGAAACAGCATAGCAAGTTTAAATAAGGCTAGTCCGTTATCAACTTGAAAAAGTGGCACCGAGTCGGTGCTTTTTTCG
ATRX	546	4|sg_hATRX_09|ATRX	TCAGTTGATCATCAAGGGGA	24569	ACCGTCAGTTGATCATCAAGGGGAGTTTAAGAGCTATGCTGGAAACAGCATAGCAAGTTTAAATAAGGCTAGTCCGTTATCAACTTGAAAAAGTGGCACCGAGTCGGTGCTTTTTTCG
ATRX	546	4|sg_hATRX_10|ATRX	AGAACAAATAAAAGTACCGG	31253	ACCGAGAACAAATAAAAGTACCGGGTTTAAGAGCTATGCTGGAAACAGCATAGCAAGTTTAAATAAGGCTAGTCCGTTATCAACTTGAAAAAGTGGCACCGAGTCGGTGCTTTTTTCG
BACH1	571	4|sg_hBACH1_01|BACH1	TACTCAGCCTTAATGACCAG	26301	ACCGTACTCAGCCTTAATGACCAGGTTTAAGAGCTATGCTGGAAACAGCATAGCAAGTTTAAATAAGGCTAGTCCGTTATCAACTTGAAAAAGTGGCACCGAGTCGGTGCTTTTTTCG
BACH1	571	4|sg_hBACH1_02|BACH1	CCTGGCCTACGATTCTTGAG	30035	ACCGCCTGGCCTACGATTCTTGAGGTTTAAGAGCTATGCTGGAAACAGCATAGCAAGTTTAAATAAGGCTAGTCCGTTATCAACTTGAAAAAGTGGCACCGAGTCGGTGCTTTTTTCG
BACH1	571	4|sg_hBACH1_03|BACH1	CCATCTTTGTGGAGGGACAG	26024	ACCGCCATCTTTGTGGAGGGACAGGTTTAAGAGCTATGCTGGAAACAGCATAGCAAGTTTAAATAAGGCTAGTCCGTTATCAACTTGAAAAAGTGGCACCGAGTCGGTGCTTTTTTCG
BACH1	571	4|sg_hBACH1_04|BACH1	GATGTCACCATCTTTGTGGA	29953	ACCGGATGTCACCATCTTTGTGGAGTTTAAGAGCTATGCTGGAAACAGCATAGCAAGTTTAAATAAGGCTAGTCCGTTATCAACTTGAAAAAGTGGCACCGAGTCGGTGCTTTTTTCG
BACH1	571	4|sg_hBACH1_05|BACH1	GAAATCCGACTTGGGCACCA	28024	ACCGGAAATCCGACTTGGGCACCAGTTTAAGAGCTATGCTGGAAACAGCATAGCAAGTTTAAATAAGGCTAGTCCGTTATCAACTTGAAAAAGTGGCACCGAGTCGGTGCTTTTTTCG
BACH1	571	4|sg_hBACH1_06|BACH1	GCATTCTTGCTGGTCTGCAG	35379	ACCGGCATTCTTGCTGGTCTGCAGGTTTAAGAGCTATGCTGGAAACAGCATAGCAAGTTTAAATAAGGCTAGTCCGTTATCAACTTGAAAAAGTGGCACCGAGTCGGTGCTTTTTTCG
BACH1	571	4|sg_hBACH1_07|BACH1	GTAGTGTTGCATCTAGTGAT	32427	ACCGGTAGTGTTGCATCTAGTGATGTTTAAGAGCTATGCTGGAAACAGCATAGCAAGTTTAAATAAGGCTAGTCCGTTATCAACTTGAAAAAGTGGCACCGAGTCGGTGCTTTTTTCG
BACH1	571	4|sg_hBACH1_08|BACH1	ATTAAGGCTGAGTAAAACAT	28092	ACCGATTAAGGCTGAGTAAAACATGTTTAAGAGCTATGCTGGAAACAGCATAGCAAGTTTAAATAAGGCTAGTCCGTTATCAACTTGAAAAAGTGGCACCGAGTCGGTGCTTTTTTCG
BACH1	571	4|sg_hBACH1_09|BACH1	GGATGAAGTGTGCAAATGTG	29745	ACCGGGATGAAGTGTGCAAATGTGGTTTAAGAGCTATGCTGGAAACAGCATAGCAAGTTTAAATAAGGCTAGTCCGTTATCAACTTGAAAAAGTGGCACCGAGTCGGTGCTTTTTTCG
BACH1	571	4|sg_hBACH1_10|BACH1	CTGGAGTGACATTTGCAGCA	30402	ACCGCTGGAGTGACATTTGCAGCAGTTTAAGAGCTATGCTGGAAACAGCATAGCAAGTTTAAATAAGGCTAGTCCGTTATCAACTTGAAAAAGTGGCACCGAGTCGGTGCTTTTTTCG
BARD1	580	4|sg_hBARD1_01|BARD1	TGAGGACTGGAGATAACAGA	28181	ACCGTGAGGACTGGAGATAACAGAGTTTAAGAGCTATGCTGGAAACAGCATAGCAAGTTTAAATAAGGCTAGTCCGTTATCAACTTGAAAAAGTGGCACCGAGTCGGTGCTTTTTTCG
BARD1	580	4|sg_hBARD1_02|BARD1	GCGCCCGCCATGGAACCGGA	26832	ACCGGCGCCCGCCATGGAACCGGAGTTTAAGAGCTATGCTGGAAACAGCATAGCAAGTTTAAATAAGGCTAGTCCGTTATCAACTTGAAAAAGTGGCACCGAGTCGGTGCTTTTTTCG
BARD1	580	4|sg_hBARD1_03|BARD1	ATGTCCAGTGTGTTACACCC	31047	ACCGATGTCCAGTGTGTTACACCCGTTTAAGAGCTATGCTGGAAACAGCATAGCAAGTTTAAATAAGGCTAGTCCGTTATCAACTTGAAAAAGTGGCACCGAGTCGGTGCTTTTTTCG
BARD1	580	4|sg_hBARD1_04|BARD1	CAAGTCTTGTATCCAGGCCG	31070	ACCGCAAGTCTTGTATCCAGGCCGGTTTAAGAGCTATGCTGGAAACAGCATAGCAAGTTTAAATAAGGCTAGTCCGTTATCAACTTGAAAAAGTGGCACCGAGTCGGTGCTTTTTTCG
BARD1	580	4|sg_hBARD1_05|BARD1	AGCGCAGCAGCTTCTCCAGG	28192	ACCGAGCGCAGCAGCTTCTCCAGGGTTTAAGAGCTATGCTGGAAACAGCATAGCAAGTTTAAATAAGGCTAGTCCGTTATCAACTTGAAAAAGTGGCACCGAGTCGGTGCTTTTTTCG
BARD1	580	4|sg_hBARD1_06|BARD1	GCGACCATCCGGTTCCATGG	27420	ACCGGCGACCATCCGGTTCCATGGGTTTAAGAGCTATGCTGGAAACAGCATAGCAAGTTTAAATAAGGCTAGTCCGTTATCAACTTGAAAAAGTGGCACCGAGTCGGTGCTTTTTTCG
BARD1	580	4|sg_hBARD1_07|BARD1	ACTTTACGTTTGCATGAAGG	31312	ACCGACTTTACGTTTGCATGAAGGGTTTAAGAGCTATGCTGGAAACAGCATAGCAAGTTTAAATAAGGCTAGTCCGTTATCAACTTGAAAAAGTGGCACCGAGTCGGTGCTTTTTTCG
BARD1	580	4|sg_hBARD1_08|BARD1	TGCCGGATAATCGGCAGCCG	29338	ACCGTGCCGGATAATCGGCAGCCGGTTTAAGAGCTATGCTGGAAACAGCATAGCAAGTTTAAATAAGGCTAGTCCGTTATCAACTTGAAAAAGTGGCACCGAGTCGGTGCTTTTTTCG
BARD1	580	4|sg_hBARD1_09|BARD1	ATAATCGGCAGCCGAGGAAC	30567	ACCGATAATCGGCAGCCGAGGAACGTTTAAGAGCTATGCTGGAAACAGCATAGCAAGTTTAAATAAGGCTAGTCCGTTATCAACTTGAAAAAGTGGCACCGAGTCGGTGCTTTTTTCG
BARD1	580	4|sg_hBARD1_10|BARD1	GCCATGGAACCGGATGGTCG	28603	ACCGGCCATGGAACCGGATGGTCGGTTTAAGAGCTATGCTGGAAACAGCATAGCAAGTTTAAATAAGGCTAGTCCGTTATCAACTTGAAAAAGTGGCACCGAGTCGGTGCTTTTTTCG
BLM	641	4|sg_hBLM_01|BLM	ACTGCTCAGAAATCAAAAAA	27117	ACCGACTGCTCAGAAATCAAAAAAGTTTAAGAGCTATGCTGGAAACAGCATAGCAAGTTTAAATAAGGCTAGTCCGTTATCAACTTGAAAAAGTGGCACCGAGTCGGTGCTTTTTTCG
BLM	641	4|sg_hBLM_02|BLM	ATTTGCTCGCTTTCAGAGGA	30124	ACCGATTTGCTCGCTTTCAGAGGAGTTTAAGAGCTATGCTGGAAACAGCATAGCAAGTTTAAATAAGGCTAGTCCGTTATCAACTTGAAAAAGTGGCACCGAGTCGGTGCTTTTTTCG
BLM	641	4|sg_hBLM_03|BLM	GTAGTGCATACAACTTCCTT	28463	ACCGGTAGTGCATACAACTTCCTTGTTTAAGAGCTATGCTGGAAACAGCATAGCAAGTTTAAATAAGGCTAGTCCGTTATCAACTTGAAAAAGTGGCACCGAGTCGGTGCTTTTTTCG
BLM	641	4|sg_hBLM_04|BLM	GTAGTCAGTAAACAGTCCCC	25240	ACCGGTAGTCAGTAAACAGTCCCCGTTTAAGAGCTATGCTGGAAACAGCATAGCAAGTTTAAATAAGGCTAGTCCGTTATCAACTTGAAAAAGTGGCACCGAGTCGGTGCTTTTTTCG
BLM	641	4|sg_hBLM_05|BLM	GGAACGAACTGCTTCAGCAG	32438	ACCGGGAACGAACTGCTTCAGCAGGTTTAAGAGCTATGCTGGAAACAGCATAGCAAGTTTAAATAAGGCTAGTCCGTTATCAACTTGAAAAAGTGGCACCGAGTCGGTGCTTTTTTCG
BLM	641	4|sg_hBLM_06|BLM	TCACTTGATGGCCCTATGGA	25569	ACCGTCACTTGATGGCCCTATGGAGTTTAAGAGCTATGCTGGAAACAGCATAGCAAGTTTAAATAAGGCTAGTCCGTTATCAACTTGAAAAAGTGGCACCGAGTCGGTGCTTTTTTCG
BLM	641	4|sg_hBLM_07|BLM	GGCAGGAATCACCCTCCATA	24748	ACCGGGCAGGAATCACCCTCCATAGTTTAAGAGCTATGCTGGAAACAGCATAGCAAGTTTAAATAAGGCTAGTCCGTTATCAACTTGAAAAAGTGGCACCGAGTCGGTGCTTTTTTCG
BLM	641	4|sg_hBLM_08|BLM	CAACACCACAAATCAGCAAA	34766	ACCGCAACACCACAAATCAGCAAAGTTTAAGAGCTATGCTGGAAACAGCATAGCAAGTTTAAATAAGGCTAGTCCGTTATCAACTTGAAAAAGTGGCACCGAGTCGGTGCTTTTTTCG
BLM	641	4|sg_hBLM_09|BLM	CATATCATCCCAATCATTGA	26617	ACCGCATATCATCCCAATCATTGAGTTTAAGAGCTATGCTGGAAACAGCATAGCAAGTTTAAATAAGGCTAGTCCGTTATCAACTTGAAAAAGTGGCACCGAGTCGGTGCTTTTTTCG
BLM	641	4|sg_hBLM_10|BLM	AGAGAATCCTGTCTTTCCTA	28969	ACCGAGAGAATCCTGTCTTTCCTAGTTTAAGAGCTATGCTGGAAACAGCATAGCAAGTTTAAATAAGGCTAGTCCGTTATCAACTTGAAAAAGTGGCACCGAGTCGGTGCTTTTTTCG
BRCA1	672	4|sg_hBRCA1_01|BRCA1	GAGGCTTGCCTTCTTCCGAT	29142	ACCGGAGGCTTGCCTTCTTCCGATGTTTAAGAGCTATGCTGGAAACAGCATAGCAAGTTTAAATAAGGCTAGTCCGTTATCAACTTGAAAAAGTGGCACCGAGTCGGTGCTTTTTTCG
BRCA1	672	4|sg_hBRCA1_02|BRCA1	AGGCATCCAGAAAAGTATCA	28972	ACCGAGGCATCCAGAAAAGTATCAGTTTAAGAGCTATGCTGGAAACAGCATAGCAAGTTTAAATAAGGCTAGTCCGTTATCAACTTGAAAAAGTGGCACCGAGTCGGTGCTTTTTTCG
BRCA1	672	4|sg_hBRCA1_03|BRCA1	CTGAGAAGCGTGCAGCTGAG	32722	ACCGCTGAGAAGCGTGCAGCTGAGGTTTAAGAGCTATGCTGGAAACAGCATAGCAAGTTTAAATAAGGCTAGTCCGTTATCAACTTGAAAAAGTGGCACCGAGTCGGTGCTTTTTTCG
BRCA1	672	4|sg_hBRCA1_04|BRCA1	CTCAGCTGCACGCTTCTCAG	33558	ACCGCTCAGCTGCACGCTTCTCAGGTTTAAGAGCTATGCTGGAAACAGCATAGCAAGTTTAAATAAGGCTAGTCCGTTATCAACTTGAAAAAGTGGCACCGAGTCGGTGCTTTTTTCG
BRCA1	672	4|sg_hBRCA1_05|BRCA1	TTACATGGCTTAAGTTGGGG	26469	ACCGTTACATGGCTTAAGTTGGGGGTTTAAGAGCTATGCTGGAAACAGCATAGCAAGTTTAAATAAGGCTAGTCCGTTATCAACTTGAAAAAGTGGCACCGAGTCGGTGCTTTTTTCG
BRCA1	672	4|sg_hBRCA1_06|BRCA1	AAGGAGCCAACATAACAGAT	30328	ACCGAAGGAGCCAACATAACAGATGTTTAAGAGCTATGCTGGAAACAGCATAGCAAGTTTAAATAAGGCTAGTCCGTTATCAACTTGAAAAAGTGGCACCGAGTCGGTGCTTTTTTCG
BRCA1	672	4|sg_hBRCA1_07|BRCA1	GTTTCTATCATCCAAAGTAT	24039	ACCGGTTTCTATCATCCAAAGTATGTTTAAGAGCTATGCTGGAAACAGCATAGCAAGTTTAAATAAGGCTAGTCCGTTATCAACTTGAAAAAGTGGCACCGAGTCGGTGCTTTTTTCG
BRCA1	672	4|sg_hBRCA1_08|BRCA1	TGTTGGCTCCTTGCTAAGCC	32638	ACCGTGTTGGCTCCTTGCTAAGCCGTTTAAGAGCTATGCTGGAAACAGCATAGCAAGTTTAAATAAGGCTAGTCCGTTATCAACTTGAAAAAGTGGCACCGAGTCGGTGCTTTTTTCG
BRCA1	672	4|sg_hBRCA1_09|BRCA1	GGACGCTCTTGTATTATCTG	28395	ACCGGGACGCTCTTGTATTATCTGGTTTAAGAGCTATGCTGGAAACAGCATAGCAAGTTTAAATAAGGCTAGTCCGTTATCAACTTGAAAAAGTGGCACCGAGTCGGTGCTTTTTTCG
BRCA1	672	4|sg_hBRCA1_10|BRCA1	GGTTTCTGTAGCCCATACTT	27930	ACCGGGTTTCTGTAGCCCATACTTGTTTAAGAGCTATGCTGGAAACAGCATAGCAAGTTTAAATAAGGCTAGTCCGTTATCAACTTGAAAAAGTGGCACCGAGTCGGTGCTTTTTTCG
BRCA2	675	4|sg_hBRCA2_01|BRCA2	TTTACAGGAGATTGGTACAG	25876	ACCGTTTACAGGAGATTGGTACAGGTTTAAGAGCTATGCTGGAAACAGCATAGCAAGTTTAAATAAGGCTAGTCCGTTATCAACTTGAAAAAGTGGCACCGAGTCGGTGCTTTTTTCG
BRCA2	675	4|sg_hBRCA2_02|BRCA2	TCTGCAGGTTCAGAATTATA	21971	ACCGTCTGCAGGTTCAGAATTATAGTTTAAGAGCTATGCTGGAAACAGCATAGCAAGTTTAAATAAGGCTAGTCCGTTATCAACTTGAAAAAGTGGCACCGAGTCGGTGCTTTTTTCG
BRCA2	675	4|sg_hBRCA2_03|BRCA2	TGCCTATTGGATCCAAAGAG	25208	ACCGTGCCTATTGGATCCAAAGAGGTTTAAGAGCTATGCTGGAAACAGCATAGCAAGTTTAAATAAGGCTAGTCCGTTATCAACTTGAAAAAGTGGCACCGAGTCGGTGCTTTTTTCG
BRCA2	675	4|sg_hBRCA2_04|BRCA2	GGCCTCTCTTTGGATCCAAT	24893	ACCGGGCCTCTCTTTGGATCCAATGTTTAAGAGCTATGCTGGAAACAGCATAGCAAGTTTAAATAAGGCTAGTCCGTTATCAACTTGAAAAAGTGGCACCGAGTCGGTGCTTTTTTCG
BRCA2	675	4|sg_hBRCA2_05|BRCA2	TTGTCACTTCCACTCTCAAA	25359	ACCGTTGTCACTTCCACTCTCAAAGTTTAAGAGCTATGCTGGAAACAGCATAGCAAGTTTAAATAAGGCTAGTCCGTTATCAACTTGAAAAAGTGGCACCGAGTCGGTGCTTTTTTCG
BRCA2	675	4|sg_hBRCA2_06|BRCA2	CTATGAGCACAGTAGAACTA	30446	ACCGCTATGAGCACAGTAGAACTAGTTTAAGAGCTATGCTGGAAACAGCATAGCAAGTTTAAATAAGGCTAGTCCGTTATCAACTTGAAAAAGTGGCACCGAGTCGGTGCTTTTTTCG
BRCA2	675	4|sg_hBRCA2_07|BRCA2	AATCAGAAGCCCTTTGAGAG	24715	ACCGAATCAGAAGCCCTTTGAGAGGTTTAAGAGCTATGCTGGAAACAGCATAGCAAGTTTAAATAAGGCTAGTCCGTTATCAACTTGAAAAAGTGGCACCGAGTCGGTGCTTTTTTCG
BRCA2	675	4|sg_hBRCA2_08|BRCA2	GAAGCCAGCTGATTATAAGA	24704	ACCGGAAGCCAGCTGATTATAAGAGTTTAAGAGCTATGCTGGAAACAGCATAGCAAGTTTAAATAAGGCTAGTCCGTTATCAACTTGAAAAAGTGGCACCGAGTCGGTGCTTTTTTCG
BRCA2	675	4|sg_hBRCA2_09|BRCA2	TGAAGCCTCTGAAAGTGGAC	27498	ACCGTGAAGCCTCTGAAAGTGGACGTTTAAGAGCTATGCTGGAAACAGCATAGCAAGTTTAAATAAGGCTAGTCCGTTATCAACTTGAAAAAGTGGCACCGAGTCGGTGCTTTTTTCG
BRCA2	675	4|sg_hBRCA2_10|BRCA2	AGGTCTAAATGGAGCCCAGA	27981	ACCGAGGTCTAAATGGAGCCCAGAGTTTAAGAGCTATGCTGGAAACAGCATAGCAAGTTTAAATAAGGCTAGTCCGTTATCAACTTGAAAAAGTGGCACCGAGTCGGTGCTTTTTTCG
CCNH	902	4|sg_hCCNH_01|CCNH	GTCCAAGAGGACTCTCCCGG	23992	ACCGGTCCAAGAGGACTCTCCCGGGTTTAAGAGCTATGCTGGAAACAGCATAGCAAGTTTAAATAAGGCTAGTCCGTTATCAACTTGAAAAAGTGGCACCGAGTCGGTGCTTTTTTCG
CCNH	902	4|sg_hCCNH_02|CCNH	GCACTGGACCTTCTCCAGCG	29140	ACCGGCACTGGACCTTCTCCAGCGGTTTAAGAGCTATGCTGGAAACAGCATAGCAAGTTTAAATAAGGCTAGTCCGTTATCAACTTGAAAAAGTGGCACCGAGTCGGTGCTTTTTTCG
CCNH	902	4|sg_hCCNH_03|CCNH	TTTGCATCTGAATTTGCGGT	35372	ACCGTTTGCATCTGAATTTGCGGTGTTTAAGAGCTATGCTGGAAACAGCATAGCAAGTTTAAATAAGGCTAGTCCGTTATCAACTTGAAAAAGTGGCACCGAGTCGGTGCTTTTTTCG
CCNH	902	4|sg_hCCNH_04|CCNH	CCTGGAGGCACTAGATAAAA	23413	ACCGCCTGGAGGCACTAGATAAAAGTTTAAGAGCTATGCTGGAAACAGCATAGCAAGTTTAAATAAGGCTAGTCCGTTATCAACTTGAAAAAGTGGCACCGAGTCGGTGCTTTTTTCG
CCNH	902	4|sg_hCCNH_05|CCNH	AATCCTTACAGACCATTTGA	27121	ACCGAATCCTTACAGACCATTTGAGTTTAAGAGCTATGCTGGAAACAGCATAGCAAGTTTAAATAAGGCTAGTCCGTTATCAACTTGAAAAAGTGGCACCGAGTCGGTGCTTTTTTCG
CCNH	902	4|sg_hCCNH_06|CCNH	TCAGTTTGTTGGAAACCTCC	28962	ACCGTCAGTTTGTTGGAAACCTCCGTTTAAGAGCTATGCTGGAAACAGCATAGCAAGTTTAAATAAGGCTAGTCCGTTATCAACTTGAAAAAGTGGCACCGAGTCGGTGCTTTTTTCG
CCNH	902	4|sg_hCCNH_07|CCNH	GCCGCTTCTGACTACTGTTG	28256	ACCGGCCGCTTCTGACTACTGTTGGTTTAAGAGCTATGCTGGAAACAGCATAGCAAGTTTAAATAAGGCTAGTCCGTTATCAACTTGAAAAAGTGGCACCGAGTCGGTGCTTTTTTCG
CCNH	902	4|sg_hCCNH_08|CCNH	GTATCTAGTCCTCAGTTTGT	32527	ACCGGTATCTAGTCCTCAGTTTGTGTTTAAGAGCTATGCTGGAAACAGCATAGCAAGTTTAAATAAGGCTAGTCCGTTATCAACTTGAAAAAGTGGCACCGAGTCGGTGCTTTTTTCG
CCNH	902	4|sg_hCCNH_09|CCNH	GATGCAAAGCCGTGGCCAAC	32856	ACCGGATGCAAAGCCGTGGCCAACGTTTAAGAGCTATGCTGGAAACAGCATAGCAAGTTTAAATAAGGCTAGTCCGTTATCAACTTGAAAAAGTGGCACCGAGTCGGTGCTTTTTTCG
CCNH	902	4|sg_hCCNH_10|CCNH	CATAGTAATTCCAGCCCTGG	26059	ACCGCATAGTAATTCCAGCCCTGGGTTTAAGAGCTATGCTGGAAACAGCATAGCAAGTTTAAATAAGGCTAGTCCGTTATCAACTTGAAAAAGTGGCACCGAGTCGGTGCTTTTTTCG
CDK7	1022	4|sg_hCDK7_01|CDK7	TGTGATGCAAAGGTATTCCA	28436	ACCGTGTGATGCAAAGGTATTCCAGTTTAAGAGCTATGCTGGAAACAGCATAGCAAGTTTAAATAAGGCTAGTCCGTTATCAACTTGAAAAAGTGGCACCGAGTCGGTGCTTTTTTCG
CDK7	1022	4|sg_hCDK7_02|CDK7	ATACACATCAGGTTGTAACC	28564	ACCGATACACATCAGGTTGTAACCGTTTAAGAGCTATGCTGGAAACAGCATAGCAAGTTTAAATAAGGCTAGTCCGTTATCAACTTGAAAAAGTGGCACCGAGTCGGTGCTTTTTTCG
CDK7	1022	4|sg_hCDK7_03|CDK7	CTTAATGGCGACAATTTGGT	30349	ACCGCTTAATGGCGACAATTTGGTGTTTAAGAGCTATGCTGGAAACAGCATAGCAAGTTTAAATAAGGCTAGTCCGTTATCAACTTGAAAAAGTGGCACCGAGTCGGTGCTTTTTTCG
CDK7	1022	4|sg_hCDK7_04|CDK7	GGAGCAATCAAATCCAGCTT	27250	ACCGGGAGCAATCAAATCCAGCTTGTTTAAGAGCTATGCTGGAAACAGCATAGCAAGTTTAAATAAGGCTAGTCCGTTATCAACTTGAAAAAGTGGCACCGAGTCGGTGCTTTTTTCG
CDK7	1022	4|sg_hCDK7_05|CDK7	GTGGCCGTAATTCGAGCACA	27220	ACCGGTGGCCGTAATTCGAGCACAGTTTAAGAGCTATGCTGGAAACAGCATAGCAAGTTTAAATAAGGCTAGTCCGTTATCAACTTGAAAAAGTGGCACCGAGTCGGTGCTTTTTTCG
CDK7	1022	4|sg_hCDK7_06|CDK7	AAGCTGGACTTCCTTGGGGA	27150	ACCGAAGCTGGACTTCCTTGGGGAGTTTAAGAGCTATGCTGGAAACAGCATAGCAAGTTTAAATAAGGCTAGTCCGTTATCAACTTGAAAAAGTGGCACCGAGTCGGTGCTTTTTTCG
CDK7	1022	4|sg_hCDK7_07|CDK7	TGATGTGTATAAGCTCTATT	29345	ACCGTGATGTGTATAAGCTCTATTGTTTAAGAGCTATGCTGGAAACAGCATAGCAAGTTTAAATAAGGCTAGTCCGTTATCAACTTGAAAAAGTGGCACCGAGTCGGTGCTTTTTTCG
CDK7	1022	4|sg_hCDK7_08|CDK7	GGGCAATCCTCCTTGTTCTA	29377	ACCGGGGCAATCCTCCTTGTTCTAGTTTAAGAGCTATGCTGGAAACAGCATAGCAAGTTTAAATAAGGCTAGTCCGTTATCAACTTGAAAAAGTGGCACCGAGTCGGTGCTTTTTTCG
CDK7	1022	4|sg_hCDK7_09|CDK7	GATGTGTATAAGCTCTATTG	27215	ACCGGATGTGTATAAGCTCTATTGGTTTAAGAGCTATGCTGGAAACAGCATAGCAAGTTTAAATAAGGCTAGTCCGTTATCAACTTGAAAAAGTGGCACCGAGTCGGTGCTTTTTTCG
CDK7	1022	4|sg_hCDK7_10|CDK7	ATTTATGTCCAAAAGCATCA	28986	ACCGATTTATGTCCAAAAGCATCAGTTTAAGAGCTATGCTGGAAACAGCATAGCAAGTTTAAATAAGGCTAGTCCGTTATCAACTTGAAAAAGTGGCACCGAGTCGGTGCTTTTTTCG
CETN2	1069	4|sg_hCETN2_01|CETN2	GTTCAAAAATCTGAAACGCG	26303	ACCGGTTCAAAAATCTGAAACGCGGTTTAAGAGCTATGCTGGAAACAGCATAGCAAGTTTAAATAAGGCTAGTCCGTTATCAACTTGAAAAAGTGGCACCGAGTCGGTGCTTTTTTCG
CETN2	1069	4|sg_hCETN2_02|CETN2	GCTTACTGAAGAGCAAAAGC	31630	ACCGGCTTACTGAAGAGCAAAAGCGTTTAAGAGCTATGCTGGAAACAGCATAGCAAGTTTAAATAAGGCTAGTCCGTTATCAACTTGAAAAAGTGGCACCGAGTCGGTGCTTTTTTCG
CETN2	1069	4|sg_hCETN2_03|CETN2	GGGACAGGAAAAATGAACTT	29509	ACCGGGGACAGGAAAAATGAACTTGTTTAAGAGCTATGCTGGAAACAGCATAGCAAGTTTAAATAAGGCTAGTCCGTTATCAACTTGAAAAAGTGGCACCGAGTCGGTGCTTTTTTCG
CETN2	1069	4|sg_hCETN2_04|CETN2	TAAGTGAAATTGATAAGGAA	26514	ACCGTAAGTGAAATTGATAAGGAAGTTTAAGAGCTATGCTGGAAACAGCATAGCAAGTTTAAATAAGGCTAGTCCGTTATCAACTTGAAAAAGTGGCACCGAGTCGGTGCTTTTTTCG
CETN2	1069	4|sg_hCETN2_05|CETN2	TCTTCAGTAAGCTCAGGCTT	30885	ACCGTCTTCAGTAAGCTCAGGCTTGTTTAAGAGCTATGCTGGAAACAGCATAGCAAGTTTAAATAAGGCTAGTCCGTTATCAACTTGAAAAAGTGGCACCGAGTCGGTGCTTTTTTCG
CETN2	1069	4|sg_hCETN2_06|CETN2	GTTTGCCTTCTTAAAGTTGG	30212	ACCGGTTTGCCTTCTTAAAGTTGGGTTTAAGAGCTATGCTGGAAACAGCATAGCAAGTTTAAATAAGGCTAGTCCGTTATCAACTTGAAAAAGTGGCACCGAGTCGGTGCTTTTTTCG
CETN2	1069	4|sg_hCETN2_07|CETN2	CAGGTTCTCACCCAACTCCT	26740	ACCGCAGGTTCTCACCCAACTCCTGTTTAAGAGCTATGCTGGAAACAGCATAGCAAGTTTAAATAAGGCTAGTCCGTTATCAACTTGAAAAAGTGGCACCGAGTCGGTGCTTTTTTCG
CETN2	1069	4|sg_hCETN2_08|CETN2	ATTGATGAAGCTGATCGAGA	30708	ACCGATTGATGAAGCTGATCGAGAGTTTAAGAGCTATGCTGGAAACAGCATAGCAAGTTTAAATAAGGCTAGTCCGTTATCAACTTGAAAAAGTGGCACCGAGTCGGTGCTTTTTTCG
CETN2	1069	4|sg_hCETN2_09|CETN2	ATAAGTGAAATTGATAAGGA	25813	ACCGATAAGTGAAATTGATAAGGAGTTTAAGAGCTATGCTGGAAACAGCATAGCAAGTTTAAATAAGGCTAGTCCGTTATCAACTTGAAAAAGTGGCACCGAGTCGGTGCTTTTTTCG
CETN2	1069	4|sg_hCETN2_10|CETN2	GAAACGCGTGGCCAAGGAGT	31401	ACCGGAAACGCGTGGCCAAGGAGTGTTTAAGAGCTATGCTGGAAACAGCATAGCAAGTTTAAATAAGGCTAGTCCGTTATCAACTTGAAAAAGTGGCACCGAGTCGGTGCTTTTTTCG
CHAF1A	10036	4|sg_hCHAF1A_01|CHAF1A	AGACATTCCTTGCAAAACAG	28778	ACCGAGACATTCCTTGCAAAACAGGTTTAAGAGCTATGCTGGAAACAGCATAGCAAGTTTAAATAAGGCTAGTCCGTTATCAACTTGAAAAAGTGGCACCGAGTCGGTGCTTTTTTCG
CHAF1A	10036	4|sg_hCHAF1A_02|CHAF1A	TTAGACCGAAACTTGTCAAC	29587	ACCGTTAGACCGAAACTTGTCAACGTTTAAGAGCTATGCTGGAAACAGCATAGCAAGTTTAAATAAGGCTAGTCCGTTATCAACTTGAAAAAGTGGCACCGAGTCGGTGCTTTTTTCG
CHAF1A	10036	4|sg_hCHAF1A_03|CHAF1A	GCCTGAATCTTGTCCCAAAG	27070	ACCGGCCTGAATCTTGTCCCAAAGGTTTAAGAGCTATGCTGGAAACAGCATAGCAAGTTTAAATAAGGCTAGTCCGTTATCAACTTGAAAAAGTGGCACCGAGTCGGTGCTTTTTTCG
CHAF1A	10036	4|sg_hCHAF1A_04|CHAF1A	ACTCCCAGGAATGTTCGCCA	28052	ACCGACTCCCAGGAATGTTCGCCAGTTTAAGAGCTATGCTGGAAACAGCATAGCAAGTTTAAATAAGGCTAGTCCGTTATCAACTTGAAAAAGTGGCACCGAGTCGGTGCTTTTTTCG
CHAF1A	10036	4|sg_hCHAF1A_05|CHAF1A	GTCAGCTCCGGGCAGCTCCG	30028	ACCGGTCAGCTCCGGGCAGCTCCGGTTTAAGAGCTATGCTGGAAACAGCATAGCAAGTTTAAATAAGGCTAGTCCGTTATCAACTTGAAAAAGTGGCACCGAGTCGGTGCTTTTTTCG
CHAF1A	10036	4|sg_hCHAF1A_06|CHAF1A	AGCTGCCCGGAGCTGACGAG	30266	ACCGAGCTGCCCGGAGCTGACGAGGTTTAAGAGCTATGCTGGAAACAGCATAGCAAGTTTAAATAAGGCTAGTCCGTTATCAACTTGAAAAAGTGGCACCGAGTCGGTGCTTTTTTCG
CHAF1A	10036	4|sg_hCHAF1A_07|CHAF1A	CATTCCTTGCAAAACAGAGG	28023	ACCGCATTCCTTGCAAAACAGAGGGTTTAAGAGCTATGCTGGAAACAGCATAGCAAGTTTAAATAAGGCTAGTCCGTTATCAACTTGAAAAAGTGGCACCGAGTCGGTGCTTTTTTCG
CHAF1A	10036	4|sg_hCHAF1A_08|CHAF1A	AATAGAATCGAAACCAGTAT	28750	ACCGAATAGAATCGAAACCAGTATGTTTAAGAGCTATGCTGGAAACAGCATAGCAAGTTTAAATAAGGCTAGTCCGTTATCAACTTGAAAAAGTGGCACCGAGTCGGTGCTTTTTTCG
CHAF1A	10036	4|sg_hCHAF1A_09|CHAF1A	TGGTCTATCTTTGCAATCCA	29256	ACCGTGGTCTATCTTTGCAATCCAGTTTAAGAGCTATGCTGGAAACAGCATAGCAAGTTTAAATAAGGCTAGTCCGTTATCAACTTGAAAAAGTGGCACCGAGTCGGTGCTTTTTTCG
CHAF1A	10036	4|sg_hCHAF1A_10|CHAF1A	GGCCATTCAGAACGACAAGT	29337	ACCGGGCCATTCAGAACGACAAGTGTTTAAGAGCTATGCTGGAAACAGCATAGCAAGTTTAAATAAGGCTAGTCCGTTATCAACTTGAAAAAGTGGCACCGAGTCGGTGCTTTTTTCG
CHEK1	1111	4|sg_hCHEK1_01|CHEK1	GGAGCCGCCGACATTCAGAG	25961	ACCGGGAGCCGCCGACATTCAGAGGTTTAAGAGCTATGCTGGAAACAGCATAGCAAGTTTAAATAAGGCTAGTCCGTTATCAACTTGAAAAAGTGGCACCGAGTCGGTGCTTTTTTCG
CHEK1	1111	4|sg_hCHEK1_02|CHEK1	CCTGCCCCTCTGAATGTCGG	27337	ACCGCCTGCCCCTCTGAATGTCGGGTTTAAGAGCTATGCTGGAAACAGCATAGCAAGTTTAAATAAGGCTAGTCCGTTATCAACTTGAAAAAGTGGCACCGAGTCGGTGCTTTTTTCG
CHEK1	1111	4|sg_hCHEK1_03|CHEK1	ACACCACCTGAAGTGACTCG	29197	ACCGACACCACCTGAAGTGACTCGGTTTAAGAGCTATGCTGGAAACAGCATAGCAAGTTTAAATAAGGCTAGTCCGTTATCAACTTGAAAAAGTGGCACCGAGTCGGTGCTTTTTTCG
CHEK1	1111	4|sg_hCHEK1_04|CHEK1	GTACTTACTGCAATGCTCGC	32047	ACCGGTACTTACTGCAATGCTCGCGTTTAAGAGCTATGCTGGAAACAGCATAGCAAGTTTAAATAAGGCTAGTCCGTTATCAACTTGAAAAAGTGGCACCGAGTCGGTGCTTTTTTCG
CHEK1	1111	4|sg_hCHEK1_05|CHEK1	TGGAGCCGCCGACATTCAGA	27740	ACCGTGGAGCCGCCGACATTCAGAGTTTAAGAGCTATGCTGGAAACAGCATAGCAAGTTTAAATAAGGCTAGTCCGTTATCAACTTGAAAAAGTGGCACCGAGTCGGTGCTTTTTTCG
CHEK1	1111	4|sg_hCHEK1_06|CHEK1	CTGAAGAGATTTAAGGACGG	25804	ACCGCTGAAGAGATTTAAGGACGGGTTTAAGAGCTATGCTGGAAACAGCATAGCAAGTTTAAATAAGGCTAGTCCGTTATCAACTTGAAAAAGTGGCACCGAGTCGGTGCTTTTTTCG
CHEK1	1111	4|sg_hCHEK1_07|CHEK1	CATGACTCCACCGAGCACCT	29972	ACCGCATGACTCCACCGAGCACCTGTTTAAGAGCTATGCTGGAAACAGCATAGCAAGTTTAAATAAGGCTAGTCCGTTATCAACTTGAAAAAGTGGCACCGAGTCGGTGCTTTTTTCG
CHEK1	1111	4|sg_hCHEK1_08|CHEK1	GGAATGGTAATTCTTGCTGA	30834	ACCGGGAATGGTAATTCTTGCTGAGTTTAAGAGCTATGCTGGAAACAGCATAGCAAGTTTAAATAAGGCTAGTCCGTTATCAACTTGAAAAAGTGGCACCGAGTCGGTGCTTTTTTCG
CHEK1	1111	4|sg_hCHEK1_09|CHEK1	TGTCCTGCCCCTCTGAATGT	25998	ACCGTGTCCTGCCCCTCTGAATGTGTTTAAGAGCTATGCTGGAAACAGCATAGCAAGTTTAAATAAGGCTAGTCCGTTATCAACTTGAAAAAGTGGCACCGAGTCGGTGCTTTTTTCG
CHEK1	1111	4|sg_hCHEK1_10|CHEK1	ACATTCAGAGGGGCAGGACA	29399	ACCGACATTCAGAGGGGCAGGACAGTTTAAGAGCTATGCTGGAAACAGCATAGCAAGTTTAAATAAGGCTAGTCCGTTATCAACTTGAAAAAGTGGCACCGAGTCGGTGCTTTTTTCG
CHEK2	11200	4|sg_hCHEK2_01|CHEK2	GCATACATAGAAGATCACAG	30417	ACCGGCATACATAGAAGATCACAGGTTTAAGAGCTATGCTGGAAACAGCATAGCAAGTTTAAATAAGGCTAGTCCGTTATCAACTTGAAAAAGTGGCACCGAGTCGGTGCTTTTTTCG
CHEK2	11200	4|sg_hCHEK2_02|CHEK2	GACTGGGTAACGCTGCCATG	28037	ACCGGACTGGGTAACGCTGCCATGGTTTAAGAGCTATGCTGGAAACAGCATAGCAAGTTTAAATAAGGCTAGTCCGTTATCAACTTGAAAAAGTGGCACCGAGTCGGTGCTTTTTTCG
CHEK2	11200	4|sg_hCHEK2_03|CHEK2	AGGTAAAGCTGGCTTTCGAG	31036	ACCGAGGTAAAGCTGGCTTTCGAGGTTTAAGAGCTATGCTGGAAACAGCATAGCAAGTTTAAATAAGGCTAGTCCGTTATCAACTTGAAAAAGTGGCACCGAGTCGGTGCTTTTTTCG
CHEK2	11200	4|sg_hCHEK2_04|CHEK2	GGGCCCATAATCGAGCCCAG	20931	ACCGGGGCCCATAATCGAGCCCAGGTTTAAGAGCTATGCTGGAAACAGCATAGCAAGTTTAAATAAGGCTAGTCCGTTATCAACTTGAAAAAGTGGCACCGAGTCGGTGCTTTTTTCG
CHEK2	11200	4|sg_hCHEK2_05|CHEK2	TGACAACTACTGGTTTGGGA	28448	ACCGTGACAACTACTGGTTTGGGAGTTTAAGAGCTATGCTGGAAACAGCATAGCAAGTTTAAATAAGGCTAGTCCGTTATCAACTTGAAAAAGTGGCACCGAGTCGGTGCTTTTTTCG
CHEK2	11200	4|sg_hCHEK2_06|CHEK2	GCTGGAGTTTGGCATCGTGC	28238	ACCGGCTGGAGTTTGGCATCGTGCGTTTAAGAGCTATGCTGGAAACAGCATAGCAAGTTTAAATAAGGCTAGTCCGTTATCAACTTGAAAAAGTGGCACCGAGTCGGTGCTTTTTTCG
CHEK2	11200	4|sg_hCHEK2_07|CHEK2	TACAAGCTCTGTATTTACAA	26987	ACCGTACAAGCTCTGTATTTACAAGTTTAAGAGCTATGCTGGAAACAGCATAGCAAGTTTAAATAAGGCTAGTCCGTTATCAACTTGAAAAAGTGGCACCGAGTCGGTGCTTTTTTCG
CHEK2	11200	4|sg_hCHEK2_08|CHEK2	ATTGGCAAATCCATCCTGAA	25889	ACCGATTGGCAAATCCATCCTGAAGTTTAAGAGCTATGCTGGAAACAGCATAGCAAGTTTAAATAAGGCTAGTCCGTTATCAACTTGAAAAAGTGGCACCGAGTCGGTGCTTTTTTCG
CHEK2	11200	4|sg_hCHEK2_09|CHEK2	GGCCCATAATCGAGCCCAGG	23907	ACCGGGCCCATAATCGAGCCCAGGGTTTAAGAGCTATGCTGGAAACAGCATAGCAAGTTTAAATAAGGCTAGTCCGTTATCAACTTGAAAAAGTGGCACCGAGTCGGTGCTTTTTTCG
CHEK2	11200	4|sg_hCHEK2_10|CHEK2	AGAGGAGCTGGATATGCCCT	29316	ACCGAGAGGAGCTGGATATGCCCTGTTTAAGAGCTATGCTGGAAACAGCATAGCAAGTTTAAATAAGGCTAGTCCGTTATCAACTTGAAAAAGTGGCACCGAGTCGGTGCTTTTTTCG
CLK2	1196	4|sg_hCLK2_01|CLK2	TGATCGTTCGTCCGACCGGA	32009	ACCGTGATCGTTCGTCCGACCGGAGTTTAAGAGCTATGCTGGAAACAGCATAGCAAGTTTAAATAAGGCTAGTCCGTTATCAACTTGAAAAAGTGGCACCGAGTCGGTGCTTTTTTCG
CLK2	1196	4|sg_hCLK2_02|CLK2	CCGGTCATACACCCTCCGGT	27621	ACCGCCGGTCATACACCCTCCGGTGTTTAAGAGCTATGCTGGAAACAGCATAGCAAGTTTAAATAAGGCTAGTCCGTTATCAACTTGAAAAAGTGGCACCGAGTCGGTGCTTTTTTCG
CLK2	1196	4|sg_hCLK2_03|CLK2	GCATTCCTATGAATATCAGC	30190	ACCGGCATTCCTATGAATATCAGCGTTTAAGAGCTATGCTGGAAACAGCATAGCAAGTTTAAATAAGGCTAGTCCGTTATCAACTTGAAAAAGTGGCACCGAGTCGGTGCTTTTTTCG
CLK2	1196	4|sg_hCLK2_04|CLK2	GTTCTCCCGCTGATATTCAT	26598	ACCGGTTCTCCCGCTGATATTCATGTTTAAGAGCTATGCTGGAAACAGCATAGCAAGTTTAAATAAGGCTAGTCCGTTATCAACTTGAAAAAGTGGCACCGAGTCGGTGCTTTTTTCG
CLK2	1196	4|sg_hCLK2_05|CLK2	GGCATTCCTATGAATATCAG	26505	ACCGGGCATTCCTATGAATATCAGGTTTAAGAGCTATGCTGGAAACAGCATAGCAAGTTTAAATAAGGCTAGTCCGTTATCAACTTGAAAAAGTGGCACCGAGTCGGTGCTTTTTTCG
CLK2	1196	4|sg_hCLK2_06|CLK2	GCAGCCGGAGGAAGCACAGA	33621	ACCGGCAGCCGGAGGAAGCACAGAGTTTAAGAGCTATGCTGGAAACAGCATAGCAAGTTTAAATAAGGCTAGTCCGTTATCAACTTGAAAAAGTGGCACCGAGTCGGTGCTTTTTTCG
CLK2	1196	4|sg_hCLK2_07|CLK2	ATGATGATCGTTCGTCCGAC	35511	ACCGATGATGATCGTTCGTCCGACGTTTAAGAGCTATGCTGGAAACAGCATAGCAAGTTTAAATAAGGCTAGTCCGTTATCAACTTGAAAAAGTGGCACCGAGTCGGTGCTTTTTTCG
CLK2	1196	4|sg_hCLK2_08|CLK2	GGAGTTACCGTGAACACTAT	27237	ACCGGGAGTTACCGTGAACACTATGTTTAAGAGCTATGCTGGAAACAGCATAGCAAGTTTAAATAAGGCTAGTCCGTTATCAACTTGAAAAAGTGGCACCGAGTCGGTGCTTTTTTCG
CLK2	1196	4|sg_hCLK2_09|CLK2	ACAGACGCAACGATTATAGC	33004	ACCGACAGACGCAACGATTATAGCGTTTAAGAGCTATGCTGGAAACAGCATAGCAAGTTTAAATAAGGCTAGTCCGTTATCAACTTGAAAAAGTGGCACCGAGTCGGTGCTTTTTTCG
CLK2	1196	4|sg_hCLK2_10|CLK2	ATCGCCGGTCATACACCCTC	30501	ACCGATCGCCGGTCATACACCCTCGTTTAAGAGCTATGCTGGAAACAGCATAGCAAGTTTAAATAAGGCTAGTCCGTTATCAACTTGAAAAAGTGGCACCGAGTCGGTGCTTTTTTCG
CSH1	1442	4|sg_hCSH1_01|CSH1	GATGGGCTTGGAGCATAGCG	23789	ACCGGATGGGCTTGGAGCATAGCGGTTTAAGAGCTATGCTGGAAACAGCATAGCAAGTTTAAATAAGGCTAGTCCGTTATCAACTTGAAAAAGTGGCACCGAGTCGGTGCTTTTTTCG
CSH1	1442	4|sg_hCSH1_02|CSH1	GGAAGAAACCTATATCCCAA	27343	ACCGGGAAGAAACCTATATCCCAAGTTTAAGAGCTATGCTGGAAACAGCATAGCAAGTTTAAATAAGGCTAGTCCGTTATCAACTTGAAAAAGTGGCACCGAGTCGGTGCTTTTTTCG
CSH1	1442	4|sg_hCSH1_03|CSH1	TCCGACACCCTCCAACATGG	24445	ACCGTCCGACACCCTCCAACATGGGTTTAAGAGCTATGCTGGAAACAGCATAGCAAGTTTAAATAAGGCTAGTCCGTTATCAACTTGAAAAAGTGGCACCGAGTCGGTGCTTTTTTCG
CSH1	1442	4|sg_hCSH1_04|CSH1	TGGCCAGCTGGTGCGCGCGA	29649	ACCGTGGCCAGCTGGTGCGCGCGAGTTTAAGAGCTATGCTGGAAACAGCATAGCAAGTTTAAATAAGGCTAGTCCGTTATCAACTTGAAAAAGTGGCACCGAGTCGGTGCTTTTTTCG
CSH1	1442	4|sg_hCSH1_05|CSH1	ATACTCCTGAGGAACCGCAC	30890	ACCGATACTCCTGAGGAACCGCACGTTTAAGAGCTATGCTGGAAACAGCATAGCAAGTTTAAATAAGGCTAGTCCGTTATCAACTTGAAAAAGTGGCACCGAGTCGGTGCTTTTTTCG
CSH1	1442	4|sg_hCSH1_06|CSH1	TGTTGGCGAACATACTCCTG	28142	ACCGTGTTGGCGAACATACTCCTGGTTTAAGAGCTATGCTGGAAACAGCATAGCAAGTTTAAATAAGGCTAGTCCGTTATCAACTTGAAAAAGTGGCACCGAGTCGGTGCTTTTTTCG
CSH1	1442	4|sg_hCSH1_07|CSH1	AGAACTTACAAACTCCTGGT	24577	ACCGAGAACTTACAAACTCCTGGTGTTTAAGAGCTATGCTGGAAACAGCATAGCAAGTTTAAATAAGGCTAGTCCGTTATCAACTTGAAAAAGTGGCACCGAGTCGGTGCTTTTTTCG
CSH1	1442	4|sg_hCSH1_08|CSH1	GCCACGACTCGATGAGCAGC	35333	ACCGGCCACGACTCGATGAGCAGCGTTTAAGAGCTATGCTGGAAACAGCATAGCAAGTTTAAATAAGGCTAGTCCGTTATCAACTTGAAAAAGTGGCACCGAGTCGGTGCTTTTTTCG
CSH1	1442	4|sg_hCSH1_09|CSH1	GGATAAGGGAACGGTTTGGA	29398	ACCGGGATAAGGGAACGGTTTGGAGTTTAAGAGCTATGCTGGAAACAGCATAGCAAGTTTAAATAAGGCTAGTCCGTTATCAACTTGAAAAAGTGGCACCGAGTCGGTGCTTTTTTCG
CSH1	1442	4|sg_hCSH1_10|CSH1	GGTGCAGTGCCGCTCTGTGG	28669	ACCGGGTGCAGTGCCGCTCTGTGGGTTTAAGAGCTATGCTGGAAACAGCATAGCAAGTTTAAATAAGGCTAGTCCGTTATCAACTTGAAAAAGTGGCACCGAGTCGGTGCTTTTTTCG
CSH2	1443	4|sg_hCSH2_01|CSH2	GTGCAGTGCCGCTCTGTAGA	32792	ACCGGTGCAGTGCCGCTCTGTAGAGTTTAAGAGCTATGCTGGAAACAGCATAGCAAGTTTAAATAAGGCTAGTCCGTTATCAACTTGAAAAAGTGGCACCGAGTCGGTGCTTTTTTCG
CSH2	1443	4|sg_hCSH2_02|CSH2	CACAGCTACCCTCTACAGAG	26438	ACCGCACAGCTACCCTCTACAGAGGTTTAAGAGCTATGCTGGAAACAGCATAGCAAGTTTAAATAAGGCTAGTCCGTTATCAACTTGAAAAAGTGGCACCGAGTCGGTGCTTTTTTCG
CSH2	1443	4|sg_hCSH2_03|CSH2	CGCTCTGTAGAGGGTAGCTG	28553	ACCGCGCTCTGTAGAGGGTAGCTGGTTTAAGAGCTATGCTGGAAACAGCATAGCAAGTTTAAATAAGGCTAGTCCGTTATCAACTTGAAAAAGTGGCACCGAGTCGGTGCTTTTTTCG
CSH2	1443	4|sg_hCSH2_04|CSH2	AAAAAGCCTGGATAACGGAA	32434	ACCGAAAAAGCCTGGATAACGGAAGTTTAAGAGCTATGCTGGAAACAGCATAGCAAGTTTAAATAAGGCTAGTCCGTTATCAACTTGAAAAAGTGGCACCGAGTCGGTGCTTTTTTCG
CSH2	1443	4|sg_hCSH2_05|CSH2	GGATAACGGAACGGTTTGGA	30824	ACCGGGATAACGGAACGGTTTGGAGTTTAAGAGCTATGCTGGAAACAGCATAGCAAGTTTAAATAAGGCTAGTCCGTTATCAACTTGAAAAAGTGGCACCGAGTCGGTGCTTTTTTCG
CSH2	1443	4|sg_hCSH2_06|CSH2	GCCTGGATAACGGAACGGTT	30497	ACCGGCCTGGATAACGGAACGGTTGTTTAAGAGCTATGCTGGAAACAGCATAGCAAGTTTAAATAAGGCTAGTCCGTTATCAACTTGAAAAAGTGGCACCGAGTCGGTGCTTTTTTCG
CSH2	1443	4|sg_hCSH2_07|CSH2	TCCAAACCGTTCCGTTATCC	31952	ACCGTCCAAACCGTTCCGTTATCCGTTTAAGAGCTATGCTGGAAACAGCATAGCAAGTTTAAATAAGGCTAGTCCGTTATCAACTTGAAAAAGTGGCACCGAGTCGGTGCTTTTTTCG
CSH2	1443	4|sg_hCSH2_08|CSH2	GGTGCAGTGCCGCTCTGTAG	29377	ACCGGGTGCAGTGCCGCTCTGTAGGTTTAAGAGCTATGCTGGAAACAGCATAGCAAGTTTAAATAAGGCTAGTCCGTTATCAACTTGAAAAAGTGGCACCGAGTCGGTGCTTTTTTCG
CSH2	1443	4|sg_hCSH2_09|CSH2	GTTCCAGGATTGGCGACCCC	25206	ACCGGTTCCAGGATTGGCGACCCCGTTTAAGAGCTATGCTGGAAACAGCATAGCAAGTTTAAATAAGGCTAGTCCGTTATCAACTTGAAAAAGTGGCACCGAGTCGGTGCTTTTTTCG
CSH2	1443	4|sg_hCSH2_10|CSH2	AGTCGTGGCTGGAGCCCGTG	3853	ACCGAGTCGTGGCTGGAGCCCGTGGTTTAAGAGCTATGCTGGAAACAGCATAGCAAGTTTAAATAAGGCTAGTCCGTTATCAACTTGAAAAAGTGGCACCGAGTCGGTGCTTTTTTCG
DCLRE1A	9937	4|sg_hDCLRE1A_01|DCLRE1A	CTTCCTGCTAGCTCAAAGCA	24717	ACCGCTTCCTGCTAGCTCAAAGCAGTTTAAGAGCTATGCTGGAAACAGCATAGCAAGTTTAAATAAGGCTAGTCCGTTATCAACTTGAAAAAGTGGCACCGAGTCGGTGCTTTTTTCG
DCLRE1A	9937	4|sg_hDCLRE1A_02|DCLRE1A	TCACTGGCTTCAGTCAGAGA	28362	ACCGTCACTGGCTTCAGTCAGAGAGTTTAAGAGCTATGCTGGAAACAGCATAGCAAGTTTAAATAAGGCTAGTCCGTTATCAACTTGAAAAAGTGGCACCGAGTCGGTGCTTTTTTCG
DCLRE1A	9937	4|sg_hDCLRE1A_03|DCLRE1A	GTTGAGAATGACAAACTAGT	28534	ACCGGTTGAGAATGACAAACTAGTGTTTAAGAGCTATGCTGGAAACAGCATAGCAAGTTTAAATAAGGCTAGTCCGTTATCAACTTGAAAAAGTGGCACCGAGTCGGTGCTTTTTTCG
DCLRE1A	9937	4|sg_hDCLRE1A_04|DCLRE1A	GCATTAGAGGGTGTGCCAGT	30451	ACCGGCATTAGAGGGTGTGCCAGTGTTTAAGAGCTATGCTGGAAACAGCATAGCAAGTTTAAATAAGGCTAGTCCGTTATCAACTTGAAAAAGTGGCACCGAGTCGGTGCTTTTTTCG
DCLRE1A	9937	4|sg_hDCLRE1A_05|DCLRE1A	GCAGGTGATGGGCTGCTAAA	28549	ACCGGCAGGTGATGGGCTGCTAAAGTTTAAGAGCTATGCTGGAAACAGCATAGCAAGTTTAAATAAGGCTAGTCCGTTATCAACTTGAAAAAGTGGCACCGAGTCGGTGCTTTTTTCG
DCLRE1A	9937	4|sg_hDCLRE1A_06|DCLRE1A	AAGAGCCGCAGAAGCTAAAG	32327	ACCGAAGAGCCGCAGAAGCTAAAGGTTTAAGAGCTATGCTGGAAACAGCATAGCAAGTTTAAATAAGGCTAGTCCGTTATCAACTTGAAAAAGTGGCACCGAGTCGGTGCTTTTTTCG
DCLRE1A	9937	4|sg_hDCLRE1A_07|DCLRE1A	TGATAGGGCAGACACCTCGA	29742	ACCGTGATAGGGCAGACACCTCGAGTTTAAGAGCTATGCTGGAAACAGCATAGCAAGTTTAAATAAGGCTAGTCCGTTATCAACTTGAAAAAGTGGCACCGAGTCGGTGCTTTTTTCG
DCLRE1A	9937	4|sg_hDCLRE1A_08|DCLRE1A	TTTGTAGCCTTGAGGAAAGA	27279	ACCGTTTGTAGCCTTGAGGAAAGAGTTTAAGAGCTATGCTGGAAACAGCATAGCAAGTTTAAATAAGGCTAGTCCGTTATCAACTTGAAAAAGTGGCACCGAGTCGGTGCTTTTTTCG
DCLRE1A	9937	4|sg_hDCLRE1A_09|DCLRE1A	TTTACCGAAAGCTCAAAAGA	29578	ACCGTTTACCGAAAGCTCAAAAGAGTTTAAGAGCTATGCTGGAAACAGCATAGCAAGTTTAAATAAGGCTAGTCCGTTATCAACTTGAAAAAGTGGCACCGAGTCGGTGCTTTTTTCG
DCLRE1A	9937	4|sg_hDCLRE1A_10|DCLRE1A	TGTTGAGAATGACAAACTAG	26837	ACCGTGTTGAGAATGACAAACTAGGTTTAAGAGCTATGCTGGAAACAGCATAGCAAGTTTAAATAAGGCTAGTCCGTTATCAACTTGAAAAAGTGGCACCGAGTCGGTGCTTTTTTCG
DCLRE1B	64858	4|sg_hDCLRE1B_01|DCLRE1B	TTGTCGGGAAGGAAGAACCA	29211	ACCGTTGTCGGGAAGGAAGAACCAGTTTAAGAGCTATGCTGGAAACAGCATAGCAAGTTTAAATAAGGCTAGTCCGTTATCAACTTGAAAAAGTGGCACCGAGTCGGTGCTTTTTTCG
DCLRE1B	64858	4|sg_hDCLRE1B_02|DCLRE1B	CATGCACTCGGACCACACCG	33888	ACCGCATGCACTCGGACCACACCGGTTTAAGAGCTATGCTGGAAACAGCATAGCAAGTTTAAATAAGGCTAGTCCGTTATCAACTTGAAAAAGTGGCACCGAGTCGGTGCTTTTTTCG
DCLRE1B	64858	4|sg_hDCLRE1B_03|DCLRE1B	CCTGTAGGTGACGATGCAAG	30702	ACCGCCTGTAGGTGACGATGCAAGGTTTAAGAGCTATGCTGGAAACAGCATAGCAAGTTTAAATAAGGCTAGTCCGTTATCAACTTGAAAAAGTGGCACCGAGTCGGTGCTTTTTTCG
DCLRE1B	64858	4|sg_hDCLRE1B_04|DCLRE1B	GCAATGGATCCAAGCCCTGG	28011	ACCGGCAATGGATCCAAGCCCTGGGTTTAAGAGCTATGCTGGAAACAGCATAGCAAGTTTAAATAAGGCTAGTCCGTTATCAACTTGAAAAAGTGGCACCGAGTCGGTGCTTTTTTCG
DCLRE1B	64858	4|sg_hDCLRE1B_05|DCLRE1B	ACAGTGATTGGCATCGAGGA	30675	ACCGACAGTGATTGGCATCGAGGAGTTTAAGAGCTATGCTGGAAACAGCATAGCAAGTTTAAATAAGGCTAGTCCGTTATCAACTTGAAAAAGTGGCACCGAGTCGGTGCTTTTTTCG
DCLRE1B	64858	4|sg_hDCLRE1B_06|DCLRE1B	GTAGGTGACGATGCAAGAGG	29751	ACCGGTAGGTGACGATGCAAGAGGGTTTAAGAGCTATGCTGGAAACAGCATAGCAAGTTTAAATAAGGCTAGTCCGTTATCAACTTGAAAAAGTGGCACCGAGTCGGTGCTTTTTTCG
DCLRE1B	64858	4|sg_hDCLRE1B_07|DCLRE1B	TTTCATCTAGGGGTAATACA	25010	ACCGTTTCATCTAGGGGTAATACAGTTTAAGAGCTATGCTGGAAACAGCATAGCAAGTTTAAATAAGGCTAGTCCGTTATCAACTTGAAAAAGTGGCACCGAGTCGGTGCTTTTTTCG
DCLRE1B	64858	4|sg_hDCLRE1B_08|DCLRE1B	CCTCTTGCATCGTCACCTAC	33739	ACCGCCTCTTGCATCGTCACCTACGTTTAAGAGCTATGCTGGAAACAGCATAGCAAGTTTAAATAAGGCTAGTCCGTTATCAACTTGAAAAAGTGGCACCGAGTCGGTGCTTTTTTCG
DCLRE1B	64858	4|sg_hDCLRE1B_09|DCLRE1B	GGACTTCTGGAGCCTGCGCC	28323	ACCGGGACTTCTGGAGCCTGCGCCGTTTAAGAGCTATGCTGGAAACAGCATAGCAAGTTTAAATAAGGCTAGTCCGTTATCAACTTGAAAAAGTGGCACCGAGTCGGTGCTTTTTTCG
DCLRE1B	64858	4|sg_hDCLRE1B_10|DCLRE1B	CCAGGTGCTAGACAGGCCCA	30563	ACCGCCAGGTGCTAGACAGGCCCAGTTTAAGAGCTATGCTGGAAACAGCATAGCAAGTTTAAATAAGGCTAGTCCGTTATCAACTTGAAAAAGTGGCACCGAGTCGGTGCTTTTTTCG
DCLRE1C	64421	4|sg_hDCLRE1C_01|DCLRE1C	TCAGGTTCTCCCTATCGAAG	26363	ACCGTCAGGTTCTCCCTATCGAAGGTTTAAGAGCTATGCTGGAAACAGCATAGCAAGTTTAAATAAGGCTAGTCCGTTATCAACTTGAAAAAGTGGCACCGAGTCGGTGCTTTTTTCG
DCLRE1C	64421	4|sg_hDCLRE1C_02|DCLRE1C	GATATGCGTTCACAGGACAG	30468	ACCGGATATGCGTTCACAGGACAGGTTTAAGAGCTATGCTGGAAACAGCATAGCAAGTTTAAATAAGGCTAGTCCGTTATCAACTTGAAAAAGTGGCACCGAGTCGGTGCTTTTTTCG
DCLRE1C	64421	4|sg_hDCLRE1C_03|DCLRE1C	GCATTAAGCCATCCACCATG	28408	ACCGGCATTAAGCCATCCACCATGGTTTAAGAGCTATGCTGGAAACAGCATAGCAAGTTTAAATAAGGCTAGTCCGTTATCAACTTGAAAAAGTGGCACCGAGTCGGTGCTTTTTTCG
DCLRE1C	64421	4|sg_hDCLRE1C_04|DCLRE1C	CAGTGGAGCAAATTACCCTG	26534	ACCGCAGTGGAGCAAATTACCCTGGTTTAAGAGCTATGCTGGAAACAGCATAGCAAGTTTAAATAAGGCTAGTCCGTTATCAACTTGAAAAAGTGGCACCGAGTCGGTGCTTTTTTCG
DCLRE1C	64421	4|sg_hDCLRE1C_05|DCLRE1C	CCTTTCTCCAAACCACATGG	24809	ACCGCCTTTCTCCAAACCACATGGGTTTAAGAGCTATGCTGGAAACAGCATAGCAAGTTTAAATAAGGCTAGTCCGTTATCAACTTGAAAAAGTGGCACCGAGTCGGTGCTTTTTTCG
DCLRE1C	64421	4|sg_hDCLRE1C_06|DCLRE1C	GGAGACTTCAGATTGGCGCA	28991	ACCGGGAGACTTCAGATTGGCGCAGTTTAAGAGCTATGCTGGAAACAGCATAGCAAGTTTAAATAAGGCTAGTCCGTTATCAACTTGAAAAAGTGGCACCGAGTCGGTGCTTTTTTCG
DCLRE1C	64421	4|sg_hDCLRE1C_07|DCLRE1C	AGTGGGACAGGAAGTAGGCG	28481	ACCGAGTGGGACAGGAAGTAGGCGGTTTAAGAGCTATGCTGGAAACAGCATAGCAAGTTTAAATAAGGCTAGTCCGTTATCAACTTGAAAAAGTGGCACCGAGTCGGTGCTTTTTTCG
DCLRE1C	64421	4|sg_hDCLRE1C_08|DCLRE1C	AATGGAGCTTCTGCACTCCG	28877	ACCGAATGGAGCTTCTGCACTCCGGTTTAAGAGCTATGCTGGAAACAGCATAGCAAGTTTAAATAAGGCTAGTCCGTTATCAACTTGAAAAAGTGGCACCGAGTCGGTGCTTTTTTCG
DCLRE1C	64421	4|sg_hDCLRE1C_09|DCLRE1C	GGAGCCCGTACCATGTTGTG	26808	ACCGGGAGCCCGTACCATGTTGTGGTTTAAGAGCTATGCTGGAAACAGCATAGCAAGTTTAAATAAGGCTAGTCCGTTATCAACTTGAAAAAGTGGCACCGAGTCGGTGCTTTTTTCG
DCLRE1C	64421	4|sg_hDCLRE1C_10|DCLRE1C	CCCTACCTTGAAAAGAAGGT	27741	ACCGCCCTACCTTGAAAAGAAGGTGTTTAAGAGCTATGCTGGAAACAGCATAGCAAGTTTAAATAAGGCTAGTCCGTTATCAACTTGAAAAAGTGGCACCGAGTCGGTGCTTTTTTCG
DDB1	1642	4|sg_hDDB1_01|DDB1	GGTCACGCAGCCGTTCACGG	31024	ACCGGGTCACGCAGCCGTTCACGGGTTTAAGAGCTATGCTGGAAACAGCATAGCAAGTTTAAATAAGGCTAGTCCGTTATCAACTTGAAAAAGTGGCACCGAGTCGGTGCTTTTTTCG
DDB1	1642	4|sg_hDDB1_02|DDB1	TGACATGCAGCTCCTCCAGG	28564	ACCGTGACATGCAGCTCCTCCAGGGTTTAAGAGCTATGCTGGAAACAGCATAGCAAGTTTAAATAAGGCTAGTCCGTTATCAACTTGAAAAAGTGGCACCGAGTCGGTGCTTTTTTCG
DDB1	1642	4|sg_hDDB1_03|DDB1	GATTGTGTGCCACAATCGAG	28312	ACCGGATTGTGTGCCACAATCGAGGTTTAAGAGCTATGCTGGAAACAGCATAGCAAGTTTAAATAAGGCTAGTCCGTTATCAACTTGAAAAAGTGGCACCGAGTCGGTGCTTTTTTCG
DDB1	1642	4|sg_hDDB1_04|DDB1	GCATCATTGACCCTGAGTGC	31757	ACCGGCATCATTGACCCTGAGTGCGTTTAAGAGCTATGCTGGAAACAGCATAGCAAGTTTAAATAAGGCTAGTCCGTTATCAACTTGAAAAAGTGGCACCGAGTCGGTGCTTTTTTCG
DDB1	1642	4|sg_hDDB1_05|DDB1	GATCTATGTGGTCACCGCCG	31008	ACCGGATCTATGTGGTCACCGCCGGTTTAAGAGCTATGCTGGAAACAGCATAGCAAGTTTAAATAAGGCTAGTCCGTTATCAACTTGAAAAAGTGGCACCGAGTCGGTGCTTTTTTCG
DDB1	1642	4|sg_hDDB1_06|DDB1	TCTATGTGGTCACCGCCGAG	30406	ACCGTCTATGTGGTCACCGCCGAGGTTTAAGAGCTATGCTGGAAACAGCATAGCAAGTTTAAATAAGGCTAGTCCGTTATCAACTTGAAAAAGTGGCACCGAGTCGGTGCTTTTTTCG
DDB1	1642	4|sg_hDDB1_07|DDB1	GGGCATGTATGGGAAGATTG	27689	ACCGGGGCATGTATGGGAAGATTGGTTTAAGAGCTATGCTGGAAACAGCATAGCAAGTTTAAATAAGGCTAGTCCGTTATCAACTTGAAAAAGTGGCACCGAGTCGGTGCTTTTTTCG
DDB1	1642	4|sg_hDDB1_08|DDB1	TCGCTGTCAAGATAAACAGC	32305	ACCGTCGCTGTCAAGATAAACAGCGTTTAAGAGCTATGCTGGAAACAGCATAGCAAGTTTAAATAAGGCTAGTCCGTTATCAACTTGAAAAAGTGGCACCGAGTCGGTGCTTTTTTCG
DDB1	1642	4|sg_hDDB1_09|DDB1	ATGATGATGGCCCCCCCAAA	23896	ACCGATGATGATGGCCCCCCCAAAGTTTAAGAGCTATGCTGGAAACAGCATAGCAAGTTTAAATAAGGCTAGTCCGTTATCAACTTGAAAAAGTGGCACCGAGTCGGTGCTTTTTTCG
DDB1	1642	4|sg_hDDB1_10|DDB1	ATACATGCCCACCTCTTTGA	28547	ACCGATACATGCCCACCTCTTTGAGTTTAAGAGCTATGCTGGAAACAGCATAGCAAGTTTAAATAAGGCTAGTCCGTTATCAACTTGAAAAAGTGGCACCGAGTCGGTGCTTTTTTCG
DDB2	1643	4|sg_hDDB2_01|DDB2	CCCAACTCACCCCAGCACCG	30744	ACCGCCCAACTCACCCCAGCACCGGTTTAAGAGCTATGCTGGAAACAGCATAGCAAGTTTAAATAAGGCTAGTCCGTTATCAACTTGAAAAAGTGGCACCGAGTCGGTGCTTTTTTCG
DDB2	1643	4|sg_hDDB2_02|DDB2	CCGTGGCTGTGGGTTCCAAA	28707	ACCGCCGTGGCTGTGGGTTCCAAAGTTTAAGAGCTATGCTGGAAACAGCATAGCAAGTTTAAATAAGGCTAGTCCGTTATCAACTTGAAAAAGTGGCACCGAGTCGGTGCTTTTTTCG
DDB2	1643	4|sg_hDDB2_03|DDB2	GGAGGGCTACATCCTTGGCG	24916	ACCGGGAGGGCTACATCCTTGGCGGTTTAAGAGCTATGCTGGAAACAGCATAGCAAGTTTAAATAAGGCTAGTCCGTTATCAACTTGAAAAAGTGGCACCGAGTCGGTGCTTTTTTCG
DDB2	1643	4|sg_hDDB2_04|DDB2	TATTACGCCCCAGGAACAAG	26186	ACCGTATTACGCCCCAGGAACAAGGTTTAAGAGCTATGCTGGAAACAGCATAGCAAGTTTAAATAAGGCTAGTCCGTTATCAACTTGAAAAAGTGGCACCGAGTCGGTGCTTTTTTCG
DDB2	1643	4|sg_hDDB2_05|DDB2	GATGTAGCCCTCCTGTCAAA	24976	ACCGGATGTAGCCCTCCTGTCAAAGTTTAAGAGCTATGCTGGAAACAGCATAGCAAGTTTAAATAAGGCTAGTCCGTTATCAACTTGAAAAAGTGGCACCGAGTCGGTGCTTTTTTCG
DDB2	1643	4|sg_hDDB2_06|DDB2	TGAGGAGGCGTAAAACTGGT	29977	ACCGTGAGGAGGCGTAAAACTGGTGTTTAAGAGCTATGCTGGAAACAGCATAGCAAGTTTAAATAAGGCTAGTCCGTTATCAACTTGAAAAAGTGGCACCGAGTCGGTGCTTTTTTCG
DDB2	1643	4|sg_hDDB2_07|DDB2	CCCTTTGGAACCCACAGCCA	27180	ACCGCCCTTTGGAACCCACAGCCAGTTTAAGAGCTATGCTGGAAACAGCATAGCAAGTTTAAATAAGGCTAGTCCGTTATCAACTTGAAAAAGTGGCACCGAGTCGGTGCTTTTTTCG
DDB2	1643	4|sg_hDDB2_08|DDB2	AGTTGTTCCCTCCATTGAGG	27975	ACCGAGTTGTTCCCTCCATTGAGGGTTTAAGAGCTATGCTGGAAACAGCATAGCAAGTTTAAATAAGGCTAGTCCGTTATCAACTTGAAAAAGTGGCACCGAGTCGGTGCTTTTTTCG
DDB2	1643	4|sg_hDDB2_09|DDB2	GGAGGGTCCTGACGATGCTG	26863	ACCGGGAGGGTCCTGACGATGCTGGTTTAAGAGCTATGCTGGAAACAGCATAGCAAGTTTAAATAAGGCTAGTCCGTTATCAACTTGAAAAAGTGGCACCGAGTCGGTGCTTTTTTCG
DDB2	1643	4|sg_hDDB2_10|DDB2	TGTAGCCCTCCTGTCAAAGG	26029	ACCGTGTAGCCCTCCTGTCAAAGGGTTTAAGAGCTATGCTGGAAACAGCATAGCAAGTTTAAATAAGGCTAGTCCGTTATCAACTTGAAAAAGTGGCACCGAGTCGGTGCTTTTTTCG
DMC1	11144	4|sg_hDMC1_01|DMC1	ACAAGAATAAGCTTGCGAAA	32276	ACCGACAAGAATAAGCTTGCGAAAGTTTAAGAGCTATGCTGGAAACAGCATAGCAAGTTTAAATAAGGCTAGTCCGTTATCAACTTGAAAAAGTGGCACCGAGTCGGTGCTTTTTTCG
DMC1	11144	4|sg_hDMC1_02|DMC1	GCAGATCCCAAAAAACCCAT	27136	ACCGGCAGATCCCAAAAAACCCATGTTTAAGAGCTATGCTGGAAACAGCATAGCAAGTTTAAATAAGGCTAGTCCGTTATCAACTTGAAAAAGTGGCACCGAGTCGGTGCTTTTTTCG
DMC1	11144	4|sg_hDMC1_03|DMC1	GTAGGAATCTGTACCATCAA	24773	ACCGGTAGGAATCTGTACCATCAAGTTTAAGAGCTATGCTGGAAACAGCATAGCAAGTTTAAATAAGGCTAGTCCGTTATCAACTTGAAAAAGTGGCACCGAGTCGGTGCTTTTTTCG
DMC1	11144	4|sg_hDMC1_04|DMC1	TGTCCCTAAGGCGATCTGGA	28316	ACCGTGTCCCTAAGGCGATCTGGAGTTTAAGAGCTATGCTGGAAACAGCATAGCAAGTTTAAATAAGGCTAGTCCGTTATCAACTTGAAAAAGTGGCACCGAGTCGGTGCTTTTTTCG
DMC1	11144	4|sg_hDMC1_05|DMC1	ATAAGCTTGCGAAAGGGAAG	30005	ACCGATAAGCTTGCGAAAGGGAAGGTTTAAGAGCTATGCTGGAAACAGCATAGCAAGTTTAAATAAGGCTAGTCCGTTATCAACTTGAAAAAGTGGCACCGAGTCGGTGCTTTTTTCG
DMC1	11144	4|sg_hDMC1_06|DMC1	GAAGGAGGATCAAGTTGTGG	28251	ACCGGAAGGAGGATCAAGTTGTGGGTTTAAGAGCTATGCTGGAAACAGCATAGCAAGTTTAAATAAGGCTAGTCCGTTATCAACTTGAAAAAGTGGCACCGAGTCGGTGCTTTTTTCG
DMC1	11144	4|sg_hDMC1_07|DMC1	GCCGTTCGGCCAACTCCCCA	27400	ACCGGCCGTTCGGCCAACTCCCCAGTTTAAGAGCTATGCTGGAAACAGCATAGCAAGTTTAAATAAGGCTAGTCCGTTATCAACTTGAAAAAGTGGCACCGAGTCGGTGCTTTTTTCG
DMC1	11144	4|sg_hDMC1_08|DMC1	GCCAGAATGTGTCCCCCAAT	28963	ACCGGCCAGAATGTGTCCCCCAATGTTTAAGAGCTATGCTGGAAACAGCATAGCAAGTTTAAATAAGGCTAGTCCGTTATCAACTTGAAAAAGTGGCACCGAGTCGGTGCTTTTTTCG
DMC1	11144	4|sg_hDMC1_09|DMC1	AGAGCTCTATGCAATGTCAA	29268	ACCGAGAGCTCTATGCAATGTCAAGTTTAAGAGCTATGCTGGAAACAGCATAGCAAGTTTAAATAAGGCTAGTCCGTTATCAACTTGAAAAAGTGGCACCGAGTCGGTGCTTTTTTCG
DMC1	11144	4|sg_hDMC1_10|DMC1	GATCCCAAAAAACCCATTGG	23502	ACCGGATCCCAAAAAACCCATTGGGTTTAAGAGCTATGCTGGAAACAGCATAGCAAGTTTAAATAAGGCTAGTCCGTTATCAACTTGAAAAAGTGGCACCGAGTCGGTGCTTTTTTCG
DNA2	1763	4|sg_hDNA2_01|DNA2	GGTACATCTGACCAGTCTTG	29573	ACCGGGTACATCTGACCAGTCTTGGTTTAAGAGCTATGCTGGAAACAGCATAGCAAGTTTAAATAAGGCTAGTCCGTTATCAACTTGAAAAAGTGGCACCGAGTCGGTGCTTTTTTCG
DNA2	1763	4|sg_hDNA2_02|DNA2	CTAGATGGTTGGCAGGCACA	30443	ACCGCTAGATGGTTGGCAGGCACAGTTTAAGAGCTATGCTGGAAACAGCATAGCAAGTTTAAATAAGGCTAGTCCGTTATCAACTTGAAAAAGTGGCACCGAGTCGGTGCTTTTTTCG
DNA2	1763	4|sg_hDNA2_03|DNA2	GCCACACGCCAAATGCTAAT	30348	ACCGGCCACACGCCAAATGCTAATGTTTAAGAGCTATGCTGGAAACAGCATAGCAAGTTTAAATAAGGCTAGTCCGTTATCAACTTGAAAAAGTGGCACCGAGTCGGTGCTTTTTTCG
DNA2	1763	4|sg_hDNA2_04|DNA2	GCCTTTCAATCCAAACCTAG	23353	ACCGGCCTTTCAATCCAAACCTAGGTTTAAGAGCTATGCTGGAAACAGCATAGCAAGTTTAAATAAGGCTAGTCCGTTATCAACTTGAAAAAGTGGCACCGAGTCGGTGCTTTTTTCG
DNA2	1763	4|sg_hDNA2_05|DNA2	CATCTTGACTTAGATTTAAG	26096	ACCGCATCTTGACTTAGATTTAAGGTTTAAGAGCTATGCTGGAAACAGCATAGCAAGTTTAAATAAGGCTAGTCCGTTATCAACTTGAAAAAGTGGCACCGAGTCGGTGCTTTTTTCG
DNA2	1763	4|sg_hDNA2_06|DNA2	TTATCCTTACTATTATCACT	27151	ACCGTTATCCTTACTATTATCACTGTTTAAGAGCTATGCTGGAAACAGCATAGCAAGTTTAAATAAGGCTAGTCCGTTATCAACTTGAAAAAGTGGCACCGAGTCGGTGCTTTTTTCG
DNA2	1763	4|sg_hDNA2_07|DNA2	AATTGGTACGGTTCTCCATG	29530	ACCGAATTGGTACGGTTCTCCATGGTTTAAGAGCTATGCTGGAAACAGCATAGCAAGTTTAAATAAGGCTAGTCCGTTATCAACTTGAAAAAGTGGCACCGAGTCGGTGCTTTTTTCG
DNA2	1763	4|sg_hDNA2_08|DNA2	GTATGGCACCATGTTTACAT	29821	ACCGGTATGGCACCATGTTTACATGTTTAAGAGCTATGCTGGAAACAGCATAGCAAGTTTAAATAAGGCTAGTCCGTTATCAACTTGAAAAAGTGGCACCGAGTCGGTGCTTTTTTCG
DNA2	1763	4|sg_hDNA2_09|DNA2	TGACTGCCAACACCAGGTAC	28175	ACCGTGACTGCCAACACCAGGTACGTTTAAGAGCTATGCTGGAAACAGCATAGCAAGTTTAAATAAGGCTAGTCCGTTATCAACTTGAAAAAGTGGCACCGAGTCGGTGCTTTTTTCG
DNA2	1763	4|sg_hDNA2_10|DNA2	GGGAAACTGTGAAAAGCGCC	31189	ACCGGGGAAACTGTGAAAAGCGCCGTTTAAGAGCTATGCTGGAAACAGCATAGCAAGTTTAAATAAGGCTAGTCCGTTATCAACTTGAAAAAGTGGCACCGAGTCGGTGCTTTTTTCG
DUT	1854	4|sg_hDUT_01|DUT	GCCTGGCCCGGAGAGTACCG	26404	ACCGGCCTGGCCCGGAGAGTACCGGTTTAAGAGCTATGCTGGAAACAGCATAGCAAGTTTAAATAAGGCTAGTCCGTTATCAACTTGAAAAAGTGGCACCGAGTCGGTGCTTTTTTCG
DUT	1854	4|sg_hDUT_02|DUT	CCGGCTCTCCGAGCACGCCA	30897	ACCGCCGGCTCTCCGAGCACGCCAGTTTAAGAGCTATGCTGGAAACAGCATAGCAAGTTTAAATAAGGCTAGTCCGTTATCAACTTGAAAAAGTGGCACCGAGTCGGTGCTTTTTTCG
DUT	1854	4|sg_hDUT_03|DUT	GCTCGGAGAGCCGGGCAAAG	16864	ACCGGCTCGGAGAGCCGGGCAAAGGTTTAAGAGCTATGCTGGAAACAGCATAGCAAGTTTAAATAAGGCTAGTCCGTTATCAACTTGAAAAAGTGGCACCGAGTCGGTGCTTTTTTCG
DUT	1854	4|sg_hDUT_04|DUT	ACGGCAGAGGGCCGAAGCCG	32264	ACCGACGGCAGAGGGCCGAAGCCGGTTTAAGAGCTATGCTGGAAACAGCATAGCAAGTTTAAATAAGGCTAGTCCGTTATCAACTTGAAAAAGTGGCACCGAGTCGGTGCTTTTTTCG
DUT	1854	4|sg_hDUT_05|DUT	AAGCTCGCCCTTCCAGCCAG	20627	ACCGAAGCTCGCCCTTCCAGCCAGGTTTAAGAGCTATGCTGGAAACAGCATAGCAAGTTTAAATAAGGCTAGTCCGTTATCAACTTGAAAAAGTGGCACCGAGTCGGTGCTTTTTTCG
DUT	1854	4|sg_hDUT_06|DUT	CCCCGACTGTACTGGCTCCG	31072	ACCGCCCCGACTGTACTGGCTCCGGTTTAAGAGCTATGCTGGAAACAGCATAGCAAGTTTAAATAAGGCTAGTCCGTTATCAACTTGAAAAAGTGGCACCGAGTCGGTGCTTTTTTCG
DUT	1854	4|sg_hDUT_07|DUT	CCGGGGAATCCCGTGCTGCG	26103	ACCGCCGGGGAATCCCGTGCTGCGGTTTAAGAGCTATGCTGGAAACAGCATAGCAAGTTTAAATAAGGCTAGTCCGTTATCAACTTGAAAAAGTGGCACCGAGTCGGTGCTTTTTTCG
DUT	1854	4|sg_hDUT_08|DUT	AGGCGGCCAGCGCTGGACAG	27559	ACCGAGGCGGCCAGCGCTGGACAGGTTTAAGAGCTATGCTGGAAACAGCATAGCAAGTTTAAATAAGGCTAGTCCGTTATCAACTTGAAAAAGTGGCACCGAGTCGGTGCTTTTTTCG
DUT	1854	4|sg_hDUT_09|DUT	TGCAAAACGCGCGAGGCGCA	36411	ACCGTGCAAAACGCGCGAGGCGCAGTTTAAGAGCTATGCTGGAAACAGCATAGCAAGTTTAAATAAGGCTAGTCCGTTATCAACTTGAAAAAGTGGCACCGAGTCGGTGCTTTTTTCG
DUT	1854	4|sg_hDUT_10|DUT	GTACAGTCGGGGCCGCTGGC	26113	ACCGGTACAGTCGGGGCCGCTGGCGTTTAAGAGCTATGCTGGAAACAGCATAGCAAGTTTAAATAAGGCTAGTCCGTTATCAACTTGAAAAAGTGGCACCGAGTCGGTGCTTTTTTCG
EME1	146956	4|sg_hEME1_01|EME1	CCTGCGCCTCAATCACACAG	29526	ACCGCCTGCGCCTCAATCACACAGGTTTAAGAGCTATGCTGGAAACAGCATAGCAAGTTTAAATAAGGCTAGTCCGTTATCAACTTGAAAAAGTGGCACCGAGTCGGTGCTTTTTTCG
EME1	146956	4|sg_hEME1_02|EME1	AAGCCGAGTCAGAAGGTCCA	31260	ACCGAAGCCGAGTCAGAAGGTCCAGTTTAAGAGCTATGCTGGAAACAGCATAGCAAGTTTAAATAAGGCTAGTCCGTTATCAACTTGAAAAAGTGGCACCGAGTCGGTGCTTTTTTCG
EME1	146956	4|sg_hEME1_03|EME1	AAGGGAAGAGAAGATTGTAG	30627	ACCGAAGGGAAGAGAAGATTGTAGGTTTAAGAGCTATGCTGGAAACAGCATAGCAAGTTTAAATAAGGCTAGTCCGTTATCAACTTGAAAAAGTGGCACCGAGTCGGTGCTTTTTTCG
EME1	146956	4|sg_hEME1_04|EME1	AGATGGTTCCTTCTTCAGAA	27419	ACCGAGATGGTTCCTTCTTCAGAAGTTTAAGAGCTATGCTGGAAACAGCATAGCAAGTTTAAATAAGGCTAGTCCGTTATCAACTTGAAAAAGTGGCACCGAGTCGGTGCTTTTTTCG
EME1	146956	4|sg_hEME1_05|EME1	GTGCTCTTACAGATGGAAGG	25186	ACCGGTGCTCTTACAGATGGAAGGGTTTAAGAGCTATGCTGGAAACAGCATAGCAAGTTTAAATAAGGCTAGTCCGTTATCAACTTGAAAAAGTGGCACCGAGTCGGTGCTTTTTTCG
EME1	146956	4|sg_hEME1_06|EME1	TATCATGGAGGGGAACTTCA	25758	ACCGTATCATGGAGGGGAACTTCAGTTTAAGAGCTATGCTGGAAACAGCATAGCAAGTTTAAATAAGGCTAGTCCGTTATCAACTTGAAAAAGTGGCACCGAGTCGGTGCTTTTTTCG
EME1	146956	4|sg_hEME1_07|EME1	GCAGAGACAAGCAAGGCAGA	40861	ACCGGCAGAGACAAGCAAGGCAGAGTTTAAGAGCTATGCTGGAAACAGCATAGCAAGTTTAAATAAGGCTAGTCCGTTATCAACTTGAAAAAGTGGCACCGAGTCGGTGCTTTTTTCG
EME1	146956	4|sg_hEME1_08|EME1	AATCACACAGCGGCACTCCA	32569	ACCGAATCACACAGCGGCACTCCAGTTTAAGAGCTATGCTGGAAACAGCATAGCAAGTTTAAATAAGGCTAGTCCGTTATCAACTTGAAAAAGTGGCACCGAGTCGGTGCTTTTTTCG
EME1	146956	4|sg_hEME1_09|EME1	CCACAAGCAACTGAGCCCTG	30498	ACCGCCACAAGCAACTGAGCCCTGGTTTAAGAGCTATGCTGGAAACAGCATAGCAAGTTTAAATAAGGCTAGTCCGTTATCAACTTGAAAAAGTGGCACCGAGTCGGTGCTTTTTTCG
EME1	146956	4|sg_hEME1_10|EME1	CATGTAAGCCTTTGAGCCAG	30538	ACCGCATGTAAGCCTTTGAGCCAGGTTTAAGAGCTATGCTGGAAACAGCATAGCAAGTTTAAATAAGGCTAGTCCGTTATCAACTTGAAAAAGTGGCACCGAGTCGGTGCTTTTTTCG
EME2	197342	4|sg_hEME2_01|EME2	CTGTGTCCACGCACACCGCG	31713	ACCGCTGTGTCCACGCACACCGCGGTTTAAGAGCTATGCTGGAAACAGCATAGCAAGTTTAAATAAGGCTAGTCCGTTATCAACTTGAAAAAGTGGCACCGAGTCGGTGCTTTTTTCG
EME2	197342	4|sg_hEME2_02|EME2	TGAGGACTCCGCCGGCTCGG	25150	ACCGTGAGGACTCCGCCGGCTCGGGTTTAAGAGCTATGCTGGAAACAGCATAGCAAGTTTAAATAAGGCTAGTCCGTTATCAACTTGAAAAAGTGGCACCGAGTCGGTGCTTTTTTCG
EME2	197342	4|sg_hEME2_03|EME2	GCCGGCGGAGTCCTCAGCGT	27587	ACCGGCCGGCGGAGTCCTCAGCGTGTTTAAGAGCTATGCTGGAAACAGCATAGCAAGTTTAAATAAGGCTAGTCCGTTATCAACTTGAAAAAGTGGCACCGAGTCGGTGCTTTTTTCG
EME2	197342	4|sg_hEME2_04|EME2	CCGCAGCAGCCGCAACGCCT	38171	ACCGCCGCAGCAGCCGCAACGCCTGTTTAAGAGCTATGCTGGAAACAGCATAGCAAGTTTAAATAAGGCTAGTCCGTTATCAACTTGAAAAAGTGGCACCGAGTCGGTGCTTTTTTCG
EME2	197342	4|sg_hEME2_05|EME2	GCAGGGGTCGGGACTCGCTC	27799	ACCGGCAGGGGTCGGGACTCGCTCGTTTAAGAGCTATGCTGGAAACAGCATAGCAAGTTTAAATAAGGCTAGTCCGTTATCAACTTGAAAAAGTGGCACCGAGTCGGTGCTTTTTTCG
EME2	197342	4|sg_hEME2_06|EME2	TGGGTCCCGGGCTCTCGCGG	23438	ACCGTGGGTCCCGGGCTCTCGCGGGTTTAAGAGCTATGCTGGAAACAGCATAGCAAGTTTAAATAAGGCTAGTCCGTTATCAACTTGAAAAAGTGGCACCGAGTCGGTGCTTTTTTCG
EME2	197342	4|sg_hEME2_07|EME2	GGTTGGACCCGGGAGGGCGG	18155	ACCGGGTTGGACCCGGGAGGGCGGGTTTAAGAGCTATGCTGGAAACAGCATAGCAAGTTTAAATAAGGCTAGTCCGTTATCAACTTGAAAAAGTGGCACCGAGTCGGTGCTTTTTTCG
EME2	197342	4|sg_hEME2_08|EME2	CGCGAGAGCCCGGGACCCAG	28415	ACCGCGCGAGAGCCCGGGACCCAGGTTTAAGAGCTATGCTGGAAACAGCATAGCAAGTTTAAATAAGGCTAGTCCGTTATCAACTTGAAAAAGTGGCACCGAGTCGGTGCTTTTTTCG
EME2	197342	4|sg_hEME2_09|EME2	GATCTCAGACTCCGACGCTG	27828	ACCGGATCTCAGACTCCGACGCTGGTTTAAGAGCTATGCTGGAAACAGCATAGCAAGTTTAAATAAGGCTAGTCCGTTATCAACTTGAAAAAGTGGCACCGAGTCGGTGCTTTTTTCG
EME2	197342	4|sg_hEME2_10|EME2	GGACCCAGCGGGTGAGCGCA	27784	ACCGGGACCCAGCGGGTGAGCGCAGTTTAAGAGCTATGCTGGAAACAGCATAGCAAGTTTAAATAAGGCTAGTCCGTTATCAACTTGAAAAAGTGGCACCGAGTCGGTGCTTTTTTCG
ENDOV	284131	4|sg_hENDOV_01|ENDOV	GGTGTATGAGGAGAGCCGCA	25754	ACCGGGTGTATGAGGAGAGCCGCAGTTTAAGAGCTATGCTGGAAACAGCATAGCAAGTTTAAATAAGGCTAGTCCGTTATCAACTTGAAAAAGTGGCACCGAGTCGGTGCTTTTTTCG
ENDOV	284131	4|sg_hENDOV_02|ENDOV	CGTCGTAGACCGGGACACCG	31683	ACCGCGTCGTAGACCGGGACACCGGTTTAAGAGCTATGCTGGAAACAGCATAGCAAGTTTAAATAAGGCTAGTCCGTTATCAACTTGAAAAAGTGGCACCGAGTCGGTGCTTTTTTCG
ENDOV	284131	4|sg_hENDOV_03|ENDOV	AACGGGGTACTCCACCACCG	25230	ACCGAACGGGGTACTCCACCACCGGTTTAAGAGCTATGCTGGAAACAGCATAGCAAGTTTAAATAAGGCTAGTCCGTTATCAACTTGAAAAAGTGGCACCGAGTCGGTGCTTTTTTCG
ENDOV	284131	4|sg_hENDOV_04|ENDOV	GGGCTTCCTGGCCTTCCGAG	24291	ACCGGGGCTTCCTGGCCTTCCGAGGTTTAAGAGCTATGCTGGAAACAGCATAGCAAGTTTAAATAAGGCTAGTCCGTTATCAACTTGAAAAAGTGGCACCGAGTCGGTGCTTTTTTCG
ENDOV	284131	4|sg_hENDOV_05|ENDOV	GCAGGTCTGTAAGGACGCCA	29286	ACCGGCAGGTCTGTAAGGACGCCAGTTTAAGAGCTATGCTGGAAACAGCATAGCAAGTTTAAATAAGGCTAGTCCGTTATCAACTTGAAAAAGTGGCACCGAGTCGGTGCTTTTTTCG
ENDOV	284131	4|sg_hENDOV_06|ENDOV	CCTTCTTGTGGATGGAAACG	27976	ACCGCCTTCTTGTGGATGGAAACGGTTTAAGAGCTATGCTGGAAACAGCATAGCAAGTTTAAATAAGGCTAGTCCGTTATCAACTTGAAAAAGTGGCACCGAGTCGGTGCTTTTTTCG
ENDOV	284131	4|sg_hENDOV_07|ENDOV	GACACTGTCCCCTTTCACGA	28584	ACCGGACACTGTCCCCTTTCACGAGTTTAAGAGCTATGCTGGAAACAGCATAGCAAGTTTAAATAAGGCTAGTCCGTTATCAACTTGAAAAAGTGGCACCGAGTCGGTGCTTTTTTCG
ENDOV	284131	4|sg_hENDOV_08|ENDOV	TCTGCAGACCCGAGAAGGCG	24664	ACCGTCTGCAGACCCGAGAAGGCGGTTTAAGAGCTATGCTGGAAACAGCATAGCAAGTTTAAATAAGGCTAGTCCGTTATCAACTTGAAAAAGTGGCACCGAGTCGGTGCTTTTTTCG
ENDOV	284131	4|sg_hENDOV_09|ENDOV	CGCCTTCTCGGGTCTGCAGA	29130	ACCGCGCCTTCTCGGGTCTGCAGAGTTTAAGAGCTATGCTGGAAACAGCATAGCAAGTTTAAATAAGGCTAGTCCGTTATCAACTTGAAAAAGTGGCACCGAGTCGGTGCTTTTTTCG
ENDOV	284131	4|sg_hENDOV_10|ENDOV	TGACGTGTCCTTCGTGAAAG	30958	ACCGTGACGTGTCCTTCGTGAAAGGTTTAAGAGCTATGCTGGAAACAGCATAGCAAGTTTAAATAAGGCTAGTCCGTTATCAACTTGAAAAAGTGGCACCGAGTCGGTGCTTTTTTCG
ERCC1	2067	4|sg_hERCC1_01|ERCC1	ATATTCGGCGTAGGTCTGAG	29809	ACCGATATTCGGCGTAGGTCTGAGGTTTAAGAGCTATGCTGGAAACAGCATAGCAAGTTTAAATAAGGCTAGTCCGTTATCAACTTGAAAAAGTGGCACCGAGTCGGTGCTTTTTTCG
ERCC1	2067	4|sg_hERCC1_02|ERCC1	ATTACGTCGCCAAATTCCCA	27522	ACCGATTACGTCGCCAAATTCCCAGTTTAAGAGCTATGCTGGAAACAGCATAGCAAGTTTAAATAAGGCTAGTCCGTTATCAACTTGAAAAAGTGGCACCGAGTCGGTGCTTTTTTCG
ERCC1	2067	4|sg_hERCC1_03|ERCC1	ATTTGTGATACCCCTCGACG	29194	ACCGATTTGTGATACCCCTCGACGGTTTAAGAGCTATGCTGGAAACAGCATAGCAAGTTTAAATAAGGCTAGTCCGTTATCAACTTGAAAAAGTGGCACCGAGTCGGTGCTTTTTTCG
ERCC1	2067	4|sg_hERCC1_04|ERCC1	GGTGCAGGTTGTGGTAGCGG	23317	ACCGGGTGCAGGTTGTGGTAGCGGGTTTAAGAGCTATGCTGGAAACAGCATAGCAAGTTTAAATAAGGCTAGTCCGTTATCAACTTGAAAAAGTGGCACCGAGTCGGTGCTTTTTTCG
ERCC1	2067	4|sg_hERCC1_05|ERCC1	ATTGCGCACGAACTTCAGTA	30358	ACCGATTGCGCACGAACTTCAGTAGTTTAAGAGCTATGCTGGAAACAGCATAGCAAGTTTAAATAAGGCTAGTCCGTTATCAACTTGAAAAAGTGGCACCGAGTCGGTGCTTTTTTCG
ERCC1	2067	4|sg_hERCC1_06|ERCC1	GGGACCTCATCCTCGTCGAG	26035	ACCGGGGACCTCATCCTCGTCGAGGTTTAAGAGCTATGCTGGAAACAGCATAGCAAGTTTAAATAAGGCTAGTCCGTTATCAACTTGAAAAAGTGGCACCGAGTCGGTGCTTTTTTCG
ERCC1	2067	4|sg_hERCC1_07|ERCC1	CTCTGTGTAGATCGGAATAA	24772	ACCGCTCTGTGTAGATCGGAATAAGTTTAAGAGCTATGCTGGAAACAGCATAGCAAGTTTAAATAAGGCTAGTCCGTTATCAACTTGAAAAAGTGGCACCGAGTCGGTGCTTTTTTCG
ERCC1	2067	4|sg_hERCC1_08|ERCC1	TGAGATGGCATATTCGGCGT	31294	ACCGTGAGATGGCATATTCGGCGTGTTTAAGAGCTATGCTGGAAACAGCATAGCAAGTTTAAATAAGGCTAGTCCGTTATCAACTTGAAAAAGTGGCACCGAGTCGGTGCTTTTTTCG
ERCC1	2067	4|sg_hERCC1_09|ERCC1	GTAATTCCCGACTATGTGCT	30006	ACCGGTAATTCCCGACTATGTGCTGTTTAAGAGCTATGCTGGAAACAGCATAGCAAGTTTAAATAAGGCTAGTCCGTTATCAACTTGAAAAAGTGGCACCGAGTCGGTGCTTTTTTCG
ERCC1	2067	4|sg_hERCC1_10|ERCC1	CAACCAGGCCCTGAAACCCG	27661	ACCGCAACCAGGCCCTGAAACCCGGTTTAAGAGCTATGCTGGAAACAGCATAGCAAGTTTAAATAAGGCTAGTCCGTTATCAACTTGAAAAAGTGGCACCGAGTCGGTGCTTTTTTCG
ERCC2	2068	4|sg_hERCC2_01|ERCC2	GCTTTGGGAAGGACGTCGAT	31507	ACCGGCTTTGGGAAGGACGTCGATGTTTAAGAGCTATGCTGGAAACAGCATAGCAAGTTTAAATAAGGCTAGTCCGTTATCAACTTGAAAAAGTGGCACCGAGTCGGTGCTTTTTTCG
ERCC2	2068	4|sg_hERCC2_02|ERCC2	AACTTCTATGAGAAGCAGGA	27843	ACCGAACTTCTATGAGAAGCAGGAGTTTAAGAGCTATGCTGGAAACAGCATAGCAAGTTTAAATAAGGCTAGTCCGTTATCAACTTGAAAAAGTGGCACCGAGTCGGTGCTTTTTTCG
ERCC2	2068	4|sg_hERCC2_03|ERCC2	GTAGCTATAAACCACCACAT	23775	ACCGGTAGCTATAAACCACCACATGTTTAAGAGCTATGCTGGAAACAGCATAGCAAGTTTAAATAAGGCTAGTCCGTTATCAACTTGAAAAAGTGGCACCGAGTCGGTGCTTTTTTCG
ERCC2	2068	4|sg_hERCC2_04|ERCC2	GCCCCACTGCCGATTCTATG	26829	ACCGGCCCCACTGCCGATTCTATGGTTTAAGAGCTATGCTGGAAACAGCATAGCAAGTTTAAATAAGGCTAGTCCGTTATCAACTTGAAAAAGTGGCACCGAGTCGGTGCTTTTTTCG
ERCC2	2068	4|sg_hERCC2_05|ERCC2	CCGCATGTAGGAGAACTGCT	33616	ACCGCCGCATGTAGGAGAACTGCTGTTTAAGAGCTATGCTGGAAACAGCATAGCAAGTTTAAATAAGGCTAGTCCGTTATCAACTTGAAAAAGTGGCACCGAGTCGGTGCTTTTTTCG
ERCC2	2068	4|sg_hERCC2_06|ERCC2	TCCAGGTTGTAGATGCCAGC	29594	ACCGTCCAGGTTGTAGATGCCAGCGTTTAAGAGCTATGCTGGAAACAGCATAGCAAGTTTAAATAAGGCTAGTCCGTTATCAACTTGAAAAAGTGGCACCGAGTCGGTGCTTTTTTCG
ERCC2	2068	4|sg_hERCC2_07|ERCC2	CAACTTCTATGAGAAGCAGG	29260	ACCGCAACTTCTATGAGAAGCAGGGTTTAAGAGCTATGCTGGAAACAGCATAGCAAGTTTAAATAAGGCTAGTCCGTTATCAACTTGAAAAAGTGGCACCGAGTCGGTGCTTTTTTCG
ERCC2	2068	4|sg_hERCC2_08|ERCC2	TCTTGGGGTCCAGGAGGTAG	23099	ACCGTCTTGGGGTCCAGGAGGTAGGTTTAAGAGCTATGCTGGAAACAGCATAGCAAGTTTAAATAAGGCTAGTCCGTTATCAACTTGAAAAAGTGGCACCGAGTCGGTGCTTTTTTCG
ERCC2	2068	4|sg_hERCC2_09|ERCC2	ATGAGTTTGGTCACCTCCAG	29066	ACCGATGAGTTTGGTCACCTCCAGGTTTAAGAGCTATGCTGGAAACAGCATAGCAAGTTTAAATAAGGCTAGTCCGTTATCAACTTGAAAAAGTGGCACCGAGTCGGTGCTTTTTTCG
ERCC2	2068	4|sg_hERCC2_10|ERCC2	GCATGTAGGAGAACTGCTCG	30279	ACCGGCATGTAGGAGAACTGCTCGGTTTAAGAGCTATGCTGGAAACAGCATAGCAAGTTTAAATAAGGCTAGTCCGTTATCAACTTGAAAAAGTGGCACCGAGTCGGTGCTTTTTTCG
ERCC3	2071	4|sg_hERCC3_01|ERCC3	TCCCGAGTGACAGATCCACA	28016	ACCGTCCCGAGTGACAGATCCACAGTTTAAGAGCTATGCTGGAAACAGCATAGCAAGTTTAAATAAGGCTAGTCCGTTATCAACTTGAAAAAGTGGCACCGAGTCGGTGCTTTTTTCG
ERCC3	2071	4|sg_hERCC3_02|ERCC3	ATGATGAAGAGGACGCCCCG	31235	ACCGATGATGAAGAGGACGCCCCGGTTTAAGAGCTATGCTGGAAACAGCATAGCAAGTTTAAATAAGGCTAGTCCGTTATCAACTTGAAAAAGTGGCACCGAGTCGGTGCTTTTTTCG
ERCC3	2071	4|sg_hERCC3_03|ERCC3	GCCGCTTAAGAAACTCTGAA	23915	ACCGGCCGCTTAAGAAACTCTGAAGTTTAAGAGCTATGCTGGAAACAGCATAGCAAGTTTAAATAAGGCTAGTCCGTTATCAACTTGAAAAAGTGGCACCGAGTCGGTGCTTTTTTCG
ERCC3	2071	4|sg_hERCC3_04|ERCC3	CCGAGGGAACCGCTTCCTGA	30479	ACCGCCGAGGGAACCGCTTCCTGAGTTTAAGAGCTATGCTGGAAACAGCATAGCAAGTTTAAATAAGGCTAGTCCGTTATCAACTTGAAAAAGTGGCACCGAGTCGGTGCTTTTTTCG
ERCC3	2071	4|sg_hERCC3_05|ERCC3	TCTGTCACTCGGGAAGTGGA	26694	ACCGTCTGTCACTCGGGAAGTGGAGTTTAAGAGCTATGCTGGAAACAGCATAGCAAGTTTAAATAAGGCTAGTCCGTTATCAACTTGAAAAAGTGGCACCGAGTCGGTGCTTTTTTCG
ERCC3	2071	4|sg_hERCC3_06|ERCC3	AAGCGGTTCCCTCGGCGGCG	28184	ACCGAAGCGGTTCCCTCGGCGGCGGTTTAAGAGCTATGCTGGAAACAGCATAGCAAGTTTAAATAAGGCTAGTCCGTTATCAACTTGAAAAAGTGGCACCGAGTCGGTGCTTTTTTCG
ERCC3	2071	4|sg_hERCC3_07|ERCC3	GGAAGCGGTTCCCTCGGCGG	26406	ACCGGGAAGCGGTTCCCTCGGCGGGTTTAAGAGCTATGCTGGAAACAGCATAGCAAGTTTAAATAAGGCTAGTCCGTTATCAACTTGAAAAAGTGGCACCGAGTCGGTGCTTTTTTCG
ERCC3	2071	4|sg_hERCC3_08|ERCC3	ACTCATGCACATGGGTTGGT	25862	ACCGACTCATGCACATGGGTTGGTGTTTAAGAGCTATGCTGGAAACAGCATAGCAAGTTTAAATAAGGCTAGTCCGTTATCAACTTGAAAAAGTGGCACCGAGTCGGTGCTTTTTTCG
ERCC3	2071	4|sg_hERCC3_09|ERCC3	TCAGGAAGCGGTTCCCTCGG	26209	ACCGTCAGGAAGCGGTTCCCTCGGGTTTAAGAGCTATGCTGGAAACAGCATAGCAAGTTTAAATAAGGCTAGTCCGTTATCAACTTGAAAAAGTGGCACCGAGTCGGTGCTTTTTTCG
ERCC3	2071	4|sg_hERCC3_10|ERCC3	GGATGATGAAGAGGACGCCC	28512	ACCGGGATGATGAAGAGGACGCCCGTTTAAGAGCTATGCTGGAAACAGCATAGCAAGTTTAAATAAGGCTAGTCCGTTATCAACTTGAAAAAGTGGCACCGAGTCGGTGCTTTTTTCG
ERCC4	2072	4|sg_hERCC4_01|ERCC4	TCTGGAATCTCTGAGAGCAA	24671	ACCGTCTGGAATCTCTGAGAGCAAGTTTAAGAGCTATGCTGGAAACAGCATAGCAAGTTTAAATAAGGCTAGTCCGTTATCAACTTGAAAAAGTGGCACCGAGTCGGTGCTTTTTTCG
ERCC4	2072	4|sg_hERCC4_02|ERCC4	TTTCGCCAGAAAAACAAACG	27288	ACCGTTTCGCCAGAAAAACAAACGGTTTAAGAGCTATGCTGGAAACAGCATAGCAAGTTTAAATAAGGCTAGTCCGTTATCAACTTGAAAAAGTGGCACCGAGTCGGTGCTTTTTTCG
ERCC4	2072	4|sg_hERCC4_03|ERCC4	TTTCATTTGTTACACGGCGA	33166	ACCGTTTCATTTGTTACACGGCGAGTTTAAGAGCTATGCTGGAAACAGCATAGCAAGTTTAAATAAGGCTAGTCCGTTATCAACTTGAAAAAGTGGCACCGAGTCGGTGCTTTTTTCG
ERCC4	2072	4|sg_hERCC4_04|ERCC4	AGAAAGCAACCCAAAGTGGG	28718	ACCGAGAAAGCAACCCAAAGTGGGGTTTAAGAGCTATGCTGGAAACAGCATAGCAAGTTTAAATAAGGCTAGTCCGTTATCAACTTGAAAAAGTGGCACCGAGTCGGTGCTTTTTTCG
ERCC4	2072	4|sg_hERCC4_05|ERCC4	GTGCGCCCGCGGGCTCGGCG	25543	ACCGGTGCGCCCGCGGGCTCGGCGGTTTAAGAGCTATGCTGGAAACAGCATAGCAAGTTTAAATAAGGCTAGTCCGTTATCAACTTGAAAAAGTGGCACCGAGTCGGTGCTTTTTTCG
ERCC4	2072	4|sg_hERCC4_06|ERCC4	GTTTATAAATGCTCGAGCAA	27033	ACCGGTTTATAAATGCTCGAGCAAGTTTAAGAGCTATGCTGGAAACAGCATAGCAAGTTTAAATAAGGCTAGTCCGTTATCAACTTGAAAAAGTGGCACCGAGTCGGTGCTTTTTTCG
ERCC4	2072	4|sg_hERCC4_07|ERCC4	GCTGGAGTACGAGCGACAGC	26909	ACCGGCTGGAGTACGAGCGACAGCGTTTAAGAGCTATGCTGGAAACAGCATAGCAAGTTTAAATAAGGCTAGTCCGTTATCAACTTGAAAAAGTGGCACCGAGTCGGTGCTTTTTTCG
ERCC4	2072	4|sg_hERCC4_08|ERCC4	AATCTTCCACTTCAAGCGAT	26906	ACCGAATCTTCCACTTCAAGCGATGTTTAAGAGCTATGCTGGAAACAGCATAGCAAGTTTAAATAAGGCTAGTCCGTTATCAACTTGAAAAAGTGGCACCGAGTCGGTGCTTTTTTCG
ERCC4	2072	4|sg_hERCC4_09|ERCC4	GCTGGTGCTCAACACGCAGC	26922	ACCGGCTGGTGCTCAACACGCAGCGTTTAAGAGCTATGCTGGAAACAGCATAGCAAGTTTAAATAAGGCTAGTCCGTTATCAACTTGAAAAAGTGGCACCGAGTCGGTGCTTTTTTCG
ERCC4	2072	4|sg_hERCC4_10|ERCC4	GTACTCCAGCAGCGGCGCCA	28101	ACCGGTACTCCAGCAGCGGCGCCAGTTTAAGAGCTATGCTGGAAACAGCATAGCAAGTTTAAATAAGGCTAGTCCGTTATCAACTTGAAAAAGTGGCACCGAGTCGGTGCTTTTTTCG
ERCC5	2073	4|sg_hERCC5_01|ERCC5	TTAATGGCTGAAAGAGTCCG	26050	ACCGTTAATGGCTGAAAGAGTCCGGTTTAAGAGCTATGCTGGAAACAGCATAGCAAGTTTAAATAAGGCTAGTCCGTTATCAACTTGAAAAAGTGGCACCGAGTCGGTGCTTTTTTCG
ERCC5	2073	4|sg_hERCC5_02|ERCC5	GTAAAGTTCTTGGAGAAGGA	25792	ACCGGTAAAGTTCTTGGAGAAGGAGTTTAAGAGCTATGCTGGAAACAGCATAGCAAGTTTAAATAAGGCTAGTCCGTTATCAACTTGAAAAAGTGGCACCGAGTCGGTGCTTTTTTCG
ERCC5	2073	4|sg_hERCC5_03|ERCC5	CCTTCTTCCAGCAAAATGCA	21570	ACCGCCTTCTTCCAGCAAAATGCAGTTTAAGAGCTATGCTGGAAACAGCATAGCAAGTTTAAATAAGGCTAGTCCGTTATCAACTTGAAAAAGTGGCACCGAGTCGGTGCTTTTTTCG
ERCC5	2073	4|sg_hERCC5_04|ERCC5	ACGAAGGCTCCATATCACCC	28668	ACCGACGAAGGCTCCATATCACCCGTTTAAGAGCTATGCTGGAAACAGCATAGCAAGTTTAAATAAGGCTAGTCCGTTATCAACTTGAAAAAGTGGCACCGAGTCGGTGCTTTTTTCG
ERCC5	2073	4|sg_hERCC5_05|ERCC5	TTCGGGGCTGACCTGCCGCC	29863	ACCGTTCGGGGCTGACCTGCCGCCGTTTAAGAGCTATGCTGGAAACAGCATAGCAAGTTTAAATAAGGCTAGTCCGTTATCAACTTGAAAAAGTGGCACCGAGTCGGTGCTTTTTTCG
ERCC5	2073	4|sg_hERCC5_06|ERCC5	AGGCAGTATGAAGATGAAGG	30569	ACCGAGGCAGTATGAAGATGAAGGGTTTAAGAGCTATGCTGGAAACAGCATAGCAAGTTTAAATAAGGCTAGTCCGTTATCAACTTGAAAAAGTGGCACCGAGTCGGTGCTTTTTTCG
ERCC5	2073	4|sg_hERCC5_07|ERCC5	GCATATAGAACATGTCCAAA	29750	ACCGGCATATAGAACATGTCCAAAGTTTAAGAGCTATGCTGGAAACAGCATAGCAAGTTTAAATAAGGCTAGTCCGTTATCAACTTGAAAAAGTGGCACCGAGTCGGTGCTTTTTTCG
ERCC5	2073	4|sg_hERCC5_08|ERCC5	TCCTTCATCACTGTTCTCGG	29741	ACCGTCCTTCATCACTGTTCTCGGGTTTAAGAGCTATGCTGGAAACAGCATAGCAAGTTTAAATAAGGCTAGTCCGTTATCAACTTGAAAAAGTGGCACCGAGTCGGTGCTTTTTTCG
ERCC5	2073	4|sg_hERCC5_09|ERCC5	GGGATGATGTGCAGACGGGA	28505	ACCGGGGATGATGTGCAGACGGGAGTTTAAGAGCTATGCTGGAAACAGCATAGCAAGTTTAAATAAGGCTAGTCCGTTATCAACTTGAAAAAGTGGCACCGAGTCGGTGCTTTTTTCG
ERCC5	2073	4|sg_hERCC5_10|ERCC5	GCTGGGGATGATGTGCAGAC	22863	ACCGGCTGGGGATGATGTGCAGACGTTTAAGAGCTATGCTGGAAACAGCATAGCAAGTTTAAATAAGGCTAGTCCGTTATCAACTTGAAAAAGTGGCACCGAGTCGGTGCTTTTTTCG
EXO1	9156	4|sg_hEXO1_01|EXO1	GTTGGCCTATCTTAACAAAG	22895	ACCGGTTGGCCTATCTTAACAAAGGTTTAAGAGCTATGCTGGAAACAGCATAGCAAGTTTAAATAAGGCTAGTCCGTTATCAACTTGAAAAAGTGGCACCGAGTCGGTGCTTTTTTCG
EXO1	9156	4|sg_hEXO1_02|EXO1	GTACCAGAGGATTACATCAA	26373	ACCGGTACCAGAGGATTACATCAAGTTTAAGAGCTATGCTGGAAACAGCATAGCAAGTTTAAATAAGGCTAGTCCGTTATCAACTTGAAAAAGTGGCACCGAGTCGGTGCTTTTTTCG
EXO1	9156	4|sg_hEXO1_03|EXO1	CAGCTTCATAGGGAGCCACG	29195	ACCGCAGCTTCATAGGGAGCCACGGTTTAAGAGCTATGCTGGAAACAGCATAGCAAGTTTAAATAAGGCTAGTCCGTTATCAACTTGAAAAAGTGGCACCGAGTCGGTGCTTTTTTCG
EXO1	9156	4|sg_hEXO1_04|EXO1	GCGTGGGATTGGATTAGCAA	25038	ACCGGCGTGGGATTGGATTAGCAAGTTTAAGAGCTATGCTGGAAACAGCATAGCAAGTTTAAATAAGGCTAGTCCGTTATCAACTTGAAAAAGTGGCACCGAGTCGGTGCTTTTTTCG
EXO1	9156	4|sg_hEXO1_05|EXO1	TGTGCAAGCCATAATTACAG	25222	ACCGTGTGCAAGCCATAATTACAGGTTTAAGAGCTATGCTGGAAACAGCATAGCAAGTTTAAATAAGGCTAGTCCGTTATCAACTTGAAAAAGTGGCACCGAGTCGGTGCTTTTTTCG
EXO1	9156	4|sg_hEXO1_06|EXO1	TTATACTTCCTCACATGGAT	36023	ACCGTTATACTTCCTCACATGGATGTTTAAGAGCTATGCTGGAAACAGCATAGCAAGTTTAAATAAGGCTAGTCCGTTATCAACTTGAAAAAGTGGCACCGAGTCGGTGCTTTTTTCG
EXO1	9156	4|sg_hEXO1_07|EXO1	TCATCTTCATAGGCGTTCAG	28288	ACCGTCATCTTCATAGGCGTTCAGGTTTAAGAGCTATGCTGGAAACAGCATAGCAAGTTTAAATAAGGCTAGTCCGTTATCAACTTGAAAAAGTGGCACCGAGTCGGTGCTTTTTTCG
EXO1	9156	4|sg_hEXO1_08|EXO1	CGACAAGCCAATCTTCTTAA	28141	ACCGCGACAAGCCAATCTTCTTAAGTTTAAGAGCTATGCTGGAAACAGCATAGCAAGTTTAAATAAGGCTAGTCCGTTATCAACTTGAAAAAGTGGCACCGAGTCGGTGCTTTTTTCG
EXO1	9156	4|sg_hEXO1_09|EXO1	TCCATGTGAGGAAGTATAAA	25044	ACCGTCCATGTGAGGAAGTATAAAGTTTAAGAGCTATGCTGGAAACAGCATAGCAAGTTTAAATAAGGCTAGTCCGTTATCAACTTGAAAAAGTGGCACCGAGTCGGTGCTTTTTTCG
EXO1	9156	4|sg_hEXO1_10|EXO1	GACTACCTGTCATCACTGCG	31454	ACCGGACTACCTGTCATCACTGCGGTTTAAGAGCTATGCTGGAAACAGCATAGCAAGTTTAAATAAGGCTAGTCCGTTATCAACTTGAAAAAGTGGCACCGAGTCGGTGCTTTTTTCG
FAAP20	199990	4|sg_hFAAP20_01|FAAP20	GCGGGAGTTGAAGTACCTGG	19346	ACCGGCGGGAGTTGAAGTACCTGGGTTTAAGAGCTATGCTGGAAACAGCATAGCAAGTTTAAATAAGGCTAGTCCGTTATCAACTTGAAAAAGTGGCACCGAGTCGGTGCTTTTTTCG
FAAP20	199990	4|sg_hFAAP20_02|FAAP20	CGGCGGCTCAACCCCAGCCG	27224	ACCGCGGCGGCTCAACCCCAGCCGGTTTAAGAGCTATGCTGGAAACAGCATAGCAAGTTTAAATAAGGCTAGTCCGTTATCAACTTGAAAAAGTGGCACCGAGTCGGTGCTTTTTTCG
FAAP20	199990	4|sg_hFAAP20_03|FAAP20	TGCCCCGTGAAGCAGCCGGT	30767	ACCGTGCCCCGTGAAGCAGCCGGTGTTTAAGAGCTATGCTGGAAACAGCATAGCAAGTTTAAATAAGGCTAGTCCGTTATCAACTTGAAAAAGTGGCACCGAGTCGGTGCTTTTTTCG
FAAP20	199990	4|sg_hFAAP20_04|FAAP20	GGCTGCTTCACGGGGCAGGA	24831	ACCGGGCTGCTTCACGGGGCAGGAGTTTAAGAGCTATGCTGGAAACAGCATAGCAAGTTTAAATAAGGCTAGTCCGTTATCAACTTGAAAAAGTGGCACCGAGTCGGTGCTTTTTTCG
FAAP20	199990	4|sg_hFAAP20_05|FAAP20	TTCCTACCGGCTGCTTCACG	32279	ACCGTTCCTACCGGCTGCTTCACGGTTTAAGAGCTATGCTGGAAACAGCATAGCAAGTTTAAATAAGGCTAGTCCGTTATCAACTTGAAAAAGTGGCACCGAGTCGGTGCTTTTTTCG
FAAP20	199990	4|sg_hFAAP20_06|FAAP20	CAGCTGCCCCATGTGCCAGA	31308	ACCGCAGCTGCCCCATGTGCCAGAGTTTAAGAGCTATGCTGGAAACAGCATAGCAAGTTTAAATAAGGCTAGTCCGTTATCAACTTGAAAAAGTGGCACCGAGTCGGTGCTTTTTTCG
FAAP20	199990	4|sg_hFAAP20_07|FAAP20	CCCGGGCCCCACAGGTCCGG	19850	ACCGCCCGGGCCCCACAGGTCCGGGTTTAAGAGCTATGCTGGAAACAGCATAGCAAGTTTAAATAAGGCTAGTCCGTTATCAACTTGAAAAAGTGGCACCGAGTCGGTGCTTTTTTCG
FAAP20	199990	4|sg_hFAAP20_08|FAAP20	CCCGGCACCTGATCCCTGCA	31330	ACCGCCCGGCACCTGATCCCTGCAGTTTAAGAGCTATGCTGGAAACAGCATAGCAAGTTTAAATAAGGCTAGTCCGTTATCAACTTGAAAAAGTGGCACCGAGTCGGTGCTTTTTTCG
FAAP20	199990	4|sg_hFAAP20_09|FAAP20	GCACATGGGGCAGCTGCGCA	33192	ACCGGCACATGGGGCAGCTGCGCAGTTTAAGAGCTATGCTGGAAACAGCATAGCAAGTTTAAATAAGGCTAGTCCGTTATCAACTTGAAAAAGTGGCACCGAGTCGGTGCTTTTTTCG
FAAP20	199990	4|sg_hFAAP20_10|FAAP20	GAGCAGCAGCCGTCTGTGGA	29541	ACCGGAGCAGCAGCCGTCTGTGGAGTTTAAGAGCTATGCTGGAAACAGCATAGCAAGTTTAAATAAGGCTAGTCCGTTATCAACTTGAAAAAGTGGCACCGAGTCGGTGCTTTTTTCG
FAAP24	91442	4|sg_hFAAP24_01|FAAP24	GCTTCCAGTGGCCAGCCAGA	27464	ACCGGCTTCCAGTGGCCAGCCAGAGTTTAAGAGCTATGCTGGAAACAGCATAGCAAGTTTAAATAAGGCTAGTCCGTTATCAACTTGAAAAAGTGGCACCGAGTCGGTGCTTTTTTCG
FAAP24	91442	4|sg_hFAAP24_02|FAAP24	GCAGGTGGTCGGACAAGCAG	30473	ACCGGCAGGTGGTCGGACAAGCAGGTTTAAGAGCTATGCTGGAAACAGCATAGCAAGTTTAAATAAGGCTAGTCCGTTATCAACTTGAAAAAGTGGCACCGAGTCGGTGCTTTTTTCG
FAAP24	91442	4|sg_hFAAP24_03|FAAP24	GTGGCCAATGAGAAATGGCG	28063	ACCGGTGGCCAATGAGAAATGGCGGTTTAAGAGCTATGCTGGAAACAGCATAGCAAGTTTAAATAAGGCTAGTCCGTTATCAACTTGAAAAAGTGGCACCGAGTCGGTGCTTTTTTCG
FAAP24	91442	4|sg_hFAAP24_04|FAAP24	TGACCCGCGCCATTTCTCAT	29893	ACCGTGACCCGCGCCATTTCTCATGTTTAAGAGCTATGCTGGAAACAGCATAGCAAGTTTAAATAAGGCTAGTCCGTTATCAACTTGAAAAAGTGGCACCGAGTCGGTGCTTTTTTCG
FAAP24	91442	4|sg_hFAAP24_05|FAAP24	ATCCTGCCTCGTCATCCAGT	33976	ACCGATCCTGCCTCGTCATCCAGTGTTTAAGAGCTATGCTGGAAACAGCATAGCAAGTTTAAATAAGGCTAGTCCGTTATCAACTTGAAAAAGTGGCACCGAGTCGGTGCTTTTTTCG
FAAP24	91442	4|sg_hFAAP24_06|FAAP24	TGGCCAATGAGAAATGGCGC	31139	ACCGTGGCCAATGAGAAATGGCGCGTTTAAGAGCTATGCTGGAAACAGCATAGCAAGTTTAAATAAGGCTAGTCCGTTATCAACTTGAAAAAGTGGCACCGAGTCGGTGCTTTTTTCG
FAAP24	91442	4|sg_hFAAP24_07|FAAP24	CGGGGCCCGTATCATCAGGG	18830	ACCGCGGGGCCCGTATCATCAGGGGTTTAAGAGCTATGCTGGAAACAGCATAGCAAGTTTAAATAAGGCTAGTCCGTTATCAACTTGAAAAAGTGGCACCGAGTCGGTGCTTTTTTCG
FAAP24	91442	4|sg_hFAAP24_08|FAAP24	CAGCACAGTAAACTTCTGTA	28789	ACCGCAGCACAGTAAACTTCTGTAGTTTAAGAGCTATGCTGGAAACAGCATAGCAAGTTTAAATAAGGCTAGTCCGTTATCAACTTGAAAAAGTGGCACCGAGTCGGTGCTTTTTTCG
FAAP24	91442	4|sg_hFAAP24_09|FAAP24	TCCTGCCACCAAATCAGCTT	26370	ACCGTCCTGCCACCAAATCAGCTTGTTTAAGAGCTATGCTGGAAACAGCATAGCAAGTTTAAATAAGGCTAGTCCGTTATCAACTTGAAAAAGTGGCACCGAGTCGGTGCTTTTTTCG
FAAP24	91442	4|sg_hFAAP24_10|FAAP24	TTGTAGTCGTTGAAAAAACC	25665	ACCGTTGTAGTCGTTGAAAAAACCGTTTAAGAGCTATGCTGGAAACAGCATAGCAAGTTTAAATAAGGCTAGTCCGTTATCAACTTGAAAAAGTGGCACCGAGTCGGTGCTTTTTTCG
FAN1	22909	4|sg_hFAN1_01|FAN1	CTACCTTCGGAGTTTCCTTG	33170	ACCGCTACCTTCGGAGTTTCCTTGGTTTAAGAGCTATGCTGGAAACAGCATAGCAAGTTTAAATAAGGCTAGTCCGTTATCAACTTGAAAAAGTGGCACCGAGTCGGTGCTTTTTTCG
FAN1	22909	4|sg_hFAN1_02|FAN1	CCGAAGGTAGTAAGGATGAC	31065	ACCGCCGAAGGTAGTAAGGATGACGTTTAAGAGCTATGCTGGAAACAGCATAGCAAGTTTAAATAAGGCTAGTCCGTTATCAACTTGAAAAAGTGGCACCGAGTCGGTGCTTTTTTCG
FAN1	22909	4|sg_hFAN1_03|FAN1	TGCATGGAGTAACATCCAAG	28677	ACCGTGCATGGAGTAACATCCAAGGTTTAAGAGCTATGCTGGAAACAGCATAGCAAGTTTAAATAAGGCTAGTCCGTTATCAACTTGAAAAAGTGGCACCGAGTCGGTGCTTTTTTCG
FAN1	22909	4|sg_hFAN1_04|FAN1	ACTTCGTTCAAGTGGATCCA	27577	ACCGACTTCGTTCAAGTGGATCCAGTTTAAGAGCTATGCTGGAAACAGCATAGCAAGTTTAAATAAGGCTAGTCCGTTATCAACTTGAAAAAGTGGCACCGAGTCGGTGCTTTTTTCG
FAN1	22909	4|sg_hFAN1_05|FAN1	GCACCACAAGGAAACTCCGA	34274	ACCGGCACCACAAGGAAACTCCGAGTTTAAGAGCTATGCTGGAAACAGCATAGCAAGTTTAAATAAGGCTAGTCCGTTATCAACTTGAAAAAGTGGCACCGAGTCGGTGCTTTTTTCG
FAN1	22909	4|sg_hFAN1_06|FAN1	AATGGAAGCCGAAAGCCAAA	37122	ACCGAATGGAAGCCGAAAGCCAAAGTTTAAGAGCTATGCTGGAAACAGCATAGCAAGTTTAAATAAGGCTAGTCCGTTATCAACTTGAAAAAGTGGCACCGAGTCGGTGCTTTTTTCG
FAN1	22909	4|sg_hFAN1_07|FAN1	CTGATTGATAAGCTTCTACG	30550	ACCGCTGATTGATAAGCTTCTACGGTTTAAGAGCTATGCTGGAAACAGCATAGCAAGTTTAAATAAGGCTAGTCCGTTATCAACTTGAAAAAGTGGCACCGAGTCGGTGCTTTTTTCG
FAN1	22909	4|sg_hFAN1_08|FAN1	AGAAGTGGTTGAAAAACGTG	28966	ACCGAGAAGTGGTTGAAAAACGTGGTTTAAGAGCTATGCTGGAAACAGCATAGCAAGTTTAAATAAGGCTAGTCCGTTATCAACTTGAAAAAGTGGCACCGAGTCGGTGCTTTTTTCG
FAN1	22909	4|sg_hFAN1_09|FAN1	GGGCAGGCAAGTTTAGCAGG	29753	ACCGGGGCAGGCAAGTTTAGCAGGGTTTAAGAGCTATGCTGGAAACAGCATAGCAAGTTTAAATAAGGCTAGTCCGTTATCAACTTGAAAAAGTGGCACCGAGTCGGTGCTTTTTTCG
FAN1	22909	4|sg_hFAN1_10|FAN1	GGAACTCTGTGGACTAGAAC	26429	ACCGGGAACTCTGTGGACTAGAACGTTTAAGAGCTATGCTGGAAACAGCATAGCAAGTTTAAATAAGGCTAGTCCGTTATCAACTTGAAAAAGTGGCACCGAGTCGGTGCTTTTTTCG
FANCA	2175	4|sg_hFANCA_01|FANCA	CCAGCATGCTGACGTCGCCA	36191	ACCGCCAGCATGCTGACGTCGCCAGTTTAAGAGCTATGCTGGAAACAGCATAGCAAGTTTAAATAAGGCTAGTCCGTTATCAACTTGAAAAAGTGGCACCGAGTCGGTGCTTTTTTCG
FANCA	2175	4|sg_hFANCA_02|FANCA	GCCTCGGGCCAGGACCCAGG	25388	ACCGGCCTCGGGCCAGGACCCAGGGTTTAAGAGCTATGCTGGAAACAGCATAGCAAGTTTAAATAAGGCTAGTCCGTTATCAACTTGAAAAAGTGGCACCGAGTCGGTGCTTTTTTCG
FANCA	2175	4|sg_hFANCA_03|FANCA	CCCGGCTGAGAGAATACCCA	26035	ACCGCCCGGCTGAGAGAATACCCAGTTTAAGAGCTATGCTGGAAACAGCATAGCAAGTTTAAATAAGGCTAGTCCGTTATCAACTTGAAAAAGTGGCACCGAGTCGGTGCTTTTTTCG
FANCA	2175	4|sg_hFANCA_04|FANCA	GCTCGGCCCAGGCCCTCCGG	26603	ACCGGCTCGGCCCAGGCCCTCCGGGTTTAAGAGCTATGCTGGAAACAGCATAGCAAGTTTAAATAAGGCTAGTCCGTTATCAACTTGAAAAAGTGGCACCGAGTCGGTGCTTTTTTCG
FANCA	2175	4|sg_hFANCA_05|FANCA	CCGTGGGTATTCTCTCAGCC	25165	ACCGCCGTGGGTATTCTCTCAGCCGTTTAAGAGCTATGCTGGAAACAGCATAGCAAGTTTAAATAAGGCTAGTCCGTTATCAACTTGAAAAAGTGGCACCGAGTCGGTGCTTTTTTCG
FANCA	2175	4|sg_hFANCA_06|FANCA	CTCAGATCTGAGAAGAACTG	28906	ACCGCTCAGATCTGAGAAGAACTGGTTTAAGAGCTATGCTGGAAACAGCATAGCAAGTTTAAATAAGGCTAGTCCGTTATCAACTTGAAAAAGTGGCACCGAGTCGGTGCTTTTTTCG
FANCA	2175	4|sg_hFANCA_07|FANCA	ACAGATCTGCACGGCTCCAG	29201	ACCGACAGATCTGCACGGCTCCAGGTTTAAGAGCTATGCTGGAAACAGCATAGCAAGTTTAAATAAGGCTAGTCCGTTATCAACTTGAAAAAGTGGCACCGAGTCGGTGCTTTTTTCG
FANCA	2175	4|sg_hFANCA_08|FANCA	TAGCGTGGGACAGATCTGCA	29942	ACCGTAGCGTGGGACAGATCTGCAGTTTAAGAGCTATGCTGGAAACAGCATAGCAAGTTTAAATAAGGCTAGTCCGTTATCAACTTGAAAAAGTGGCACCGAGTCGGTGCTTTTTTCG
FANCA	2175	4|sg_hFANCA_09|FANCA	CCGGCTGAGAGAATACCCAC	27935	ACCGCCGGCTGAGAGAATACCCACGTTTAAGAGCTATGCTGGAAACAGCATAGCAAGTTTAAATAAGGCTAGTCCGTTATCAACTTGAAAAAGTGGCACCGAGTCGGTGCTTTTTTCG
FANCA	2175	4|sg_hFANCA_10|FANCA	GGACCCAGGGGGCCGCCGGA	20278	ACCGGGACCCAGGGGGCCGCCGGAGTTTAAGAGCTATGCTGGAAACAGCATAGCAAGTTTAAATAAGGCTAGTCCGTTATCAACTTGAAAAAGTGGCACCGAGTCGGTGCTTTTTTCG
FANCB	2187	4|sg_hFANCB_01|FANCB	ACTGCACAAGGATCTCCAAA	29068	ACCGACTGCACAAGGATCTCCAAAGTTTAAGAGCTATGCTGGAAACAGCATAGCAAGTTTAAATAAGGCTAGTCCGTTATCAACTTGAAAAAGTGGCACCGAGTCGGTGCTTTTTTCG
FANCB	2187	4|sg_hFANCB_02|FANCB	CTAGGCTATGAGATGAAGGA	27484	ACCGCTAGGCTATGAGATGAAGGAGTTTAAGAGCTATGCTGGAAACAGCATAGCAAGTTTAAATAAGGCTAGTCCGTTATCAACTTGAAAAAGTGGCACCGAGTCGGTGCTTTTTTCG
FANCB	2187	4|sg_hFANCB_03|FANCB	ACAAGAGAATCGTTACCTGG	29606	ACCGACAAGAGAATCGTTACCTGGGTTTAAGAGCTATGCTGGAAACAGCATAGCAAGTTTAAATAAGGCTAGTCCGTTATCAACTTGAAAAAGTGGCACCGAGTCGGTGCTTTTTTCG
FANCB	2187	4|sg_hFANCB_04|FANCB	GCTTCTAAAGTGTCAAAATA	21614	ACCGGCTTCTAAAGTGTCAAAATAGTTTAAGAGCTATGCTGGAAACAGCATAGCAAGTTTAAATAAGGCTAGTCCGTTATCAACTTGAAAAAGTGGCACCGAGTCGGTGCTTTTTTCG
FANCB	2187	4|sg_hFANCB_05|FANCB	TAAAGGATACAACGAAAAAG	33320	ACCGTAAAGGATACAACGAAAAAGGTTTAAGAGCTATGCTGGAAACAGCATAGCAAGTTTAAATAAGGCTAGTCCGTTATCAACTTGAAAAAGTGGCACCGAGTCGGTGCTTTTTTCG
FANCB	2187	4|sg_hFANCB_06|FANCB	TGATAATACGTCAAGTGCAG	29978	ACCGTGATAATACGTCAAGTGCAGGTTTAAGAGCTATGCTGGAAACAGCATAGCAAGTTTAAATAAGGCTAGTCCGTTATCAACTTGAAAAAGTGGCACCGAGTCGGTGCTTTTTTCG
FANCB	2187	4|sg_hFANCB_07|FANCB	AATGTGTGCCAGCTTCCATT	34117	ACCGAATGTGTGCCAGCTTCCATTGTTTAAGAGCTATGCTGGAAACAGCATAGCAAGTTTAAATAAGGCTAGTCCGTTATCAACTTGAAAAAGTGGCACCGAGTCGGTGCTTTTTTCG
FANCB	2187	4|sg_hFANCB_08|FANCB	TCAAGGAGTCCTTAAAAAGT	25427	ACCGTCAAGGAGTCCTTAAAAAGTGTTTAAGAGCTATGCTGGAAACAGCATAGCAAGTTTAAATAAGGCTAGTCCGTTATCAACTTGAAAAAGTGGCACCGAGTCGGTGCTTTTTTCG
FANCB	2187	4|sg_hFANCB_09|FANCB	GATGGCCTAAGGGTCCTTAA	25278	ACCGGATGGCCTAAGGGTCCTTAAGTTTAAGAGCTATGCTGGAAACAGCATAGCAAGTTTAAATAAGGCTAGTCCGTTATCAACTTGAAAAAGTGGCACCGAGTCGGTGCTTTTTTCG
FANCB	2187	4|sg_hFANCB_10|FANCB	GACCCCTGATAGCAAGAAAG	24843	ACCGGACCCCTGATAGCAAGAAAGGTTTAAGAGCTATGCTGGAAACAGCATAGCAAGTTTAAATAAGGCTAGTCCGTTATCAACTTGAAAAAGTGGCACCGAGTCGGTGCTTTTTTCG
FANCC	2176	4|sg_hFANCC_01|FANCC	GTGCACTCCTGGAAACCGAT	28118	ACCGGTGCACTCCTGGAAACCGATGTTTAAGAGCTATGCTGGAAACAGCATAGCAAGTTTAAATAAGGCTAGTCCGTTATCAACTTGAAAAAGTGGCACCGAGTCGGTGCTTTTTTCG
FANCC	2176	4|sg_hFANCC_02|FANCC	GGCAGACTACAGCTGACATG	30183	ACCGGGCAGACTACAGCTGACATGGTTTAAGAGCTATGCTGGAAACAGCATAGCAAGTTTAAATAAGGCTAGTCCGTTATCAACTTGAAAAAGTGGCACCGAGTCGGTGCTTTTTTCG
FANCC	2176	4|sg_hFANCC_03|FANCC	ACATCTGTCAGGGTAATAAG	24854	ACCGACATCTGTCAGGGTAATAAGGTTTAAGAGCTATGCTGGAAACAGCATAGCAAGTTTAAATAAGGCTAGTCCGTTATCAACTTGAAAAAGTGGCACCGAGTCGGTGCTTTTTTCG
FANCC	2176	4|sg_hFANCC_04|FANCC	AATAGTGGCTATGATTTCCA	29367	ACCGAATAGTGGCTATGATTTCCAGTTTAAGAGCTATGCTGGAAACAGCATAGCAAGTTTAAATAAGGCTAGTCCGTTATCAACTTGAAAAAGTGGCACCGAGTCGGTGCTTTTTTCG
FANCC	2176	4|sg_hFANCC_05|FANCC	TGAACATCTCATCAACAACC	28806	ACCGTGAACATCTCATCAACAACCGTTTAAGAGCTATGCTGGAAACAGCATAGCAAGTTTAAATAAGGCTAGTCCGTTATCAACTTGAAAAAGTGGCACCGAGTCGGTGCTTTTTTCG
FANCC	2176	4|sg_hFANCC_06|FANCC	TGTGCACTCCTGGAAACCGA	27611	ACCGTGTGCACTCCTGGAAACCGAGTTTAAGAGCTATGCTGGAAACAGCATAGCAAGTTTAAATAAGGCTAGTCCGTTATCAACTTGAAAAAGTGGCACCGAGTCGGTGCTTTTTTCG
FANCC	2176	4|sg_hFANCC_07|FANCC	GTTCTTTGAGGCTGTAAACG	27344	ACCGGTTCTTTGAGGCTGTAAACGGTTTAAGAGCTATGCTGGAAACAGCATAGCAAGTTTAAATAAGGCTAGTCCGTTATCAACTTGAAAAAGTGGCACCGAGTCGGTGCTTTTTTCG
FANCC	2176	4|sg_hFANCC_08|FANCC	TCTGGAGCCAGTGTCCCCGA	27624	ACCGTCTGGAGCCAGTGTCCCCGAGTTTAAGAGCTATGCTGGAAACAGCATAGCAAGTTTAAATAAGGCTAGTCCGTTATCAACTTGAAAAAGTGGCACCGAGTCGGTGCTTTTTTCG
FANCC	2176	4|sg_hFANCC_09|FANCC	CAACAACCCGGAATATGGCA	27990	ACCGCAACAACCCGGAATATGGCAGTTTAAGAGCTATGCTGGAAACAGCATAGCAAGTTTAAATAAGGCTAGTCCGTTATCAACTTGAAAAAGTGGCACCGAGTCGGTGCTTTTTTCG
FANCC	2176	4|sg_hFANCC_10|FANCC	TCAACAACCCGGAATATGGC	25935	ACCGTCAACAACCCGGAATATGGCGTTTAAGAGCTATGCTGGAAACAGCATAGCAAGTTTAAATAAGGCTAGTCCGTTATCAACTTGAAAAAGTGGCACCGAGTCGGTGCTTTTTTCG
FANCD2	2177	4|sg_hFANCD2_01|FANCD2	AGTTGACTGACAATGAGTCG	29927	ACCGAGTTGACTGACAATGAGTCGGTTTAAGAGCTATGCTGGAAACAGCATAGCAAGTTTAAATAAGGCTAGTCCGTTATCAACTTGAAAAAGTGGCACCGAGTCGGTGCTTTTTTCG
FANCD2	2177	4|sg_hFANCD2_02|FANCD2	ATAGGAAGTTTGGGTCAAGT	28416	ACCGATAGGAAGTTTGGGTCAAGTGTTTAAGAGCTATGCTGGAAACAGCATAGCAAGTTTAAATAAGGCTAGTCCGTTATCAACTTGAAAAAGTGGCACCGAGTCGGTGCTTTTTTCG
FANCD2	2177	4|sg_hFANCD2_03|FANCD2	TCTTCATTCCGTAACAGCCA	28406	ACCGTCTTCATTCCGTAACAGCCAGTTTAAGAGCTATGCTGGAAACAGCATAGCAAGTTTAAATAAGGCTAGTCCGTTATCAACTTGAAAAAGTGGCACCGAGTCGGTGCTTTTTTCG
FANCD2	2177	4|sg_hFANCD2_04|FANCD2	GGAAGTTTGGGTCAAGTCGG	28431	ACCGGGAAGTTTGGGTCAAGTCGGGTTTAAGAGCTATGCTGGAAACAGCATAGCAAGTTTAAATAAGGCTAGTCCGTTATCAACTTGAAAAAGTGGCACCGAGTCGGTGCTTTTTTCG
FANCD2	2177	4|sg_hFANCD2_05|FANCD2	GTTGTCGTCTATTAGATTGG	28771	ACCGGTTGTCGTCTATTAGATTGGGTTTAAGAGCTATGCTGGAAACAGCATAGCAAGTTTAAATAAGGCTAGTCCGTTATCAACTTGAAAAAGTGGCACCGAGTCGGTGCTTTTTTCG
FANCD2	2177	4|sg_hFANCD2_06|FANCD2	TTAGTGACCCATATCTGCAG	26323	ACCGTTAGTGACCCATATCTGCAGGTTTAAGAGCTATGCTGGAAACAGCATAGCAAGTTTAAATAAGGCTAGTCCGTTATCAACTTGAAAAAGTGGCACCGAGTCGGTGCTTTTTTCG
FANCD2	2177	4|sg_hFANCD2_07|FANCD2	ATTCCCAGCACGCTGATGTG	29083	ACCGATTCCCAGCACGCTGATGTGGTTTAAGAGCTATGCTGGAAACAGCATAGCAAGTTTAAATAAGGCTAGTCCGTTATCAACTTGAAAAAGTGGCACCGAGTCGGTGCTTTTTTCG
FANCD2	2177	4|sg_hFANCD2_08|FANCD2	TAGTGACCCATATCTGCAGT	27415	ACCGTAGTGACCCATATCTGCAGTGTTTAAGAGCTATGCTGGAAACAGCATAGCAAGTTTAAATAAGGCTAGTCCGTTATCAACTTGAAAAAGTGGCACCGAGTCGGTGCTTTTTTCG
FANCD2	2177	4|sg_hFANCD2_09|FANCD2	TTTGTCTTGTGAGCGTCTGC	39770	ACCGTTTGTCTTGTGAGCGTCTGCGTTTAAGAGCTATGCTGGAAACAGCATAGCAAGTTTAAATAAGGCTAGTCCGTTATCAACTTGAAAAAGTGGCACCGAGTCGGTGCTTTTTTCG
FANCD2	2177	4|sg_hFANCD2_10|FANCD2	ATAGGAAGGGTGTCTCCTCA	29264	ACCGATAGGAAGGGTGTCTCCTCAGTTTAAGAGCTATGCTGGAAACAGCATAGCAAGTTTAAATAAGGCTAGTCCGTTATCAACTTGAAAAAGTGGCACCGAGTCGGTGCTTTTTTCG
FANCE	2178	4|sg_hFANCE_01|FANCE	GCTCCACGCCCTCAGCCCCA	30622	ACCGGCTCCACGCCCTCAGCCCCAGTTTAAGAGCTATGCTGGAAACAGCATAGCAAGTTTAAATAAGGCTAGTCCGTTATCAACTTGAAAAAGTGGCACCGAGTCGGTGCTTTTTTCG
FANCE	2178	4|sg_hFANCE_02|FANCE	AGGTTCCTCTGGCATATCCG	29587	ACCGAGGTTCCTCTGGCATATCCGGTTTAAGAGCTATGCTGGAAACAGCATAGCAAGTTTAAATAAGGCTAGTCCGTTATCAACTTGAAAAAGTGGCACCGAGTCGGTGCTTTTTTCG
FANCE	2178	4|sg_hFANCE_03|FANCE	GCTCGAGGCCCTGTGCCGGG	22993	ACCGGCTCGAGGCCCTGTGCCGGGGTTTAAGAGCTATGCTGGAAACAGCATAGCAAGTTTAAATAAGGCTAGTCCGTTATCAACTTGAAAAAGTGGCACCGAGTCGGTGCTTTTTTCG
FANCE	2178	4|sg_hFANCE_04|FANCE	AGCAAGCGACCCCAGTCGAA	30606	ACCGAGCAAGCGACCCCAGTCGAAGTTTAAGAGCTATGCTGGAAACAGCATAGCAAGTTTAAATAAGGCTAGTCCGTTATCAACTTGAAAAAGTGGCACCGAGTCGGTGCTTTTTTCG
FANCE	2178	4|sg_hFANCE_05|FANCE	GATTGCCCCGGATATGCCAG	24787	ACCGGATTGCCCCGGATATGCCAGGTTTAAGAGCTATGCTGGAAACAGCATAGCAAGTTTAAATAAGGCTAGTCCGTTATCAACTTGAAAAAGTGGCACCGAGTCGGTGCTTTTTTCG
FANCE	2178	4|sg_hFANCE_06|FANCE	TGGCCGAACGGCCATCAGCA	29747	ACCGTGGCCGAACGGCCATCAGCAGTTTAAGAGCTATGCTGGAAACAGCATAGCAAGTTTAAATAAGGCTAGTCCGTTATCAACTTGAAAAAGTGGCACCGAGTCGGTGCTTTTTTCG
FANCE	2178	4|sg_hFANCE_07|FANCE	TTCCGGCAGCGATGGCCGAA	30714	ACCGTTCCGGCAGCGATGGCCGAAGTTTAAGAGCTATGCTGGAAACAGCATAGCAAGTTTAAATAAGGCTAGTCCGTTATCAACTTGAAAAAGTGGCACCGAGTCGGTGCTTTTTTCG
FANCE	2178	4|sg_hFANCE_08|FANCE	TGTCCCTGCTGATGGCCGTT	34953	ACCGTGTCCCTGCTGATGGCCGTTGTTTAAGAGCTATGCTGGAAACAGCATAGCAAGTTTAAATAAGGCTAGTCCGTTATCAACTTGAAAAAGTGGCACCGAGTCGGTGCTTTTTTCG
FANCE	2178	4|sg_hFANCE_09|FANCE	GGGAGGAGCCGGTCGTGCAG	19326	ACCGGGGAGGAGCCGGTCGTGCAGGTTTAAGAGCTATGCTGGAAACAGCATAGCAAGTTTAAATAAGGCTAGTCCGTTATCAACTTGAAAAAGTGGCACCGAGTCGGTGCTTTTTTCG
FANCE	2178	4|sg_hFANCE_10|FANCE	AGTCGAAGGGCTCCCAGCCG	26490	ACCGAGTCGAAGGGCTCCCAGCCGGTTTAAGAGCTATGCTGGAAACAGCATAGCAAGTTTAAATAAGGCTAGTCCGTTATCAACTTGAAAAAGTGGCACCGAGTCGGTGCTTTTTTCG
FANCF	2188	4|sg_hFANCF_01|FANCF	AGAGAACCCAAATCTCCAGG	26169	ACCGAGAGAACCCAAATCTCCAGGGTTTAAGAGCTATGCTGGAAACAGCATAGCAAGTTTAAATAAGGCTAGTCCGTTATCAACTTGAAAAAGTGGCACCGAGTCGGTGCTTTTTTCG
FANCF	2188	4|sg_hFANCF_02|FANCF	GTAACGAGCTGCATCCCCGA	31120	ACCGGTAACGAGCTGCATCCCCGAGTTTAAGAGCTATGCTGGAAACAGCATAGCAAGTTTAAATAAGGCTAGTCCGTTATCAACTTGAAAAAGTGGCACCGAGTCGGTGCTTTTTTCG
FANCF	2188	4|sg_hFANCF_03|FANCF	GGTAACGAGCTGCATCCCCG	30096	ACCGGGTAACGAGCTGCATCCCCGGTTTAAGAGCTATGCTGGAAACAGCATAGCAAGTTTAAATAAGGCTAGTCCGTTATCAACTTGAAAAAGTGGCACCGAGTCGGTGCTTTTTTCG
FANCF	2188	4|sg_hFANCF_04|FANCF	GCAGGACGTCACAGTGACCG	32773	ACCGGCAGGACGTCACAGTGACCGGTTTAAGAGCTATGCTGGAAACAGCATAGCAAGTTTAAATAAGGCTAGTCCGTTATCAACTTGAAAAAGTGGCACCGAGTCGGTGCTTTTTTCG
FANCF	2188	4|sg_hFANCF_05|FANCF	GGATGCAGCTCGTTACCACC	29420	ACCGGGATGCAGCTCGTTACCACCGTTTAAGAGCTATGCTGGAAACAGCATAGCAAGTTTAAATAAGGCTAGTCCGTTATCAACTTGAAAAAGTGGCACCGAGTCGGTGCTTTTTTCG
FANCF	2188	4|sg_hFANCF_06|FANCF	GCTACCTGCGCCACATCCAT	30918	ACCGGCTACCTGCGCCACATCCATGTTTAAGAGCTATGCTGGAAACAGCATAGCAAGTTTAAATAAGGCTAGTCCGTTATCAACTTGAAAAAGTGGCACCGAGTCGGTGCTTTTTTCG
FANCF	2188	4|sg_hFANCF_07|FANCF	ACATCCATCGGCGCTTTGGT	30901	ACCGACATCCATCGGCGCTTTGGTGTTTAAGAGCTATGCTGGAAACAGCATAGCAAGTTTAAATAAGGCTAGTCCGTTATCAACTTGAAAAAGTGGCACCGAGTCGGTGCTTTTTTCG
FANCF	2188	4|sg_hFANCF_08|FANCF	GCATGTGCACCGCAGACCGC	36890	ACCGGCATGTGCACCGCAGACCGCGTTTAAGAGCTATGCTGGAAACAGCATAGCAAGTTTAAATAAGGCTAGTCCGTTATCAACTTGAAAAAGTGGCACCGAGTCGGTGCTTTTTTCG
FANCF	2188	4|sg_hFANCF_09|FANCF	CAGGACGTCACAGTGACCGA	35548	ACCGCAGGACGTCACAGTGACCGAGTTTAAGAGCTATGCTGGAAACAGCATAGCAAGTTTAAATAAGGCTAGTCCGTTATCAACTTGAAAAAGTGGCACCGAGTCGGTGCTTTTTTCG
FANCF	2188	4|sg_hFANCF_10|FANCF	GCTGGAGAACCGGGCCCTCG	22826	ACCGGCTGGAGAACCGGGCCCTCGGTTTAAGAGCTATGCTGGAAACAGCATAGCAAGTTTAAATAAGGCTAGTCCGTTATCAACTTGAAAAAGTGGCACCGAGTCGGTGCTTTTTTCG
FANCG	2189	4|sg_hFANCG_01|FANCG	CAGCCTGCAGGCCAACCAGG	30453	ACCGCAGCCTGCAGGCCAACCAGGGTTTAAGAGCTATGCTGGAAACAGCATAGCAAGTTTAAATAAGGCTAGTCCGTTATCAACTTGAAAAAGTGGCACCGAGTCGGTGCTTTTTTCG
FANCG	2189	4|sg_hFANCG_02|FANCG	ACGGTCAGCACTCAACCAGA	29497	ACCGACGGTCAGCACTCAACCAGAGTTTAAGAGCTATGCTGGAAACAGCATAGCAAGTTTAAATAAGGCTAGTCCGTTATCAACTTGAAAAAGTGGCACCGAGTCGGTGCTTTTTTCG
FANCG	2189	4|sg_hFANCG_03|FANCG	GAAGAACAGGAACAGCTGCA	38403	ACCGGAAGAACAGGAACAGCTGCAGTTTAAGAGCTATGCTGGAAACAGCATAGCAAGTTTAAATAAGGCTAGTCCGTTATCAACTTGAAAAAGTGGCACCGAGTCGGTGCTTTTTTCG
FANCG	2189	4|sg_hFANCG_04|FANCG	CCTTGGCCTGTCGAACGAGC	31949	ACCGCCTTGGCCTGTCGAACGAGCGTTTAAGAGCTATGCTGGAAACAGCATAGCAAGTTTAAATAAGGCTAGTCCGTTATCAACTTGAAAAAGTGGCACCGAGTCGGTGCTTTTTTCG
FANCG	2189	4|sg_hFANCG_05|FANCG	GTTGAGTGCTGACCGTCTTG	32577	ACCGGTTGAGTGCTGACCGTCTTGGTTTAAGAGCTATGCTGGAAACAGCATAGCAAGTTTAAATAAGGCTAGTCCGTTATCAACTTGAAAAAGTGGCACCGAGTCGGTGCTTTTTTCG
FANCG	2189	4|sg_hFANCG_06|FANCG	CTGTCGCCTCAGAGTCAGAC	31734	ACCGCTGTCGCCTCAGAGTCAGACGTTTAAGAGCTATGCTGGAAACAGCATAGCAAGTTTAAATAAGGCTAGTCCGTTATCAACTTGAAAAAGTGGCACCGAGTCGGTGCTTTTTTCG
FANCG	2189	4|sg_hFANCG_07|FANCG	CAGGTGACAGTCAGCTCCAA	30828	ACCGCAGGTGACAGTCAGCTCCAAGTTTAAGAGCTATGCTGGAAACAGCATAGCAAGTTTAAATAAGGCTAGTCCGTTATCAACTTGAAAAAGTGGCACCGAGTCGGTGCTTTTTTCG
FANCG	2189	4|sg_hFANCG_08|FANCG	CTGATCCTCTGTGAAACCCT	27790	ACCGCTGATCCTCTGTGAAACCCTGTTTAAGAGCTATGCTGGAAACAGCATAGCAAGTTTAAATAAGGCTAGTCCGTTATCAACTTGAAAAAGTGGCACCGAGTCGGTGCTTTTTTCG
FANCG	2189	4|sg_hFANCG_09|FANCG	GGGCTCCTCCATAGTCTGCA	24008	ACCGGGGCTCCTCCATAGTCTGCAGTTTAAGAGCTATGCTGGAAACAGCATAGCAAGTTTAAATAAGGCTAGTCCGTTATCAACTTGAAAAAGTGGCACCGAGTCGGTGCTTTTTTCG
FANCG	2189	4|sg_hFANCG_10|FANCG	CATTATCCTGAGGGCAAGCT	31365	ACCGCATTATCCTGAGGGCAAGCTGTTTAAGAGCTATGCTGGAAACAGCATAGCAAGTTTAAATAAGGCTAGTCCGTTATCAACTTGAAAAAGTGGCACCGAGTCGGTGCTTTTTTCG
FANCI	55215	4|sg_hFANCI_01|FANCI	ATACACTTGTTGTATCCAGT	33675	ACCGATACACTTGTTGTATCCAGTGTTTAAGAGCTATGCTGGAAACAGCATAGCAAGTTTAAATAAGGCTAGTCCGTTATCAACTTGAAAAAGTGGCACCGAGTCGGTGCTTTTTTCG
FANCI	55215	4|sg_hFANCI_02|FANCI	CAGCACAATGAGGAACAGAG	36375	ACCGCAGCACAATGAGGAACAGAGGTTTAAGAGCTATGCTGGAAACAGCATAGCAAGTTTAAATAAGGCTAGTCCGTTATCAACTTGAAAAAGTGGCACCGAGTCGGTGCTTTTTTCG
FANCI	55215	4|sg_hFANCI_03|FANCI	AGAACTCGTGAAACACTTAA	29198	ACCGAGAACTCGTGAAACACTTAAGTTTAAGAGCTATGCTGGAAACAGCATAGCAAGTTTAAATAAGGCTAGTCCGTTATCAACTTGAAAAAGTGGCACCGAGTCGGTGCTTTTTTCG
FANCI	55215	4|sg_hFANCI_04|FANCI	GATGTTGTCACTGTGCCATC	35206	ACCGGATGTTGTCACTGTGCCATCGTTTAAGAGCTATGCTGGAAACAGCATAGCAAGTTTAAATAAGGCTAGTCCGTTATCAACTTGAAAAAGTGGCACCGAGTCGGTGCTTTTTTCG
FANCI	55215	4|sg_hFANCI_05|FANCI	ACATGACGAAGTTCACCTGA	33357	ACCGACATGACGAAGTTCACCTGAGTTTAAGAGCTATGCTGGAAACAGCATAGCAAGTTTAAATAAGGCTAGTCCGTTATCAACTTGAAAAAGTGGCACCGAGTCGGTGCTTTTTTCG
FANCI	55215	4|sg_hFANCI_06|FANCI	TATCCAGTTGGTGGAATCGG	27815	ACCGTATCCAGTTGGTGGAATCGGGTTTAAGAGCTATGCTGGAAACAGCATAGCAAGTTTAAATAAGGCTAGTCCGTTATCAACTTGAAAAAGTGGCACCGAGTCGGTGCTTTTTTCG
FANCI	55215	4|sg_hFANCI_07|FANCI	CTACGAGGCCCTGAGTAACA	27493	ACCGCTACGAGGCCCTGAGTAACAGTTTAAGAGCTATGCTGGAAACAGCATAGCAAGTTTAAATAAGGCTAGTCCGTTATCAACTTGAAAAAGTGGCACCGAGTCGGTGCTTTTTTCG
FANCI	55215	4|sg_hFANCI_08|FANCI	GCCAGGGCAGTGAGAATGAT	30223	ACCGGCCAGGGCAGTGAGAATGATGTTTAAGAGCTATGCTGGAAACAGCATAGCAAGTTTAAATAAGGCTAGTCCGTTATCAACTTGAAAAAGTGGCACCGAGTCGGTGCTTTTTTCG
FANCI	55215	4|sg_hFANCI_09|FANCI	GCTTCTGGTTCTCTCCTCCA	28345	ACCGGCTTCTGGTTCTCTCCTCCAGTTTAAGAGCTATGCTGGAAACAGCATAGCAAGTTTAAATAAGGCTAGTCCGTTATCAACTTGAAAAAGTGGCACCGAGTCGGTGCTTTTTTCG
FANCI	55215	4|sg_hFANCI_10|FANCI	GACAGCACTAATAAACTCAT	27509	ACCGGACAGCACTAATAAACTCATGTTTAAGAGCTATGCTGGAAACAGCATAGCAAGTTTAAATAAGGCTAGTCCGTTATCAACTTGAAAAAGTGGCACCGAGTCGGTGCTTTTTTCG
FANCL	55120	4|sg_hFANCL_01|FANCL	ATAAGGCTTGAGTAGAACTG	29618	ACCGATAAGGCTTGAGTAGAACTGGTTTAAGAGCTATGCTGGAAACAGCATAGCAAGTTTAAATAAGGCTAGTCCGTTATCAACTTGAAAAAGTGGCACCGAGTCGGTGCTTTTTTCG
FANCL	55120	4|sg_hFANCL_02|FANCL	TGTTATGCTTATCAACTTGA	33178	ACCGTGTTATGCTTATCAACTTGAGTTTAAGAGCTATGCTGGAAACAGCATAGCAAGTTTAAATAAGGCTAGTCCGTTATCAACTTGAAAAAGTGGCACCGAGTCGGTGCTTTTTTCG
FANCL	55120	4|sg_hFANCL_03|FANCL	GGAAGCATAGTAGGATGCCT	28742	ACCGGGAAGCATAGTAGGATGCCTGTTTAAGAGCTATGCTGGAAACAGCATAGCAAGTTTAAATAAGGCTAGTCCGTTATCAACTTGAAAAAGTGGCACCGAGTCGGTGCTTTTTTCG
FANCL	55120	4|sg_hFANCL_04|FANCL	CGAGATGAATCCCTCATACA	26693	ACCGCGAGATGAATCCCTCATACAGTTTAAGAGCTATGCTGGAAACAGCATAGCAAGTTTAAATAAGGCTAGTCCGTTATCAACTTGAAAAAGTGGCACCGAGTCGGTGCTTTTTTCG
FANCL	55120	4|sg_hFANCL_05|FANCL	TTGAGCCAGAAAAACCTCCA	27929	ACCGTTGAGCCAGAAAAACCTCCAGTTTAAGAGCTATGCTGGAAACAGCATAGCAAGTTTAAATAAGGCTAGTCCGTTATCAACTTGAAAAAGTGGCACCGAGTCGGTGCTTTTTTCG
FANCL	55120	4|sg_hFANCL_06|FANCL	CAGCTGAGAACAATACTTAG	29385	ACCGCAGCTGAGAACAATACTTAGGTTTAAGAGCTATGCTGGAAACAGCATAGCAAGTTTAAATAAGGCTAGTCCGTTATCAACTTGAAAAAGTGGCACCGAGTCGGTGCTTTTTTCG
FANCL	55120	4|sg_hFANCL_07|FANCL	CTGCGTGCTGTTGCACTCCG	37980	ACCGCTGCGTGCTGTTGCACTCCGGTTTAAGAGCTATGCTGGAAACAGCATAGCAAGTTTAAATAAGGCTAGTCCGTTATCAACTTGAAAAAGTGGCACCGAGTCGGTGCTTTTTTCG
FANCL	55120	4|sg_hFANCL_08|FANCL	TGATCTAATGAGCTTTATGA	27117	ACCGTGATCTAATGAGCTTTATGAGTTTAAGAGCTATGCTGGAAACAGCATAGCAAGTTTAAATAAGGCTAGTCCGTTATCAACTTGAAAAAGTGGCACCGAGTCGGTGCTTTTTTCG
FANCL	55120	4|sg_hFANCL_09|FANCL	ACAGCACGCAGAATTGCATT	32465	ACCGACAGCACGCAGAATTGCATTGTTTAAGAGCTATGCTGGAAACAGCATAGCAAGTTTAAATAAGGCTAGTCCGTTATCAACTTGAAAAAGTGGCACCGAGTCGGTGCTTTTTTCG
FANCL	55120	4|sg_hFANCL_10|FANCL	CAGGCAACACTATCCTAAGG	28016	ACCGCAGGCAACACTATCCTAAGGGTTTAAGAGCTATGCTGGAAACAGCATAGCAAGTTTAAATAAGGCTAGTCCGTTATCAACTTGAAAAAGTGGCACCGAGTCGGTGCTTTTTTCG
FANCM	57697	4|sg_hFANCM_01|FANCM	GTAGAAATTGTACATGACCA	27059	ACCGGTAGAAATTGTACATGACCAGTTTAAGAGCTATGCTGGAAACAGCATAGCAAGTTTAAATAAGGCTAGTCCGTTATCAACTTGAAAAAGTGGCACCGAGTCGGTGCTTTTTTCG
FANCM	57697	4|sg_hFANCM_02|FANCM	GTAAATCCACAGGGCGCCCG	25317	ACCGGTAAATCCACAGGGCGCCCGGTTTAAGAGCTATGCTGGAAACAGCATAGCAAGTTTAAATAAGGCTAGTCCGTTATCAACTTGAAAAAGTGGCACCGAGTCGGTGCTTTTTTCG
FANCM	57697	4|sg_hFANCM_03|FANCM	TCAGTTCCGGAGCTGCAACC	30054	ACCGTCAGTTCCGGAGCTGCAACCGTTTAAGAGCTATGCTGGAAACAGCATAGCAAGTTTAAATAAGGCTAGTCCGTTATCAACTTGAAAAAGTGGCACCGAGTCGGTGCTTTTTTCG
FANCM	57697	4|sg_hFANCM_04|FANCM	GGTCTACACAAGCTTCCACC	25671	ACCGGGTCTACACAAGCTTCCACCGTTTAAGAGCTATGCTGGAAACAGCATAGCAAGTTTAAATAAGGCTAGTCCGTTATCAACTTGAAAAAGTGGCACCGAGTCGGTGCTTTTTTCG
FANCM	57697	4|sg_hFANCM_05|FANCM	ATTGGTAGGGTAAATCCACA	21282	ACCGATTGGTAGGGTAAATCCACAGTTTAAGAGCTATGCTGGAAACAGCATAGCAAGTTTAAATAAGGCTAGTCCGTTATCAACTTGAAAAAGTGGCACCGAGTCGGTGCTTTTTTCG
FANCM	57697	4|sg_hFANCM_06|FANCM	GAAATTGTACATGACCACGG	30177	ACCGGAAATTGTACATGACCACGGGTTTAAGAGCTATGCTGGAAACAGCATAGCAAGTTTAAATAAGGCTAGTCCGTTATCAACTTGAAAAAGTGGCACCGAGTCGGTGCTTTTTTCG
FANCM	57697	4|sg_hFANCM_07|FANCM	CGGAAACTATGCTTATTGCC	33642	ACCGCGGAAACTATGCTTATTGCCGTTTAAGAGCTATGCTGGAAACAGCATAGCAAGTTTAAATAAGGCTAGTCCGTTATCAACTTGAAAAAGTGGCACCGAGTCGGTGCTTTTTTCG
FANCM	57697	4|sg_hFANCM_08|FANCM	TCGCGGCGTACGAGGCTGAG	29546	ACCGTCGCGGCGTACGAGGCTGAGGTTTAAGAGCTATGCTGGAAACAGCATAGCAAGTTTAAATAAGGCTAGTCCGTTATCAACTTGAAAAAGTGGCACCGAGTCGGTGCTTTTTTCG
FANCM	57697	4|sg_hFANCM_09|FANCM	GCAGATCGAGGCTTGCTACC	33864	ACCGGCAGATCGAGGCTTGCTACCGTTTAAGAGCTATGCTGGAAACAGCATAGCAAGTTTAAATAAGGCTAGTCCGTTATCAACTTGAAAAAGTGGCACCGAGTCGGTGCTTTTTTCG
FANCM	57697	4|sg_hFANCM_10|FANCM	TCGATCTGCTGTGTCACCAA	32801	ACCGTCGATCTGCTGTGTCACCAAGTTTAAGAGCTATGCTGGAAACAGCATAGCAAGTTTAAATAAGGCTAGTCCGTTATCAACTTGAAAAAGTGGCACCGAGTCGGTGCTTTTTTCG
FEN1	2237	4|sg_hFEN1_01|FEN1	GACTACTGTGAGAGTATCCG	27566	ACCGGACTACTGTGAGAGTATCCGGTTTAAGAGCTATGCTGGAAACAGCATAGCAAGTTTAAATAAGGCTAGTCCGTTATCAACTTGAAAAAGTGGCACCGAGTCGGTGCTTTTTTCG
FEN1	2237	4|sg_hFEN1_02|FEN1	TCAGGTGTCGCATTAGCACA	31656	ACCGTCAGGTGTCGCATTAGCACAGTTTAAGAGCTATGCTGGAAACAGCATAGCAAGTTTAAATAAGGCTAGTCCGTTATCAACTTGAAAAAGTGGCACCGAGTCGGTGCTTTTTTCG
FEN1	2237	4|sg_hFEN1_03|FEN1	TCTCCATCATGCGAATGGTG	26008	ACCGTCTCCATCATGCGAATGGTGGTTTAAGAGCTATGCTGGAAACAGCATAGCAAGTTTAAATAAGGCTAGTCCGTTATCAACTTGAAAAAGTGGCACCGAGTCGGTGCTTTTTTCG
FEN1	2237	4|sg_hFEN1_04|FEN1	TTATCTTGATGCACCCAGTG	26997	ACCGTTATCTTGATGCACCCAGTGGTTTAAGAGCTATGCTGGAAACAGCATAGCAAGTTTAAATAAGGCTAGTCCGTTATCAACTTGAAAAAGTGGCACCGAGTCGGTGCTTTTTTCG
FEN1	2237	4|sg_hFEN1_05|FEN1	AGTCTATGCTGCGGCTACCG	31573	ACCGAGTCTATGCTGCGGCTACCGGTTTAAGAGCTATGCTGGAAACAGCATAGCAAGTTTAAATAAGGCTAGTCCGTTATCAACTTGAAAAAGTGGCACCGAGTCGGTGCTTTTTTCG
FEN1	2237	4|sg_hFEN1_06|FEN1	CACTGGGTGCATCAAGATAA	26685	ACCGCACTGGGTGCATCAAGATAAGTTTAAGAGCTATGCTGGAAACAGCATAGCAAGTTTAAATAAGGCTAGTCCGTTATCAACTTGAAAAAGTGGCACCGAGTCGGTGCTTTTTTCG
FEN1	2237	4|sg_hFEN1_07|FEN1	GCCGTTCTCCATCATGCGAA	28137	ACCGGCCGTTCTCCATCATGCGAAGTTTAAGAGCTATGCTGGAAACAGCATAGCAAGTTTAAATAAGGCTAGTCCGTTATCAACTTGAAAAAGTGGCACCGAGTCGGTGCTTTTTTCG
FEN1	2237	4|sg_hFEN1_08|FEN1	GGTGAGGCAGTCCATGTCCT	28089	ACCGGGTGAGGCAGTCCATGTCCTGTTTAAGAGCTATGCTGGAAACAGCATAGCAAGTTTAAATAAGGCTAGTCCGTTATCAACTTGAAAAAGTGGCACCGAGTCGGTGCTTTTTTCG
FEN1	2237	4|sg_hFEN1_09|FEN1	TGATGCACCCAGTGAGGCAG	26275	ACCGTGATGCACCCAGTGAGGCAGGTTTAAGAGCTATGCTGGAAACAGCATAGCAAGTTTAAATAAGGCTAGTCCGTTATCAACTTGAAAAAGTGGCACCGAGTCGGTGCTTTTTTCG
FEN1	2237	4|sg_hFEN1_10|FEN1	ACCATTCGCATGATGGAGAA	25547	ACCGACCATTCGCATGATGGAGAAGTTTAAGAGCTATGCTGGAAACAGCATAGCAAGTTTAAATAAGGCTAGTCCGTTATCAACTTGAAAAAGTGGCACCGAGTCGGTGCTTTTTTCG
GEN1	348654	4|sg_hGEN1_01|GEN1	TGAGGGATTCCCATTCCATG	24375	ACCGTGAGGGATTCCCATTCCATGGTTTAAGAGCTATGCTGGAAACAGCATAGCAAGTTTAAATAAGGCTAGTCCGTTATCAACTTGAAAAAGTGGCACCGAGTCGGTGCTTTTTTCG
GEN1	348654	4|sg_hGEN1_02|GEN1	CGAATGCTTAGGAATCCCCT	30684	ACCGCGAATGCTTAGGAATCCCCTGTTTAAGAGCTATGCTGGAAACAGCATAGCAAGTTTAAATAAGGCTAGTCCGTTATCAACTTGAAAAAGTGGCACCGAGTCGGTGCTTTTTTCG
GEN1	348654	4|sg_hGEN1_03|GEN1	AAGCTGATGTCATAAGCAAG	31373	ACCGAAGCTGATGTCATAAGCAAGGTTTAAGAGCTATGCTGGAAACAGCATAGCAAGTTTAAATAAGGCTAGTCCGTTATCAACTTGAAAAAGTGGCACCGAGTCGGTGCTTTTTTCG
GEN1	348654	4|sg_hGEN1_04|GEN1	GGCACCGTACAGAACATGAT	31190	ACCGGGCACCGTACAGAACATGATGTTTAAGAGCTATGCTGGAAACAGCATAGCAAGTTTAAATAAGGCTAGTCCGTTATCAACTTGAAAAAGTGGCACCGAGTCGGTGCTTTTTTCG
GEN1	348654	4|sg_hGEN1_05|GEN1	TCCCACCAAGATTACGCAAG	27518	ACCGTCCCACCAAGATTACGCAAGGTTTAAGAGCTATGCTGGAAACAGCATAGCAAGTTTAAATAAGGCTAGTCCGTTATCAACTTGAAAAAGTGGCACCGAGTCGGTGCTTTTTTCG
GEN1	348654	4|sg_hGEN1_06|GEN1	CTAAGCATTCGAGCATATGG	28453	ACCGCTAAGCATTCGAGCATATGGGTTTAAGAGCTATGCTGGAAACAGCATAGCAAGTTTAAATAAGGCTAGTCCGTTATCAACTTGAAAAAGTGGCACCGAGTCGGTGCTTTTTTCG
GEN1	348654	4|sg_hGEN1_07|GEN1	AATGCTGGTGGTCATGTCGA	9933	ACCGAATGCTGGTGGTCATGTCGAGTTTAAGAGCTATGCTGGAAACAGCATAGCAAGTTTAAATAAGGCTAGTCCGTTATCAACTTGAAAAAGTGGCACCGAGTCGGTGCTTTTTTCG
GEN1	348654	4|sg_hGEN1_08|GEN1	TTCCCACCAAGATTACGCAA	26834	ACCGTTCCCACCAAGATTACGCAAGTTTAAGAGCTATGCTGGAAACAGCATAGCAAGTTTAAATAAGGCTAGTCCGTTATCAACTTGAAAAAGTGGCACCGAGTCGGTGCTTTTTTCG
GEN1	348654	4|sg_hGEN1_09|GEN1	TCCCCTTGCGTAATCTTGGT	30894	ACCGTCCCCTTGCGTAATCTTGGTGTTTAAGAGCTATGCTGGAAACAGCATAGCAAGTTTAAATAAGGCTAGTCCGTTATCAACTTGAAAAAGTGGCACCGAGTCGGTGCTTTTTTCG
GEN1	348654	4|sg_hGEN1_10|GEN1	CCTAAGGATCATGAACGTAA	31205	ACCGCCTAAGGATCATGAACGTAAGTTTAAGAGCTATGCTGGAAACAGCATAGCAAGTTTAAATAAGGCTAGTCCGTTATCAACTTGAAAAAGTGGCACCGAGTCGGTGCTTTTTTCG
GTF2H1	2965	4|sg_hGTF2H1_01|GTF2H1	CTTTCAGCCAGCAGTCAAAA	27034	ACCGCTTTCAGCCAGCAGTCAAAAGTTTAAGAGCTATGCTGGAAACAGCATAGCAAGTTTAAATAAGGCTAGTCCGTTATCAACTTGAAAAAGTGGCACCGAGTCGGTGCTTTTTTCG
GTF2H1	2965	4|sg_hGTF2H1_02|GTF2H1	ACAGGGATCGGCTGAATACA	29951	ACCGACAGGGATCGGCTGAATACAGTTTAAGAGCTATGCTGGAAACAGCATAGCAAGTTTAAATAAGGCTAGTCCGTTATCAACTTGAAAAAGTGGCACCGAGTCGGTGCTTTTTTCG
GTF2H1	2965	4|sg_hGTF2H1_03|GTF2H1	GAGTCAAGTGATCAGTGCTG	30639	ACCGGAGTCAAGTGATCAGTGCTGGTTTAAGAGCTATGCTGGAAACAGCATAGCAAGTTTAAATAAGGCTAGTCCGTTATCAACTTGAAAAAGTGGCACCGAGTCGGTGCTTTTTTCG
GTF2H1	2965	4|sg_hGTF2H1_04|GTF2H1	GCTTTCAGCCAGCAGTCAAA	27608	ACCGGCTTTCAGCCAGCAGTCAAAGTTTAAGAGCTATGCTGGAAACAGCATAGCAAGTTTAAATAAGGCTAGTCCGTTATCAACTTGAAAAAGTGGCACCGAGTCGGTGCTTTTTTCG
GTF2H1	2965	4|sg_hGTF2H1_05|GTF2H1	TCAGCTGGTCCTACATGCAG	29673	ACCGTCAGCTGGTCCTACATGCAGGTTTAAGAGCTATGCTGGAAACAGCATAGCAAGTTTAAATAAGGCTAGTCCGTTATCAACTTGAAAAAGTGGCACCGAGTCGGTGCTTTTTTCG
GTF2H1	2965	4|sg_hGTF2H1_06|GTF2H1	GTAAATCTATCTTTGCCTTC	32918	ACCGGTAAATCTATCTTTGCCTTCGTTTAAGAGCTATGCTGGAAACAGCATAGCAAGTTTAAATAAGGCTAGTCCGTTATCAACTTGAAAAAGTGGCACCGAGTCGGTGCTTTTTTCG
GTF2H1	2965	4|sg_hGTF2H1_07|GTF2H1	AACTAGTGAGCCCAGCAACA	31720	ACCGAACTAGTGAGCCCAGCAACAGTTTAAGAGCTATGCTGGAAACAGCATAGCAAGTTTAAATAAGGCTAGTCCGTTATCAACTTGAAAAAGTGGCACCGAGTCGGTGCTTTTTTCG
GTF2H1	2965	4|sg_hGTF2H1_08|GTF2H1	TGATCACTTGACTCACAACA	38524	ACCGTGATCACTTGACTCACAACAGTTTAAGAGCTATGCTGGAAACAGCATAGCAAGTTTAAATAAGGCTAGTCCGTTATCAACTTGAAAAAGTGGCACCGAGTCGGTGCTTTTTTCG
GTF2H1	2965	4|sg_hGTF2H1_09|GTF2H1	CCCCAAACTGATGGCTGTAA	27450	ACCGCCCCAAACTGATGGCTGTAAGTTTAAGAGCTATGCTGGAAACAGCATAGCAAGTTTAAATAAGGCTAGTCCGTTATCAACTTGAAAAAGTGGCACCGAGTCGGTGCTTTTTTCG
GTF2H1	2965	4|sg_hGTF2H1_10|GTF2H1	TAGTTGTGTCCCCTGCATGT	34504	ACCGTAGTTGTGTCCCCTGCATGTGTTTAAGAGCTATGCTGGAAACAGCATAGCAAGTTTAAATAAGGCTAGTCCGTTATCAACTTGAAAAAGTGGCACCGAGTCGGTGCTTTTTTCG
GTF2H2	2966	4|sg_hGTF2H2_01|GTF2H2	GAGTCTGCATAGCTATGCTT	29507	ACCGGAGTCTGCATAGCTATGCTTGTTTAAGAGCTATGCTGGAAACAGCATAGCAAGTTTAAATAAGGCTAGTCCGTTATCAACTTGAAAAAGTGGCACCGAGTCGGTGCTTTTTTCG
GTF2H2	2966	4|sg_hGTF2H2_02|GTF2H2	CCTGTTGAGTGTAAAATCTG	26612	ACCGCCTGTTGAGTGTAAAATCTGGTTTAAGAGCTATGCTGGAAACAGCATAGCAAGTTTAAATAAGGCTAGTCCGTTATCAACTTGAAAAAGTGGCACCGAGTCGGTGCTTTTTTCG
GTF2H2	2966	4|sg_hGTF2H2_03|GTF2H2	AACGTCTTTGAAGAAAGCTG	28081	ACCGAACGTCTTTGAAGAAAGCTGGTTTAAGAGCTATGCTGGAAACAGCATAGCAAGTTTAAATAAGGCTAGTCCGTTATCAACTTGAAAAAGTGGCACCGAGTCGGTGCTTTTTTCG
GTF2H2	2966	4|sg_hGTF2H2_04|GTF2H2	AACAGAGTATTTGAGCACCA	30419	ACCGAACAGAGTATTTGAGCACCAGTTTAAGAGCTATGCTGGAAACAGCATAGCAAGTTTAAATAAGGCTAGTCCGTTATCAACTTGAAAAAGTGGCACCGAGTCGGTGCTTTTTTCG
GTF2H2	2966	4|sg_hGTF2H2_05|GTF2H2	AACCTGAAAGAACTAAGCGA	34530	ACCGAACCTGAAAGAACTAAGCGAGTTTAAGAGCTATGCTGGAAACAGCATAGCAAGTTTAAATAAGGCTAGTCCGTTATCAACTTGAAAAAGTGGCACCGAGTCGGTGCTTTTTTCG
GTF2H2	2966	4|sg_hGTF2H2_06|GTF2H2	GCTGTGGATATGACCTGCCA	29295	ACCGGCTGTGGATATGACCTGCCAGTTTAAGAGCTATGCTGGAAACAGCATAGCAAGTTTAAATAAGGCTAGTCCGTTATCAACTTGAAAAAGTGGCACCGAGTCGGTGCTTTTTTCG
GTF2H2	2966	4|sg_hGTF2H2_07|GTF2H2	GAACTTGAGCTAGCAGGAGG	27109	ACCGGAACTTGAGCTAGCAGGAGGGTTTAAGAGCTATGCTGGAAACAGCATAGCAAGTTTAAATAAGGCTAGTCCGTTATCAACTTGAAAAAGTGGCACCGAGTCGGTGCTTTTTTCG
GTF2H2	2966	4|sg_hGTF2H2_08|GTF2H2	TGGATGGCAATACTGAGCCA	29341	ACCGTGGATGGCAATACTGAGCCAGTTTAAGAGCTATGCTGGAAACAGCATAGCAAGTTTAAATAAGGCTAGTCCGTTATCAACTTGAAAAAGTGGCACCGAGTCGGTGCTTTTTTCG
GTF2H2	2966	4|sg_hGTF2H2_09|GTF2H2	GTACTTGCTCGTGAAACTGG	28450	ACCGGTACTTGCTCGTGAAACTGGGTTTAAGAGCTATGCTGGAAACAGCATAGCAAGTTTAAATAAGGCTAGTCCGTTATCAACTTGAAAAAGTGGCACCGAGTCGGTGCTTTTTTCG
GTF2H2	2966	4|sg_hGTF2H2_10|GTF2H2	CTGGTCAGATAAAGAAGCAA	29403	ACCGCTGGTCAGATAAAGAAGCAAGTTTAAGAGCTATGCTGGAAACAGCATAGCAAGTTTAAATAAGGCTAGTCCGTTATCAACTTGAAAAAGTGGCACCGAGTCGGTGCTTTTTTCG
GTF2H3	2967	4|sg_hGTF2H3_01|GTF2H3	CAGAGGGATTAAATTCAGGA	23319	ACCGCAGAGGGATTAAATTCAGGAGTTTAAGAGCTATGCTGGAAACAGCATAGCAAGTTTAAATAAGGCTAGTCCGTTATCAACTTGAAAAAGTGGCACCGAGTCGGTGCTTTTTTCG
GTF2H3	2967	4|sg_hGTF2H3_02|GTF2H3	CCTGTAGTCAACATGAACTG	28757	ACCGCCTGTAGTCAACATGAACTGGTTTAAGAGCTATGCTGGAAACAGCATAGCAAGTTTAAATAAGGCTAGTCCGTTATCAACTTGAAAAAGTGGCACCGAGTCGGTGCTTTTTTCG
GTF2H3	2967	4|sg_hGTF2H3_03|GTF2H3	TGAGTCGGAGTCTAAAACAC	28001	ACCGTGAGTCGGAGTCTAAAACACGTTTAAGAGCTATGCTGGAAACAGCATAGCAAGTTTAAATAAGGCTAGTCCGTTATCAACTTGAAAAAGTGGCACCGAGTCGGTGCTTTTTTCG
GTF2H3	2967	4|sg_hGTF2H3_04|GTF2H3	CCAGAGGGATTAAATTCAGG	22444	ACCGCCAGAGGGATTAAATTCAGGGTTTAAGAGCTATGCTGGAAACAGCATAGCAAGTTTAAATAAGGCTAGTCCGTTATCAACTTGAAAAAGTGGCACCGAGTCGGTGCTTTTTTCG
GTF2H3	2967	4|sg_hGTF2H3_05|GTF2H3	CAGGCTTGTGACATCACGGG	29876	ACCGCAGGCTTGTGACATCACGGGGTTTAAGAGCTATGCTGGAAACAGCATAGCAAGTTTAAATAAGGCTAGTCCGTTATCAACTTGAAAAAGTGGCACCGAGTCGGTGCTTTTTTCG
GTF2H3	2967	4|sg_hGTF2H3_06|GTF2H3	AATCCCTCTGGGAGTAAAGA	24943	ACCGAATCCCTCTGGGAGTAAAGAGTTTAAGAGCTATGCTGGAAACAGCATAGCAAGTTTAAATAAGGCTAGTCCGTTATCAACTTGAAAAAGTGGCACCGAGTCGGTGCTTTTTTCG
GTF2H3	2967	4|sg_hGTF2H3_07|GTF2H3	ATAGATGCCGTGATGGTGCT	31214	ACCGATAGATGCCGTGATGGTGCTGTTTAAGAGCTATGCTGGAAACAGCATAGCAAGTTTAAATAAGGCTAGTCCGTTATCAACTTGAAAAAGTGGCACCGAGTCGGTGCTTTTTTCG
GTF2H3	2967	4|sg_hGTF2H3_08|GTF2H3	CTTGCTTTCCCCACCAAATT	24942	ACCGCTTGCTTTCCCCACCAAATTGTTTAAGAGCTATGCTGGAAACAGCATAGCAAGTTTAAATAAGGCTAGTCCGTTATCAACTTGAAAAAGTGGCACCGAGTCGGTGCTTTTTTCG
GTF2H3	2967	4|sg_hGTF2H3_09|GTF2H3	CTTTCCCCACCAAATTGGGT	21983	ACCGCTTTCCCCACCAAATTGGGTGTTTAAGAGCTATGCTGGAAACAGCATAGCAAGTTTAAATAAGGCTAGTCCGTTATCAACTTGAAAAAGTGGCACCGAGTCGGTGCTTTTTTCG
GTF2H3	2967	4|sg_hGTF2H3_10|GTF2H3	CGAATTTCCCAGCACCATCA	29130	ACCGCGAATTTCCCAGCACCATCAGTTTAAGAGCTATGCTGGAAACAGCATAGCAAGTTTAAATAAGGCTAGTCCGTTATCAACTTGAAAAAGTGGCACCGAGTCGGTGCTTTTTTCG
GTF2H4	2968	4|sg_hGTF2H4_01|GTF2H4	ACAATCGGTCCAATACCCCA	28420	ACCGACAATCGGTCCAATACCCCAGTTTAAGAGCTATGCTGGAAACAGCATAGCAAGTTTAAATAAGGCTAGTCCGTTATCAACTTGAAAAAGTGGCACCGAGTCGGTGCTTTTTTCG
GTF2H4	2968	4|sg_hGTF2H4_02|GTF2H4	CTCCCTTGACAAGTACGCCG	31163	ACCGCTCCCTTGACAAGTACGCCGGTTTAAGAGCTATGCTGGAAACAGCATAGCAAGTTTAAATAAGGCTAGTCCGTTATCAACTTGAAAAAGTGGCACCGAGTCGGTGCTTTTTTCG
GTF2H4	2968	4|sg_hGTF2H4_03|GTF2H4	CATCACCCAGTTCTTAGCCA	27705	ACCGCATCACCCAGTTCTTAGCCAGTTTAAGAGCTATGCTGGAAACAGCATAGCAAGTTTAAATAAGGCTAGTCCGTTATCAACTTGAAAAAGTGGCACCGAGTCGGTGCTTTTTTCG
GTF2H4	2968	4|sg_hGTF2H4_04|GTF2H4	GTACGCCGAGGAGCGATGGG	27021	ACCGGTACGCCGAGGAGCGATGGGGTTTAAGAGCTATGCTGGAAACAGCATAGCAAGTTTAAATAAGGCTAGTCCGTTATCAACTTGAAAAAGTGGCACCGAGTCGGTGCTTTTTTCG
GTF2H4	2968	4|sg_hGTF2H4_05|GTF2H4	GAAAGTACAGGGCTGCTGAG	29256	ACCGGAAAGTACAGGGCTGCTGAGGTTTAAGAGCTATGCTGGAAACAGCATAGCAAGTTTAAATAAGGCTAGTCCGTTATCAACTTGAAAAAGTGGCACCGAGTCGGTGCTTTTTTCG
GTF2H4	2968	4|sg_hGTF2H4_06|GTF2H4	GGAGGTTCTGGCGGAAAATG	22720	ACCGGGAGGTTCTGGCGGAAAATGGTTTAAGAGCTATGCTGGAAACAGCATAGCAAGTTTAAATAAGGCTAGTCCGTTATCAACTTGAAAAAGTGGCACCGAGTCGGTGCTTTTTTCG
GTF2H4	2968	4|sg_hGTF2H4_07|GTF2H4	CTCCTCGGCGTACTTGTCAA	30472	ACCGCTCCTCGGCGTACTTGTCAAGTTTAAGAGCTATGCTGGAAACAGCATAGCAAGTTTAAATAAGGCTAGTCCGTTATCAACTTGAAAAAGTGGCACCGAGTCGGTGCTTTTTTCG
GTF2H4	2968	4|sg_hGTF2H4_08|GTF2H4	TGGCAGGGTGCCCATACAAT	26439	ACCGTGGCAGGGTGCCCATACAATGTTTAAGAGCTATGCTGGAAACAGCATAGCAAGTTTAAATAAGGCTAGTCCGTTATCAACTTGAAAAAGTGGCACCGAGTCGGTGCTTTTTTCG
GTF2H4	2968	4|sg_hGTF2H4_09|GTF2H4	ACAAGTACGCCGAGGAGCGA	34887	ACCGACAAGTACGCCGAGGAGCGAGTTTAAGAGCTATGCTGGAAACAGCATAGCAAGTTTAAATAAGGCTAGTCCGTTATCAACTTGAAAAAGTGGCACCGAGTCGGTGCTTTTTTCG
GTF2H4	2968	4|sg_hGTF2H4_10|GTF2H4	CACCCAGAAGGGCAATGCGG	31999	ACCGCACCCAGAAGGGCAATGCGGGTTTAAGAGCTATGCTGGAAACAGCATAGCAAGTTTAAATAAGGCTAGTCCGTTATCAACTTGAAAAAGTGGCACCGAGTCGGTGCTTTTTTCG
GTF2H5	404672	4|sg_hGTF2H5_01|GTF2H5	TGGATGAGTCCAATGCCCTG	27511	ACCGTGGATGAGTCCAATGCCCTGGTTTAAGAGCTATGCTGGAAACAGCATAGCAAGTTTAAATAAGGCTAGTCCGTTATCAACTTGAAAAAGTGGCACCGAGTCGGTGCTTTTTTCG
GTF2H5	404672	4|sg_hGTF2H5_02|GTF2H5	AATGTCCTCCAGGAGCGAGT	29020	ACCGAATGTCCTCCAGGAGCGAGTGTTTAAGAGCTATGCTGGAAACAGCATAGCAAGTTTAAATAAGGCTAGTCCGTTATCAACTTGAAAAAGTGGCACCGAGTCGGTGCTTTTTTCG
GTF2H5	404672	4|sg_hGTF2H5_03|GTF2H5	TAATGTCCTCCAGGAGCGAG	28481	ACCGTAATGTCCTCCAGGAGCGAGGTTTAAGAGCTATGCTGGAAACAGCATAGCAAGTTTAAATAAGGCTAGTCCGTTATCAACTTGAAAAAGTGGCACCGAGTCGGTGCTTTTTTCG
GTF2H5	404672	4|sg_hGTF2H5_04|GTF2H5	CTTGGATGAGTCCAATGCCC	27779	ACCGCTTGGATGAGTCCAATGCCCGTTTAAGAGCTATGCTGGAAACAGCATAGCAAGTTTAAATAAGGCTAGTCCGTTATCAACTTGAAAAAGTGGCACCGAGTCGGTGCTTTTTTCG
GTF2H5	404672	4|sg_hGTF2H5_05|GTF2H5	AGCAGAAACTGCTTCATGGC	31865	ACCGAGCAGAAACTGCTTCATGGCGTTTAAGAGCTATGCTGGAAACAGCATAGCAAGTTTAAATAAGGCTAGTCCGTTATCAACTTGAAAAAGTGGCACCGAGTCGGTGCTTTTTTCG
GTF2H5	404672	4|sg_hGTF2H5_06|GTF2H5	TTGGATGAGTCCAATGCCCT	28444	ACCGTTGGATGAGTCCAATGCCCTGTTTAAGAGCTATGCTGGAAACAGCATAGCAAGTTTAAATAAGGCTAGTCCGTTATCAACTTGAAAAAGTGGCACCGAGTCGGTGCTTTTTTCG
GTF2H5	404672	4|sg_hGTF2H5_07|GTF2H5	GAAGCAGTTTCTGCTGTACT	32353	ACCGGAAGCAGTTTCTGCTGTACTGTTTAAGAGCTATGCTGGAAACAGCATAGCAAGTTTAAATAAGGCTAGTCCGTTATCAACTTGAAAAAGTGGCACCGAGTCGGTGCTTTTTTCG
GTF2H5	404672	4|sg_hGTF2H5_08|GTF2H5	AACATGGTCAACGTCTTGAA	31395	ACCGAACATGGTCAACGTCTTGAAGTTTAAGAGCTATGCTGGAAACAGCATAGCAAGTTTAAATAAGGCTAGTCCGTTATCAACTTGAAAAAGTGGCACCGAGTCGGTGCTTTTTTCG
GTF2H5	404672	4|sg_hGTF2H5_09|GTF2H5	AATGATGAACTTCTTCCCCA	27584	ACCGAATGATGAACTTCTTCCCCAGTTTAAGAGCTATGCTGGAAACAGCATAGCAAGTTTAAATAAGGCTAGTCCGTTATCAACTTGAAAAAGTGGCACCGAGTCGGTGCTTTTTTCG
GTF2H5	404672	4|sg_hGTF2H5_10|GTF2H5	GTACAGCAGAAACTGCTTCA	30940	ACCGGTACAGCAGAAACTGCTTCAGTTTAAGAGCTATGCTGGAAACAGCATAGCAAGTTTAAATAAGGCTAGTCCGTTATCAACTTGAAAAAGTGGCACCGAGTCGGTGCTTTTTTCG
H2AFX	3014	4|sg_hH2AFX_01|H2AFX	GTGGCCTTCTTGCCGCCCGA	28734	ACCGGTGGCCTTCTTGCCGCCCGAGTTTAAGAGCTATGCTGGAAACAGCATAGCAAGTTTAAATAAGGCTAGTCCGTTATCAACTTGAAAAAGTGGCACCGAGTCGGTGCTTTTTTCG
H2AFX	3014	4|sg_hH2AFX_02|H2AFX	CCTTGCCGCCAGTCTTGCCG	37247	ACCGCCTTGCCGCCAGTCTTGCCGGTTTAAGAGCTATGCTGGAAACAGCATAGCAAGTTTAAATAAGGCTAGTCCGTTATCAACTTGAAAAAGTGGCACCGAGTCGGTGCTTTTTTCG
H2AFX	3014	4|sg_hH2AFX_03|H2AFX	GTACACCGGCTGCTGCGGAA	27355	ACCGGTACACCGGCTGCTGCGGAAGTTTAAGAGCTATGCTGGAAACAGCATAGCAAGTTTAAATAAGGCTAGTCCGTTATCAACTTGAAAAAGTGGCACCGAGTCGGTGCTTTTTTCG
H2AFX	3014	4|sg_hH2AFX_04|H2AFX	CGAGGGCGCCTTCGGCCCCA	24996	ACCGCGAGGGCGCCTTCGGCCCCAGTTTAAGAGCTATGCTGGAAACAGCATAGCAAGTTTAAATAAGGCTAGTCCGTTATCAACTTGAAAAAGTGGCACCGAGTCGGTGCTTTTTTCG
H2AFX	3014	4|sg_hH2AFX_05|H2AFX	GGGCGGCGTGACGATCGCCC	22194	ACCGGGGCGGCGTGACGATCGCCCGTTTAAGAGCTATGCTGGAAACAGCATAGCAAGTTTAAATAAGGCTAGTCCGTTATCAACTTGAAAAAGTGGCACCGAGTCGGTGCTTTTTTCG
H2AFX	3014	4|sg_hH2AFX_06|H2AFX	AGTGGCCCTTCCGCAGCAGC	27873	ACCGAGTGGCCCTTCCGCAGCAGCGTTTAAGAGCTATGCTGGAAACAGCATAGCAAGTTTAAATAAGGCTAGTCCGTTATCAACTTGAAAAAGTGGCACCGAGTCGGTGCTTTTTTCG
H2AFX	3014	4|sg_hH2AFX_07|H2AFX	GCCGGTGTACACGGCCCACT	25302	ACCGGCCGGTGTACACGGCCCACTGTTTAAGAGCTATGCTGGAAACAGCATAGCAAGTTTAAATAAGGCTAGTCCGTTATCAACTTGAAAAAGTGGCACCGAGTCGGTGCTTTTTTCG
H2AFX	3014	4|sg_hH2AFX_08|H2AFX	GGCGGCGTGACGATCGCCCA	23563	ACCGGGCGGCGTGACGATCGCCCAGTTTAAGAGCTATGCTGGAAACAGCATAGCAAGTTTAAATAAGGCTAGTCCGTTATCAACTTGAAAAAGTGGCACCGAGTCGGTGCTTTTTTCG
H2AFX	3014	4|sg_hH2AFX_09|H2AFX	GGGCGCCTTCGGCCCCACGG	16430	ACCGGGGCGCCTTCGGCCCCACGGGTTTAAGAGCTATGCTGGAAACAGCATAGCAAGTTTAAATAAGGCTAGTCCGTTATCAACTTGAAAAAGTGGCACCGAGTCGGTGCTTTTTTCG
H2AFX	3014	4|sg_hH2AFX_10|H2AFX	GGTGGCCTTCTTGCCGCCCG	18945	ACCGGGTGGCCTTCTTGCCGCCCGGTTTAAGAGCTATGCTGGAAACAGCATAGCAAGTTTAAATAAGGCTAGTCCGTTATCAACTTGAAAAAGTGGCACCGAGTCGGTGCTTTTTTCG
HELQ	113510	4|sg_hHELQ_01|HELQ	TCCAAGGACGAGACATTCCG	32499	ACCGTCCAAGGACGAGACATTCCGGTTTAAGAGCTATGCTGGAAACAGCATAGCAAGTTTAAATAAGGCTAGTCCGTTATCAACTTGAAAAAGTGGCACCGAGTCGGTGCTTTTTTCG
HELQ	113510	4|sg_hHELQ_02|HELQ	TCCGGGCACGAGCTCGGCCG	27320	ACCGTCCGGGCACGAGCTCGGCCGGTTTAAGAGCTATGCTGGAAACAGCATAGCAAGTTTAAATAAGGCTAGTCCGTTATCAACTTGAAAAAGTGGCACCGAGTCGGTGCTTTTTTCG
HELQ	113510	4|sg_hHELQ_03|HELQ	GAACAGGAGGCGGAAAACCG	32078	ACCGGAACAGGAGGCGGAAAACCGGTTTAAGAGCTATGCTGGAAACAGCATAGCAAGTTTAAATAAGGCTAGTCCGTTATCAACTTGAAAAAGTGGCACCGAGTCGGTGCTTTTTTCG
HELQ	113510	4|sg_hHELQ_04|HELQ	GTATGATGTACCTTCCTCAC	33484	ACCGGTATGATGTACCTTCCTCACGTTTAAGAGCTATGCTGGAAACAGCATAGCAAGTTTAAATAAGGCTAGTCCGTTATCAACTTGAAAAAGTGGCACCGAGTCGGTGCTTTTTTCG
HELQ	113510	4|sg_hHELQ_05|HELQ	GAATGTCTCGTCCTTGGAGG	22731	ACCGGAATGTCTCGTCCTTGGAGGGTTTAAGAGCTATGCTGGAAACAGCATAGCAAGTTTAAATAAGGCTAGTCCGTTATCAACTTGAAAAAGTGGCACCGAGTCGGTGCTTTTTTCG
HELQ	113510	4|sg_hHELQ_06|HELQ	AGCTCGTGCCCGGAGATGAG	27251	ACCGAGCTCGTGCCCGGAGATGAGGTTTAAGAGCTATGCTGGAAACAGCATAGCAAGTTTAAATAAGGCTAGTCCGTTATCAACTTGAAAAAGTGGCACCGAGTCGGTGCTTTTTTCG
HELQ	113510	4|sg_hHELQ_07|HELQ	GGTTTGTATCACCACCTCCA	25562	ACCGGGTTTGTATCACCACCTCCAGTTTAAGAGCTATGCTGGAAACAGCATAGCAAGTTTAAATAAGGCTAGTCCGTTATCAACTTGAAAAAGTGGCACCGAGTCGGTGCTTTTTTCG
HELQ	113510	4|sg_hHELQ_08|HELQ	AGAAGGGGCTGTACCTCAAC	28089	ACCGAGAAGGGGCTGTACCTCAACGTTTAAGAGCTATGCTGGAAACAGCATAGCAAGTTTAAATAAGGCTAGTCCGTTATCAACTTGAAAAAGTGGCACCGAGTCGGTGCTTTTTTCG
HELQ	113510	4|sg_hHELQ_09|HELQ	TGGTTCCCGCATCCGCCGGC	30507	ACCGTGGTTCCCGCATCCGCCGGCGTTTAAGAGCTATGCTGGAAACAGCATAGCAAGTTTAAATAAGGCTAGTCCGTTATCAACTTGAAAAAGTGGCACCGAGTCGGTGCTTTTTTCG
HELQ	113510	4|sg_hHELQ_10|HELQ	AAATACACCCCAAGCTTGGA	26378	ACCGAAATACACCCCAAGCTTGGAGTTTAAGAGCTATGCTGGAAACAGCATAGCAAGTTTAAATAAGGCTAGTCCGTTATCAACTTGAAAAAGTGGCACCGAGTCGGTGCTTTTTTCG
HLTF	6596	4|sg_hHLTF_01|HLTF	GGTTGGACTACGCTATTACA	25992	ACCGGGTTGGACTACGCTATTACAGTTTAAGAGCTATGCTGGAAACAGCATAGCAAGTTTAAATAAGGCTAGTCCGTTATCAACTTGAAAAAGTGGCACCGAGTCGGTGCTTTTTTCG
HLTF	6596	4|sg_hHLTF_02|HLTF	TTAGGATTCAATTTGGAAAG	22510	ACCGTTAGGATTCAATTTGGAAAGGTTTAAGAGCTATGCTGGAAACAGCATAGCAAGTTTAAATAAGGCTAGTCCGTTATCAACTTGAAAAAGTGGCACCGAGTCGGTGCTTTTTTCG
HLTF	6596	4|sg_hHLTF_03|HLTF	TTTCGCTGTTCCCAGAATGG	26756	ACCGTTTCGCTGTTCCCAGAATGGGTTTAAGAGCTATGCTGGAAACAGCATAGCAAGTTTAAATAAGGCTAGTCCGTTATCAACTTGAAAAAGTGGCACCGAGTCGGTGCTTTTTTCG
HLTF	6596	4|sg_hHLTF_04|HLTF	GTTGGACTACGCTATTACAC	27311	ACCGGTTGGACTACGCTATTACACGTTTAAGAGCTATGCTGGAAACAGCATAGCAAGTTTAAATAAGGCTAGTCCGTTATCAACTTGAAAAAGTGGCACCGAGTCGGTGCTTTTTTCG
HLTF	6596	4|sg_hHLTF_05|HLTF	GACCGACCAGAAAATGTCCA	30988	ACCGGACCGACCAGAAAATGTCCAGTTTAAGAGCTATGCTGGAAACAGCATAGCAAGTTTAAATAAGGCTAGTCCGTTATCAACTTGAAAAAGTGGCACCGAGTCGGTGCTTTTTTCG
HLTF	6596	4|sg_hHLTF_06|HLTF	CTAGTTAGAAAGTCATCTGG	27344	ACCGCTAGTTAGAAAGTCATCTGGGTTTAAGAGCTATGCTGGAAACAGCATAGCAAGTTTAAATAAGGCTAGTCCGTTATCAACTTGAAAAAGTGGCACCGAGTCGGTGCTTTTTTCG
HLTF	6596	4|sg_hHLTF_07|HLTF	CATCAGCTAAAATTCCTCCA	28030	ACCGCATCAGCTAAAATTCCTCCAGTTTAAGAGCTATGCTGGAAACAGCATAGCAAGTTTAAATAAGGCTAGTCCGTTATCAACTTGAAAAAGTGGCACCGAGTCGGTGCTTTTTTCG
HLTF	6596	4|sg_hHLTF_08|HLTF	TAGTTAGAAAGTCATCTGGA	26463	ACCGTAGTTAGAAAGTCATCTGGAGTTTAAGAGCTATGCTGGAAACAGCATAGCAAGTTTAAATAAGGCTAGTCCGTTATCAACTTGAAAAAGTGGCACCGAGTCGGTGCTTTTTTCG
HLTF	6596	4|sg_hHLTF_09|HLTF	GAATTGCCGCAGAAAATGAA	29128	ACCGGAATTGCCGCAGAAAATGAAGTTTAAGAGCTATGCTGGAAACAGCATAGCAAGTTTAAATAAGGCTAGTCCGTTATCAACTTGAAAAAGTGGCACCGAGTCGGTGCTTTTTTCG
HLTF	6596	4|sg_hHLTF_10|HLTF	TGGAAGTTTGAGAGGTCATG	29217	ACCGTGGAAGTTTGAGAGGTCATGGTTTAAGAGCTATGCTGGAAACAGCATAGCAAGTTTAAATAAGGCTAGTCCGTTATCAACTTGAAAAAGTGGCACCGAGTCGGTGCTTTTTTCG
HUS1	3364	4|sg_hHUS1_01|HUS1	CGCAGGGATGAAATACTGAA	29861	ACCGCGCAGGGATGAAATACTGAAGTTTAAGAGCTATGCTGGAAACAGCATAGCAAGTTTAAATAAGGCTAGTCCGTTATCAACTTGAAAAAGTGGCACCGAGTCGGTGCTTTTTTCG
HUS1	3364	4|sg_hHUS1_02|HUS1	GGATGTCATGGGTCACAATG	28656	ACCGGGATGTCATGGGTCACAATGGTTTAAGAGCTATGCTGGAAACAGCATAGCAAGTTTAAATAAGGCTAGTCCGTTATCAACTTGAAAAAGTGGCACCGAGTCGGTGCTTTTTTCG
HUS1	3364	4|sg_hHUS1_03|HUS1	GATTTATTTAGAGCTAACAT	26042	ACCGGATTTATTTAGAGCTAACATGTTTAAGAGCTATGCTGGAAACAGCATAGCAAGTTTAAATAAGGCTAGTCCGTTATCAACTTGAAAAAGTGGCACCGAGTCGGTGCTTTTTTCG
HUS1	3364	4|sg_hHUS1_04|HUS1	GCGCAGGGATGAAATACTGA	29293	ACCGGCGCAGGGATGAAATACTGAGTTTAAGAGCTATGCTGGAAACAGCATAGCAAGTTTAAATAAGGCTAGTCCGTTATCAACTTGAAAAAGTGGCACCGAGTCGGTGCTTTTTTCG
HUS1	3364	4|sg_hHUS1_05|HUS1	GGACAGAAACGTGGAACACA	38973	ACCGGGACAGAAACGTGGAACACAGTTTAAGAGCTATGCTGGAAACAGCATAGCAAGTTTAAATAAGGCTAGTCCGTTATCAACTTGAAAAAGTGGCACCGAGTCGGTGCTTTTTTCG
HUS1	3364	4|sg_hHUS1_06|HUS1	ACATCAGGATCTGGGACCAC	27244	ACCGACATCAGGATCTGGGACCACGTTTAAGAGCTATGCTGGAAACAGCATAGCAAGTTTAAATAAGGCTAGTCCGTTATCAACTTGAAAAAGTGGCACCGAGTCGGTGCTTTTTTCG
HUS1	3364	4|sg_hHUS1_07|HUS1	AAGTCCTTCCACAATTTCCT	21473	ACCGAAGTCCTTCCACAATTTCCTGTTTAAGAGCTATGCTGGAAACAGCATAGCAAGTTTAAATAAGGCTAGTCCGTTATCAACTTGAAAAAGTGGCACCGAGTCGGTGCTTTTTTCG
HUS1	3364	4|sg_hHUS1_08|HUS1	TTCAACGAATTTCAAATGGA	25309	ACCGTTCAACGAATTTCAAATGGAGTTTAAGAGCTATGCTGGAAACAGCATAGCAAGTTTAAATAAGGCTAGTCCGTTATCAACTTGAAAAAGTGGCACCGAGTCGGTGCTTTTTTCG
HUS1	3364	4|sg_hHUS1_09|HUS1	GATTCCTAGGAAATTGTGGA	25234	ACCGGATTCCTAGGAAATTGTGGAGTTTAAGAGCTATGCTGGAAACAGCATAGCAAGTTTAAATAAGGCTAGTCCGTTATCAACTTGAAAAAGTGGCACCGAGTCGGTGCTTTTTTCG
HUS1	3364	4|sg_hHUS1_10|HUS1	TGTGACAAGCTGGCTAATGG	29170	ACCGTGTGACAAGCTGGCTAATGGGTTTAAGAGCTATGCTGGAAACAGCATAGCAAGTTTAAATAAGGCTAGTCCGTTATCAACTTGAAAAAGTGGCACCGAGTCGGTGCTTTTTTCG
INIP	58493	4|sg_hINIP_01|INIP	GCATATTGCAGCCCAACAGA	29224	ACCGGCATATTGCAGCCCAACAGAGTTTAAGAGCTATGCTGGAAACAGCATAGCAAGTTTAAATAAGGCTAGTCCGTTATCAACTTGAAAAAGTGGCACCGAGTCGGTGCTTTTTTCG
INIP	58493	4|sg_hINIP_02|INIP	CGGAAGTCCTTATTAAGAGA	25789	ACCGCGGAAGTCCTTATTAAGAGAGTTTAAGAGCTATGCTGGAAACAGCATAGCAAGTTTAAATAAGGCTAGTCCGTTATCAACTTGAAAAAGTGGCACCGAGTCGGTGCTTTTTTCG
INIP	58493	4|sg_hINIP_03|INIP	CCGGAAGTCCTTATTAAGAG	24723	ACCGCCGGAAGTCCTTATTAAGAGGTTTAAGAGCTATGCTGGAAACAGCATAGCAAGTTTAAATAAGGCTAGTCCGTTATCAACTTGAAAAAGTGGCACCGAGTCGGTGCTTTTTTCG
INIP	58493	4|sg_hINIP_04|INIP	GCTGCTGCTCAGCGTGATCC	33536	ACCGGCTGCTGCTCAGCGTGATCCGTTTAAGAGCTATGCTGGAAACAGCATAGCAAGTTTAAATAAGGCTAGTCCGTTATCAACTTGAAAAAGTGGCACCGAGTCGGTGCTTTTTTCG
INIP	58493	4|sg_hINIP_05|INIP	GAGAGTGCAATGCTAGCTCC	30764	ACCGGAGAGTGCAATGCTAGCTCCGTTTAAGAGCTATGCTGGAAACAGCATAGCAAGTTTAAATAAGGCTAGTCCGTTATCAACTTGAAAAAGTGGCACCGAGTCGGTGCTTTTTTCG
INIP	58493	4|sg_hINIP_06|INIP	CCTCTCTTAATAAGGACTTC	24504	ACCGCCTCTCTTAATAAGGACTTCGTTTAAGAGCTATGCTGGAAACAGCATAGCAAGTTTAAATAAGGCTAGTCCGTTATCAACTTGAAAAAGTGGCACCGAGTCGGTGCTTTTTTCG
INIP	58493	4|sg_hINIP_07|INIP	CTCTCTTAATAAGGACTTCC	26634	ACCGCTCTCTTAATAAGGACTTCCGTTTAAGAGCTATGCTGGAAACAGCATAGCAAGTTTAAATAAGGCTAGTCCGTTATCAACTTGAAAAAGTGGCACCGAGTCGGTGCTTTTTTCG
INIP	58493	4|sg_hINIP_08|INIP	CAAAAATAGAGTTGCAATCT	27990	ACCGCAAAAATAGAGTTGCAATCTGTTTAAGAGCTATGCTGGAAACAGCATAGCAAGTTTAAATAAGGCTAGTCCGTTATCAACTTGAAAAAGTGGCACCGAGTCGGTGCTTTTTTCG
INIP	58493	4|sg_hINIP_09|INIP	CCTGCAAAGCTGCCTTCTGT	34848	ACCGCCTGCAAAGCTGCCTTCTGTGTTTAAGAGCTATGCTGGAAACAGCATAGCAAGTTTAAATAAGGCTAGTCCGTTATCAACTTGAAAAAGTGGCACCGAGTCGGTGCTTTTTTCG
INIP	58493	4|sg_hINIP_10|INIP	TAGTGTCAATACCTAGCTCC	30878	ACCGTAGTGTCAATACCTAGCTCCGTTTAAGAGCTATGCTGGAAACAGCATAGCAAGTTTAAATAAGGCTAGTCCGTTATCAACTTGAAAAAGTGGCACCGAGTCGGTGCTTTTTTCG
INSL6	11172	4|sg_hINSL6_01|INSL6	GTAGGCTTCGACCTTCTCCG	27387	ACCGGTAGGCTTCGACCTTCTCCGGTTTAAGAGCTATGCTGGAAACAGCATAGCAAGTTTAAATAAGGCTAGTCCGTTATCAACTTGAAAAAGTGGCACCGAGTCGGTGCTTTTTTCG
INSL6	11172	4|sg_hINSL6_02|INSL6	CATCCCCAAAGAAAACGCAG	31378	ACCGCATCCCCAAAGAAAACGCAGGTTTAAGAGCTATGCTGGAAACAGCATAGCAAGTTTAAATAAGGCTAGTCCGTTATCAACTTGAAAAAGTGGCACCGAGTCGGTGCTTTTTTCG
INSL6	11172	4|sg_hINSL6_03|INSL6	AATTCTCTTGTCTTACCAAG	33591	ACCGAATTCTCTTGTCTTACCAAGGTTTAAGAGCTATGCTGGAAACAGCATAGCAAGTTTAAATAAGGCTAGTCCGTTATCAACTTGAAAAAGTGGCACCGAGTCGGTGCTTTTTTCG
INSL6	11172	4|sg_hINSL6_04|INSL6	GCTGTGGCTTGGACTCCTGC	32985	ACCGGCTGTGGCTTGGACTCCTGCGTTTAAGAGCTATGCTGGAAACAGCATAGCAAGTTTAAATAAGGCTAGTCCGTTATCAACTTGAAAAAGTGGCACCGAGTCGGTGCTTTTTTCG
INSL6	11172	4|sg_hINSL6_05|INSL6	AGGGACAAGCGGAGGAGCCG	30158	ACCGAGGGACAAGCGGAGGAGCCGGTTTAAGAGCTATGCTGGAAACAGCATAGCAAGTTTAAATAAGGCTAGTCCGTTATCAACTTGAAAAAGTGGCACCGAGTCGGTGCTTTTTTCG
INSL6	11172	4|sg_hINSL6_06|INSL6	GCCACAGCAGGGACAAGCGG	32392	ACCGGCCACAGCAGGGACAAGCGGGTTTAAGAGCTATGCTGGAAACAGCATAGCAAGTTTAAATAAGGCTAGTCCGTTATCAACTTGAAAAAGTGGCACCGAGTCGGTGCTTTTTTCG
INSL6	11172	4|sg_hINSL6_07|INSL6	GTGCAATCAACCGTGAGAAA	27764	ACCGGTGCAATCAACCGTGAGAAAGTTTAAGAGCTATGCTGGAAACAGCATAGCAAGTTTAAATAAGGCTAGTCCGTTATCAACTTGAAAAAGTGGCACCGAGTCGGTGCTTTTTTCG
INSL6	11172	4|sg_hINSL6_08|INSL6	GAGCCAGTTCCGTTTCGAGG	29632	ACCGGAGCCAGTTCCGTTTCGAGGGTTTAAGAGCTATGCTGGAAACAGCATAGCAAGTTTAAATAAGGCTAGTCCGTTATCAACTTGAAAAAGTGGCACCGAGTCGGTGCTTTTTTCG
INSL6	11172	4|sg_hINSL6_09|INSL6	CAGGAGTCCAAGCCACAGCA	31736	ACCGCAGGAGTCCAAGCCACAGCAGTTTAAGAGCTATGCTGGAAACAGCATAGCAAGTTTAAATAAGGCTAGTCCGTTATCAACTTGAAAAAGTGGCACCGAGTCGGTGCTTTTTTCG
INSL6	11172	4|sg_hINSL6_10|INSL6	TGTGCCTCTTCCCCGGGCCG	26533	ACCGTGTGCCTCTTCCCCGGGCCGGTTTAAGAGCTATGCTGGAAACAGCATAGCAAGTTTAAATAAGGCTAGTCCGTTATCAACTTGAAAAAGTGGCACCGAGTCGGTGCTTTTTTCG
INTS1	26173	4|sg_hINTS1_01|INTS1	GCTGCTGGATGAGATCGAGG	25888	ACCGGCTGCTGGATGAGATCGAGGGTTTAAGAGCTATGCTGGAAACAGCATAGCAAGTTTAAATAAGGCTAGTCCGTTATCAACTTGAAAAAGTGGCACCGAGTCGGTGCTTTTTTCG
INTS1	26173	4|sg_hINTS1_02|INTS1	GATCTCATCCAGCAGCACCG	28255	ACCGGATCTCATCCAGCAGCACCGGTTTAAGAGCTATGCTGGAAACAGCATAGCAAGTTTAAATAAGGCTAGTCCGTTATCAACTTGAAAAAGTGGCACCGAGTCGGTGCTTTTTTCG
INTS1	26173	4|sg_hINTS1_03|INTS1	GGAAGGGGCTGGCTTCAGCA	29103	ACCGGGAAGGGGCTGGCTTCAGCAGTTTAAGAGCTATGCTGGAAACAGCATAGCAAGTTTAAATAAGGCTAGTCCGTTATCAACTTGAAAAAGTGGCACCGAGTCGGTGCTTTTTTCG
INTS1	26173	4|sg_hINTS1_04|INTS1	AGAGCAATGAAGTCTCCTGG	30067	ACCGAGAGCAATGAAGTCTCCTGGGTTTAAGAGCTATGCTGGAAACAGCATAGCAAGTTTAAATAAGGCTAGTCCGTTATCAACTTGAAAAAGTGGCACCGAGTCGGTGCTTTTTTCG
INTS1	26173	4|sg_hINTS1_05|INTS1	ACAGATGGCTCTTTAATCGA	27479	ACCGACAGATGGCTCTTTAATCGAGTTTAAGAGCTATGCTGGAAACAGCATAGCAAGTTTAAATAAGGCTAGTCCGTTATCAACTTGAAAAAGTGGCACCGAGTCGGTGCTTTTTTCG
INTS1	26173	4|sg_hINTS1_06|INTS1	CTTGCGCTCAGAAGGCAGGC	28621	ACCGCTTGCGCTCAGAAGGCAGGCGTTTAAGAGCTATGCTGGAAACAGCATAGCAAGTTTAAATAAGGCTAGTCCGTTATCAACTTGAAAAAGTGGCACCGAGTCGGTGCTTTTTTCG
INTS1	26173	4|sg_hINTS1_07|INTS1	GGTGCGCCGGCCCAGCGCCG	24514	ACCGGGTGCGCCGGCCCAGCGCCGGTTTAAGAGCTATGCTGGAAACAGCATAGCAAGTTTAAATAAGGCTAGTCCGTTATCAACTTGAAAAAGTGGCACCGAGTCGGTGCTTTTTTCG
INTS1	26173	4|sg_hINTS1_08|INTS1	AGCCTCAGCCAGGCGCCCCA	28613	ACCGAGCCTCAGCCAGGCGCCCCAGTTTAAGAGCTATGCTGGAAACAGCATAGCAAGTTTAAATAAGGCTAGTCCGTTATCAACTTGAAAAAGTGGCACCGAGTCGGTGCTTTTTTCG
INTS1	26173	4|sg_hINTS1_09|INTS1	GGTACATGAGGCTCAGGTAG	26827	ACCGGGTACATGAGGCTCAGGTAGGTTTAAGAGCTATGCTGGAAACAGCATAGCAAGTTTAAATAAGGCTAGTCCGTTATCAACTTGAAAAAGTGGCACCGAGTCGGTGCTTTTTTCG
INTS1	26173	4|sg_hINTS1_10|INTS1	GGCCGAGGCACTGGACAACG	29333	ACCGGGCCGAGGCACTGGACAACGGTTTAAGAGCTATGCTGGAAACAGCATAGCAAGTTTAAATAAGGCTAGTCCGTTATCAACTTGAAAAAGTGGCACCGAGTCGGTGCTTTTTTCG
INTS2	57508	4|sg_hINTS2_01|INTS2	AGTGCCATCCGTACCAAACA	28149	ACCGAGTGCCATCCGTACCAAACAGTTTAAGAGCTATGCTGGAAACAGCATAGCAAGTTTAAATAAGGCTAGTCCGTTATCAACTTGAAAAAGTGGCACCGAGTCGGTGCTTTTTTCG
INTS2	57508	4|sg_hINTS2_02|INTS2	GTACAGACGTAAGAGTGCAC	33172	ACCGGTACAGACGTAAGAGTGCACGTTTAAGAGCTATGCTGGAAACAGCATAGCAAGTTTAAATAAGGCTAGTCCGTTATCAACTTGAAAAAGTGGCACCGAGTCGGTGCTTTTTTCG
INTS2	57508	4|sg_hINTS2_03|INTS2	TCTCAGGCCCTCAAGGTCCG	26220	ACCGTCTCAGGCCCTCAAGGTCCGGTTTAAGAGCTATGCTGGAAACAGCATAGCAAGTTTAAATAAGGCTAGTCCGTTATCAACTTGAAAAAGTGGCACCGAGTCGGTGCTTTTTTCG
INTS2	57508	4|sg_hINTS2_04|INTS2	TGAGAGTCCAGTATATTTGG	27524	ACCGTGAGAGTCCAGTATATTTGGGTTTAAGAGCTATGCTGGAAACAGCATAGCAAGTTTAAATAAGGCTAGTCCGTTATCAACTTGAAAAAGTGGCACCGAGTCGGTGCTTTTTTCG
INTS2	57508	4|sg_hINTS2_05|INTS2	CTTCAGCTACATCAACTATA	26070	ACCGCTTCAGCTACATCAACTATAGTTTAAGAGCTATGCTGGAAACAGCATAGCAAGTTTAAATAAGGCTAGTCCGTTATCAACTTGAAAAAGTGGCACCGAGTCGGTGCTTTTTTCG
INTS2	57508	4|sg_hINTS2_06|INTS2	ATTCGGGTGCTTCTTACTGT	34114	ACCGATTCGGGTGCTTCTTACTGTGTTTAAGAGCTATGCTGGAAACAGCATAGCAAGTTTAAATAAGGCTAGTCCGTTATCAACTTGAAAAAGTGGCACCGAGTCGGTGCTTTTTTCG
INTS2	57508	4|sg_hINTS2_07|INTS2	TTCTAAAGCATGAAAGTCCA	26955	ACCGTTCTAAAGCATGAAAGTCCAGTTTAAGAGCTATGCTGGAAACAGCATAGCAAGTTTAAATAAGGCTAGTCCGTTATCAACTTGAAAAAGTGGCACCGAGTCGGTGCTTTTTTCG
INTS2	57508	4|sg_hINTS2_08|INTS2	TCTGCCCTGTTTGGTACGGA	30171	ACCGTCTGCCCTGTTTGGTACGGAGTTTAAGAGCTATGCTGGAAACAGCATAGCAAGTTTAAATAAGGCTAGTCCGTTATCAACTTGAAAAAGTGGCACCGAGTCGGTGCTTTTTTCG
INTS2	57508	4|sg_hINTS2_09|INTS2	GCAGCTTCCTCCAAATATAC	22193	ACCGGCAGCTTCCTCCAAATATACGTTTAAGAGCTATGCTGGAAACAGCATAGCAAGTTTAAATAAGGCTAGTCCGTTATCAACTTGAAAAAGTGGCACCGAGTCGGTGCTTTTTTCG
INTS2	57508	4|sg_hINTS2_10|INTS2	GCTTCAGCTACATCAACTAT	26667	ACCGGCTTCAGCTACATCAACTATGTTTAAGAGCTATGCTGGAAACAGCATAGCAAGTTTAAATAAGGCTAGTCCGTTATCAACTTGAAAAAGTGGCACCGAGTCGGTGCTTTTTTCG
INTS3	65123	4|sg_hINTS3_01|INTS3	GTACGGGAACTGGTGAAGAG	25786	ACCGGTACGGGAACTGGTGAAGAGGTTTAAGAGCTATGCTGGAAACAGCATAGCAAGTTTAAATAAGGCTAGTCCGTTATCAACTTGAAAAAGTGGCACCGAGTCGGTGCTTTTTTCG
INTS3	65123	4|sg_hINTS3_02|INTS3	GGATGAGAGTAAACAGGCCC	27437	ACCGGGATGAGAGTAAACAGGCCCGTTTAAGAGCTATGCTGGAAACAGCATAGCAAGTTTAAATAAGGCTAGTCCGTTATCAACTTGAAAAAGTGGCACCGAGTCGGTGCTTTTTTCG
INTS3	65123	4|sg_hINTS3_03|INTS3	GAGGTACGTGTAAACAGCCA	29207	ACCGGAGGTACGTGTAAACAGCCAGTTTAAGAGCTATGCTGGAAACAGCATAGCAAGTTTAAATAAGGCTAGTCCGTTATCAACTTGAAAAAGTGGCACCGAGTCGGTGCTTTTTTCG
INTS3	65123	4|sg_hINTS3_04|INTS3	TGGATATCCTGACAGAGCAA	28933	ACCGTGGATATCCTGACAGAGCAAGTTTAAGAGCTATGCTGGAAACAGCATAGCAAGTTTAAATAAGGCTAGTCCGTTATCAACTTGAAAAAGTGGCACCGAGTCGGTGCTTTTTTCG
INTS3	65123	4|sg_hINTS3_05|INTS3	TTAGCTCTGGTGAGTCGTGA	31371	ACCGTTAGCTCTGGTGAGTCGTGAGTTTAAGAGCTATGCTGGAAACAGCATAGCAAGTTTAAATAAGGCTAGTCCGTTATCAACTTGAAAAAGTGGCACCGAGTCGGTGCTTTTTTCG
INTS3	65123	4|sg_hINTS3_06|INTS3	GACTCACCAGAGCTAAGTCC	28559	ACCGGACTCACCAGAGCTAAGTCCGTTTAAGAGCTATGCTGGAAACAGCATAGCAAGTTTAAATAAGGCTAGTCCGTTATCAACTTGAAAAAGTGGCACCGAGTCGGTGCTTTTTTCG
INTS3	65123	4|sg_hINTS3_07|INTS3	AGCAGCTGCTTCGGGAGCAG	31363	ACCGAGCAGCTGCTTCGGGAGCAGGTTTAAGAGCTATGCTGGAAACAGCATAGCAAGTTTAAATAAGGCTAGTCCGTTATCAACTTGAAAAAGTGGCACCGAGTCGGTGCTTTTTTCG
INTS3	65123	4|sg_hINTS3_08|INTS3	GCCTCATCGTGGACCACCAT	29901	ACCGGCCTCATCGTGGACCACCATGTTTAAGAGCTATGCTGGAAACAGCATAGCAAGTTTAAATAAGGCTAGTCCGTTATCAACTTGAAAAAGTGGCACCGAGTCGGTGCTTTTTTCG
INTS3	65123	4|sg_hINTS3_09|INTS3	GGAGAAGTACCTGAAGCTGC	31218	ACCGGGAGAAGTACCTGAAGCTGCGTTTAAGAGCTATGCTGGAAACAGCATAGCAAGTTTAAATAAGGCTAGTCCGTTATCAACTTGAAAAAGTGGCACCGAGTCGGTGCTTTTTTCG
INTS3	65123	4|sg_hINTS3_10|INTS3	ATTGTGACATCGATGACTGC	34277	ACCGATTGTGACATCGATGACTGCGTTTAAGAGCTATGCTGGAAACAGCATAGCAAGTTTAAATAAGGCTAGTCCGTTATCAACTTGAAAAAGTGGCACCGAGTCGGTGCTTTTTTCG
LIG3	3980	4|sg_hLIG3_01|LIG3	TCACCCCCAGACTCTGAGAA	23418	ACCGTCACCCCCAGACTCTGAGAAGTTTAAGAGCTATGCTGGAAACAGCATAGCAAGTTTAAATAAGGCTAGTCCGTTATCAACTTGAAAAAGTGGCACCGAGTCGGTGCTTTTTTCG
LIG3	3980	4|sg_hLIG3_02|LIG3	AAGCCTGTTCTATCATTCCA	28907	ACCGAAGCCTGTTCTATCATTCCAGTTTAAGAGCTATGCTGGAAACAGCATAGCAAGTTTAAATAAGGCTAGTCCGTTATCAACTTGAAAAAGTGGCACCGAGTCGGTGCTTTTTTCG
LIG3	3980	4|sg_hLIG3_03|LIG3	GCATGTTTGAGAAACTAGAG	28285	ACCGGCATGTTTGAGAAACTAGAGGTTTAAGAGCTATGCTGGAAACAGCATAGCAAGTTTAAATAAGGCTAGTCCGTTATCAACTTGAAAAAGTGGCACCGAGTCGGTGCTTTTTTCG
LIG3	3980	4|sg_hLIG3_04|LIG3	AGCCAAGCCCAACAACTCTG	28905	ACCGAGCCAAGCCCAACAACTCTGGTTTAAGAGCTATGCTGGAAACAGCATAGCAAGTTTAAATAAGGCTAGTCCGTTATCAACTTGAAAAAGTGGCACCGAGTCGGTGCTTTTTTCG
LIG3	3980	4|sg_hLIG3_05|LIG3	TTGTCACCAGTACCAATCCC	27780	ACCGTTGTCACCAGTACCAATCCCGTTTAAGAGCTATGCTGGAAACAGCATAGCAAGTTTAAATAAGGCTAGTCCGTTATCAACTTGAAAAAGTGGCACCGAGTCGGTGCTTTTTTCG
LIG3	3980	4|sg_hLIG3_06|LIG3	GCCTATTCCGAAAACATCAC	29609	ACCGGCCTATTCCGAAAACATCACGTTTAAGAGCTATGCTGGAAACAGCATAGCAAGTTTAAATAAGGCTAGTCCGTTATCAACTTGAAAAAGTGGCACCGAGTCGGTGCTTTTTTCG
LIG3	3980	4|sg_hLIG3_07|LIG3	GTTTCGAAAGTTATGCGCCA	30917	ACCGGTTTCGAAAGTTATGCGCCAGTTTAAGAGCTATGCTGGAAACAGCATAGCAAGTTTAAATAAGGCTAGTCCGTTATCAACTTGAAAAAGTGGCACCGAGTCGGTGCTTTTTTCG
LIG3	3980	4|sg_hLIG3_08|LIG3	GGCCACCACAAAAAAAATCG	26260	ACCGGGCCACCACAAAAAAAATCGGTTTAAGAGCTATGCTGGAAACAGCATAGCAAGTTTAAATAAGGCTAGTCCGTTATCAACTTGAAAAAGTGGCACCGAGTCGGTGCTTTTTTCG
LIG3	3980	4|sg_hLIG3_09|LIG3	GCAGATCTGTTTCTGACCAC	30002	ACCGGCAGATCTGTTTCTGACCACGTTTAAGAGCTATGCTGGAAACAGCATAGCAAGTTTAAATAAGGCTAGTCCGTTATCAACTTGAAAAAGTGGCACCGAGTCGGTGCTTTTTTCG
LIG3	3980	4|sg_hLIG3_10|LIG3	CATGTTTGAGAAACTAGAGC	30607	ACCGCATGTTTGAGAAACTAGAGCGTTTAAGAGCTATGCTGGAAACAGCATAGCAAGTTTAAATAAGGCTAGTCCGTTATCAACTTGAAAAAGTGGCACCGAGTCGGTGCTTTTTTCG
LIG4	3981	4|sg_hLIG4_01|LIG4	TATTGGGGTAAAGGATCACG	25731	ACCGTATTGGGGTAAAGGATCACGGTTTAAGAGCTATGCTGGAAACAGCATAGCAAGTTTAAATAAGGCTAGTCCGTTATCAACTTGAAAAAGTGGCACCGAGTCGGTGCTTTTTTCG
LIG4	3981	4|sg_hLIG4_02|LIG4	TCTGCAATAGCAGCTAGCAT	31198	ACCGTCTGCAATAGCAGCTAGCATGTTTAAGAGCTATGCTGGAAACAGCATAGCAAGTTTAAATAAGGCTAGTCCGTTATCAACTTGAAAAAGTGGCACCGAGTCGGTGCTTTTTTCG
LIG4	3981	4|sg_hLIG4_03|LIG4	CAGACAAAAGAGGTGAAGGG	33122	ACCGCAGACAAAAGAGGTGAAGGGGTTTAAGAGCTATGCTGGAAACAGCATAGCAAGTTTAAATAAGGCTAGTCCGTTATCAACTTGAAAAAGTGGCACCGAGTCGGTGCTTTTTTCG
LIG4	3981	4|sg_hLIG4_04|LIG4	ACACAAACTTTCATGCAAAA	29668	ACCGACACAAACTTTCATGCAAAAGTTTAAGAGCTATGCTGGAAACAGCATAGCAAGTTTAAATAAGGCTAGTCCGTTATCAACTTGAAAAAGTGGCACCGAGTCGGTGCTTTTTTCG
LIG4	3981	4|sg_hLIG4_05|LIG4	GGGGTAAGAGAACCTTCAGT	20722	ACCGGGGGTAAGAGAACCTTCAGTGTTTAAGAGCTATGCTGGAAACAGCATAGCAAGTTTAAATAAGGCTAGTCCGTTATCAACTTGAAAAAGTGGCACCGAGTCGGTGCTTTTTTCG
LIG4	3981	4|sg_hLIG4_06|LIG4	GTATGATCTGGGTTTGAAAT	30049	ACCGGTATGATCTGGGTTTGAAATGTTTAAGAGCTATGCTGGAAACAGCATAGCAAGTTTAAATAAGGCTAGTCCGTTATCAACTTGAAAAAGTGGCACCGAGTCGGTGCTTTTTTCG
LIG4	3981	4|sg_hLIG4_07|LIG4	ATTAAACCAGAGTATGTCAG	28292	ACCGATTAAACCAGAGTATGTCAGGTTTAAGAGCTATGCTGGAAACAGCATAGCAAGTTTAAATAAGGCTAGTCCGTTATCAACTTGAAAAAGTGGCACCGAGTCGGTGCTTTTTTCG
LIG4	3981	4|sg_hLIG4_08|LIG4	TTCAATTCGTGGAAAACGCA	30010	ACCGTTCAATTCGTGGAAAACGCAGTTTAAGAGCTATGCTGGAAACAGCATAGCAAGTTTAAATAAGGCTAGTCCGTTATCAACTTGAAAAAGTGGCACCGAGTCGGTGCTTTTTTCG
LIG4	3981	4|sg_hLIG4_09|LIG4	TCTGAGTTATAAGTTGAAGA	23944	ACCGTCTGAGTTATAAGTTGAAGAGTTTAAGAGCTATGCTGGAAACAGCATAGCAAGTTTAAATAAGGCTAGTCCGTTATCAACTTGAAAAAGTGGCACCGAGTCGGTGCTTTTTTCG
LIG4	3981	4|sg_hLIG4_10|LIG4	CATACGTTCACCATCTAGCT	31738	ACCGCATACGTTCACCATCTAGCTGTTTAAGAGCTATGCTGGAAACAGCATAGCAAGTTTAAATAAGGCTAGTCCGTTATCAACTTGAAAAAGTGGCACCGAGTCGGTGCTTTTTTCG
MAD2L2	10459	4|sg_hMAD2L2_01|MAD2L2	GTTTCTGGAAGATGCCCACG	27757	ACCGGTTTCTGGAAGATGCCCACGGTTTAAGAGCTATGCTGGAAACAGCATAGCAAGTTTAAATAAGGCTAGTCCGTTATCAACTTGAAAAAGTGGCACCGAGTCGGTGCTTTTTTCG
MAD2L2	10459	4|sg_hMAD2L2_02|MAD2L2	TATACTGATTCAGCTCCGGG	26480	ACCGTATACTGATTCAGCTCCGGGGTTTAAGAGCTATGCTGGAAACAGCATAGCAAGTTTAAATAAGGCTAGTCCGTTATCAACTTGAAAAAGTGGCACCGAGTCGGTGCTTTTTTCG
MAD2L2	10459	4|sg_hMAD2L2_03|MAD2L2	GCTCATCCGCCAGGATCCAG	27709	ACCGGCTCATCCGCCAGGATCCAGGTTTAAGAGCTATGCTGGAAACAGCATAGCAAGTTTAAATAAGGCTAGTCCGTTATCAACTTGAAAAAGTGGCACCGAGTCGGTGCTTTTTTCG
MAD2L2	10459	4|sg_hMAD2L2_04|MAD2L2	TCTCATCCTCTACGTGCGCG	31359	ACCGTCTCATCCTCTACGTGCGCGGTTTAAGAGCTATGCTGGAAACAGCATAGCAAGTTTAAATAAGGCTAGTCCGTTATCAACTTGAAAAAGTGGCACCGAGTCGGTGCTTTTTTCG
MAD2L2	10459	4|sg_hMAD2L2_05|MAD2L2	GCGTTTCTGGAAGATGCCCA	26327	ACCGGCGTTTCTGGAAGATGCCCAGTTTAAGAGCTATGCTGGAAACAGCATAGCAAGTTTAAATAAGGCTAGTCCGTTATCAACTTGAAAAAGTGGCACCGAGTCGGTGCTTTTTTCG
MAD2L2	10459	4|sg_hMAD2L2_06|MAD2L2	GGATAAAGAGCACCGCCCAG	28661	ACCGGGATAAAGAGCACCGCCCAGGTTTAAGAGCTATGCTGGAAACAGCATAGCAAGTTTAAATAAGGCTAGTCCGTTATCAACTTGAAAAAGTGGCACCGAGTCGGTGCTTTTTTCG
MAD2L2	10459	4|sg_hMAD2L2_07|MAD2L2	GATCTTCTCCATGTTGCGAG	28426	ACCGGATCTTCTCCATGTTGCGAGGTTTAAGAGCTATGCTGGAAACAGCATAGCAAGTTTAAATAAGGCTAGTCCGTTATCAACTTGAAAAAGTGGCACCGAGTCGGTGCTTTTTTCG
MAD2L2	10459	4|sg_hMAD2L2_08|MAD2L2	GGTAGACCTCGCGCACGTAG	29130	ACCGGGTAGACCTCGCGCACGTAGGTTTAAGAGCTATGCTGGAAACAGCATAGCAAGTTTAAATAAGGCTAGTCCGTTATCAACTTGAAAAAGTGGCACCGAGTCGGTGCTTTTTTCG
MAD2L2	10459	4|sg_hMAD2L2_09|MAD2L2	AGACGAATTTCTCCACTGGG	22801	ACCGAGACGAATTTCTCCACTGGGGTTTAAGAGCTATGCTGGAAACAGCATAGCAAGTTTAAATAAGGCTAGTCCGTTATCAACTTGAAAAAGTGGCACCGAGTCGGTGCTTTTTTCG
MAD2L2	10459	4|sg_hMAD2L2_10|MAD2L2	CGTGCGCGAGGTCTACCCCG	29109	ACCGCGTGCGCGAGGTCTACCCCGGTTTAAGAGCTATGCTGGAAACAGCATAGCAAGTTTAAATAAGGCTAGTCCGTTATCAACTTGAAAAAGTGGCACCGAGTCGGTGCTTTTTTCG
MBD4	8930	4|sg_hMBD4_01|MBD4	ACGAGATTAAAAGGTGACCG	29745	ACCGACGAGATTAAAAGGTGACCGGTTTAAGAGCTATGCTGGAAACAGCATAGCAAGTTTAAATAAGGCTAGTCCGTTATCAACTTGAAAAAGTGGCACCGAGTCGGTGCTTTTTTCG
MBD4	8930	4|sg_hMBD4_02|MBD4	TTAAAGGCTTTACGTCGTGG	30233	ACCGTTAAAGGCTTTACGTCGTGGGTTTAAGAGCTATGCTGGAAACAGCATAGCAAGTTTAAATAAGGCTAGTCCGTTATCAACTTGAAAAAGTGGCACCGAGTCGGTGCTTTTTTCG
MBD4	8930	4|sg_hMBD4_03|MBD4	GTAGCGATGAGAAGCTTCCA	28965	ACCGGTAGCGATGAGAAGCTTCCAGTTTAAGAGCTATGCTGGAAACAGCATAGCAAGTTTAAATAAGGCTAGTCCGTTATCAACTTGAAAAAGTGGCACCGAGTCGGTGCTTTTTTCG
MBD4	8930	4|sg_hMBD4_04|MBD4	TTAAGAAATGGACACCTCCT	26966	ACCGTTAAGAAATGGACACCTCCTGTTTAAGAGCTATGCTGGAAACAGCATAGCAAGTTTAAATAAGGCTAGTCCGTTATCAACTTGAAAAAGTGGCACCGAGTCGGTGCTTTTTTCG
MBD4	8930	4|sg_hMBD4_05|MBD4	AGAAAGGTTAGAAAGCCCAA	31809	ACCGAGAAAGGTTAGAAAGCCCAAGTTTAAGAGCTATGCTGGAAACAGCATAGCAAGTTTAAATAAGGCTAGTCCGTTATCAACTTGAAAAAGTGGCACCGAGTCGGTGCTTTTTTCG
MBD4	8930	4|sg_hMBD4_06|MBD4	CGCTCACTAGAGGTGACGGT	30282	ACCGCGCTCACTAGAGGTGACGGTGTTTAAGAGCTATGCTGGAAACAGCATAGCAAGTTTAAATAAGGCTAGTCCGTTATCAACTTGAAAAAGTGGCACCGAGTCGGTGCTTTTTTCG
MBD4	8930	4|sg_hMBD4_07|MBD4	CCAAACTGAGCAGAAGCGAT	33400	ACCGCCAAACTGAGCAGAAGCGATGTTTAAGAGCTATGCTGGAAACAGCATAGCAAGTTTAAATAAGGCTAGTCCGTTATCAACTTGAAAAAGTGGCACCGAGTCGGTGCTTTTTTCG
MBD4	8930	4|sg_hMBD4_08|MBD4	AGTCTGAGTCTGGGGGACCG	25781	ACCGAGTCTGAGTCTGGGGGACCGGTTTAAGAGCTATGCTGGAAACAGCATAGCAAGTTTAAATAAGGCTAGTCCGTTATCAACTTGAAAAAGTGGCACCGAGTCGGTGCTTTTTTCG
MBD4	8930	4|sg_hMBD4_09|MBD4	AACTCTGAACTACTACTTGG	24946	ACCGAACTCTGAACTACTACTTGGGTTTAAGAGCTATGCTGGAAACAGCATAGCAAGTTTAAATAAGGCTAGTCCGTTATCAACTTGAAAAAGTGGCACCGAGTCGGTGCTTTTTTCG
MBD4	8930	4|sg_hMBD4_10|MBD4	TCGCTACTATATTTCTCAAT	24794	ACCGTCGCTACTATATTTCTCAATGTTTAAGAGCTATGCTGGAAACAGCATAGCAAGTTTAAATAAGGCTAGTCCGTTATCAACTTGAAAAAGTGGCACCGAGTCGGTGCTTTTTTCG
MDC1	9656	4|sg_hMDC1_01|MDC1	TCAGACGGTGACTCACCCCA	27883	ACCGTCAGACGGTGACTCACCCCAGTTTAAGAGCTATGCTGGAAACAGCATAGCAAGTTTAAATAAGGCTAGTCCGTTATCAACTTGAAAAAGTGGCACCGAGTCGGTGCTTTTTTCG
MDC1	9656	4|sg_hMDC1_02|MDC1	GGAGATAGATGGAAAGGGCA	31136	ACCGGGAGATAGATGGAAAGGGCAGTTTAAGAGCTATGCTGGAAACAGCATAGCAAGTTTAAATAAGGCTAGTCCGTTATCAACTTGAAAAAGTGGCACCGAGTCGGTGCTTTTTTCG
MDC1	9656	4|sg_hMDC1_03|MDC1	TGAATCCTTGAGGTGTAACG	29520	ACCGTGAATCCTTGAGGTGTAACGGTTTAAGAGCTATGCTGGAAACAGCATAGCAAGTTTAAATAAGGCTAGTCCGTTATCAACTTGAAAAAGTGGCACCGAGTCGGTGCTTTTTTCG
MDC1	9656	4|sg_hMDC1_04|MDC1	CCAGGGCTCAAAACCTTAGG	25872	ACCGCCAGGGCTCAAAACCTTAGGGTTTAAGAGCTATGCTGGAAACAGCATAGCAAGTTTAAATAAGGCTAGTCCGTTATCAACTTGAAAAAGTGGCACCGAGTCGGTGCTTTTTTCG
MDC1	9656	4|sg_hMDC1_05|MDC1	GCAGAGAGACATCCAGGCGA	31230	ACCGGCAGAGAGACATCCAGGCGAGTTTAAGAGCTATGCTGGAAACAGCATAGCAAGTTTAAATAAGGCTAGTCCGTTATCAACTTGAAAAAGTGGCACCGAGTCGGTGCTTTTTTCG
MDC1	9656	4|sg_hMDC1_06|MDC1	GTGTCTCTTCTACTGTCAGA	30108	ACCGGTGTCTCTTCTACTGTCAGAGTTTAAGAGCTATGCTGGAAACAGCATAGCAAGTTTAAATAAGGCTAGTCCGTTATCAACTTGAAAAAGTGGCACCGAGTCGGTGCTTTTTTCG
MDC1	9656	4|sg_hMDC1_07|MDC1	GGCCTACCACATTCTTCCCG	26714	ACCGGGCCTACCACATTCTTCCCGGTTTAAGAGCTATGCTGGAAACAGCATAGCAAGTTTAAATAAGGCTAGTCCGTTATCAACTTGAAAAAGTGGCACCGAGTCGGTGCTTTTTTCG
MDC1	9656	4|sg_hMDC1_08|MDC1	GCATGTTGTTTGGAGATAGA	29957	ACCGGCATGTTGTTTGGAGATAGAGTTTAAGAGCTATGCTGGAAACAGCATAGCAAGTTTAAATAAGGCTAGTCCGTTATCAACTTGAAAAAGTGGCACCGAGTCGGTGCTTTTTTCG
MDC1	9656	4|sg_hMDC1_09|MDC1	GCTCTGCCAGTACCATCGCC	31593	ACCGGCTCTGCCAGTACCATCGCCGTTTAAGAGCTATGCTGGAAACAGCATAGCAAGTTTAAATAAGGCTAGTCCGTTATCAACTTGAAAAAGTGGCACCGAGTCGGTGCTTTTTTCG
MDC1	9656	4|sg_hMDC1_10|MDC1	GTAACGTGGAGCCAGTAGGG	25346	ACCGGTAACGTGGAGCCAGTAGGGGTTTAAGAGCTATGCTGGAAACAGCATAGCAAGTTTAAATAAGGCTAGTCCGTTATCAACTTGAAAAAGTGGCACCGAGTCGGTGCTTTTTTCG
MGMT	4255	4|sg_hMGMT_01|MGMT	GACCTCCGAGAACCGCAGCG	29965	ACCGGACCTCCGAGAACCGCAGCGGTTTAAGAGCTATGCTGGAAACAGCATAGCAAGTTTAAATAAGGCTAGTCCGTTATCAACTTGAAAAAGTGGCACCGAGTCGGTGCTTTTTTCG
MGMT	4255	4|sg_hMGMT_02|MGMT	GATGGTGAAGAGCCGGCACG	27326	ACCGGATGGTGAAGAGCCGGCACGGTTTAAGAGCTATGCTGGAAACAGCATAGCAAGTTTAAATAAGGCTAGTCCGTTATCAACTTGAAAAAGTGGCACCGAGTCGGTGCTTTTTTCG
MGMT	4255	4|sg_hMGMT_03|MGMT	CGGACCTCCGAGAACCGCAG	30964	ACCGCGGACCTCCGAGAACCGCAGGTTTAAGAGCTATGCTGGAAACAGCATAGCAAGTTTAAATAAGGCTAGTCCGTTATCAACTTGAAAAAGTGGCACCGAGTCGGTGCTTTTTTCG
MGMT	4255	4|sg_hMGMT_04|MGMT	CTTTGCGTCCCGACGCCCGC	36288	ACCGCTTTGCGTCCCGACGCCCGCGTTTAAGAGCTATGCTGGAAACAGCATAGCAAGTTTAAATAAGGCTAGTCCGTTATCAACTTGAAAAAGTGGCACCGAGTCGGTGCTTTTTTCG
MGMT	4255	4|sg_hMGMT_05|MGMT	GGAGGTCCCAGCCCCCGCTG	20981	ACCGGGAGGTCCCAGCCCCCGCTGGTTTAAGAGCTATGCTGGAAACAGCATAGCAAGTTTAAATAAGGCTAGTCCGTTATCAACTTGAAAAAGTGGCACCGAGTCGGTGCTTTTTTCG
MGMT	4255	4|sg_hMGMT_06|MGMT	GCCCCCGCTGCGGTTCTCGG	27773	ACCGGCCCCCGCTGCGGTTCTCGGGTTTAAGAGCTATGCTGGAAACAGCATAGCAAGTTTAAATAAGGCTAGTCCGTTATCAACTTGAAAAAGTGGCACCGAGTCGGTGCTTTTTTCG
MGMT	4255	4|sg_hMGMT_07|MGMT	TTACCAGCAATTAGCAGCCC	28483	ACCGTTACCAGCAATTAGCAGCCCGTTTAAGAGCTATGCTGGAAACAGCATAGCAAGTTTAAATAAGGCTAGTCCGTTATCAACTTGAAAAAGTGGCACCGAGTCGGTGCTTTTTTCG
MGMT	4255	4|sg_hMGMT_08|MGMT	GGTCTGCAGCAGCGGAGCCG	28795	ACCGGGTCTGCAGCAGCGGAGCCGGTTTAAGAGCTATGCTGGAAACAGCATAGCAAGTTTAAATAAGGCTAGTCCGTTATCAACTTGAAAAAGTGGCACCGAGTCGGTGCTTTTTTCG
MGMT	4255	4|sg_hMGMT_09|MGMT	GGGAACTCTTCGATAGCCTC	27374	ACCGGGGAACTCTTCGATAGCCTCGTTTAAGAGCTATGCTGGAAACAGCATAGCAAGTTTAAATAAGGCTAGTCCGTTATCAACTTGAAAAAGTGGCACCGAGTCGGTGCTTTTTTCG
MGMT	4255	4|sg_hMGMT_10|MGMT	CGTTCACCAGACAGGTGTTA	28251	ACCGCGTTCACCAGACAGGTGTTAGTTTAAGAGCTATGCTGGAAACAGCATAGCAAGTTTAAATAAGGCTAGTCCGTTATCAACTTGAAAAAGTGGCACCGAGTCGGTGCTTTTTTCG
MLH1	4292	4|sg_hMLH1_01|MLH1	GATGGAGCGAATATTGTCCA	25854	ACCGGATGGAGCGAATATTGTCCAGTTTAAGAGCTATGCTGGAAACAGCATAGCAAGTTTAAATAAGGCTAGTCCGTTATCAACTTGAAAAAGTGGCACCGAGTCGGTGCTTTTTTCG
MLH1	4292	4|sg_hMLH1_02|MLH1	TCGTGGCAGGGGTTATTCGG	26126	ACCGTCGTGGCAGGGGTTATTCGGGTTTAAGAGCTATGCTGGAAACAGCATAGCAAGTTTAAATAAGGCTAGTCCGTTATCAACTTGAAAAAGTGGCACCGAGTCGGTGCTTTTTTCG
MLH1	4292	4|sg_hMLH1_03|MLH1	GACAGTGGTGAACCGCATCG	31730	ACCGGACAGTGGTGAACCGCATCGGTTTAAGAGCTATGCTGGAAACAGCATAGCAAGTTTAAATAAGGCTAGTCCGTTATCAACTTGAAAAAGTGGCACCGAGTCGGTGCTTTTTTCG
MLH1	4292	4|sg_hMLH1_04|MLH1	GCCAGCACATGGTTTAGGAG	26098	ACCGGCCAGCACATGGTTTAGGAGGTTTAAGAGCTATGCTGGAAACAGCATAGCAAGTTTAAATAAGGCTAGTCCGTTATCAACTTGAAAAAGTGGCACCGAGTCGGTGCTTTTTTCG
MLH1	4292	4|sg_hMLH1_05|MLH1	ACTACCCAATGCCTCAACCG	28866	ACCGACTACCCAATGCCTCAACCGGTTTAAGAGCTATGCTGGAAACAGCATAGCAAGTTTAAATAAGGCTAGTCCGTTATCAACTTGAAAAAGTGGCACCGAGTCGGTGCTTTTTTCG
MLH1	4292	4|sg_hMLH1_06|MLH1	CTGGGTGAAGTACATCCTGG	23599	ACCGCTGGGTGAAGTACATCCTGGGTTTAAGAGCTATGCTGGAAACAGCATAGCAAGTTTAAATAAGGCTAGTCCGTTATCAACTTGAAAAAGTGGCACCGAGTCGGTGCTTTTTTCG
MLH1	4292	4|sg_hMLH1_07|MLH1	AGTGGTGAACCGCATCGCGG	28462	ACCGAGTGGTGAACCGCATCGCGGGTTTAAGAGCTATGCTGGAAACAGCATAGCAAGTTTAAATAAGGCTAGTCCGTTATCAACTTGAAAAAGTGGCACCGAGTCGGTGCTTTTTTCG
MLH1	4292	4|sg_hMLH1_08|MLH1	ATTCAAGTGATTGTTAAAGA	24940	ACCGATTCAAGTGATTGTTAAAGAGTTTAAGAGCTATGCTGGAAACAGCATAGCAAGTTTAAATAAGGCTAGTCCGTTATCAACTTGAAAAAGTGGCACCGAGTCGGTGCTTTTTTCG
MLH1	4292	4|sg_hMLH1_09|MLH1	TTTGGCCAGCATAAGCCATG	23473	ACCGTTTGGCCAGCATAAGCCATGGTTTAAGAGCTATGCTGGAAACAGCATAGCAAGTTTAAATAAGGCTAGTCCGTTATCAACTTGAAAAAGTGGCACCGAGTCGGTGCTTTTTTCG
MLH1	4292	4|sg_hMLH1_10|MLH1	GGTGAACCGCATCGCGGCGG	28782	ACCGGGTGAACCGCATCGCGGCGGGTTTAAGAGCTATGCTGGAAACAGCATAGCAAGTTTAAATAAGGCTAGTCCGTTATCAACTTGAAAAAGTGGCACCGAGTCGGTGCTTTTTTCG
MLH3	27030	4|sg_hMLH3_01|MLH3	AGCTCTTTAGAAAATCCGTG	25390	ACCGAGCTCTTTAGAAAATCCGTGGTTTAAGAGCTATGCTGGAAACAGCATAGCAAGTTTAAATAAGGCTAGTCCGTTATCAACTTGAAAAAGTGGCACCGAGTCGGTGCTTTTTTCG
MLH3	27030	4|sg_hMLH3_02|MLH3	TTTCACCAGTAAATGCCACT	26542	ACCGTTTCACCAGTAAATGCCACTGTTTAAGAGCTATGCTGGAAACAGCATAGCAAGTTTAAATAAGGCTAGTCCGTTATCAACTTGAAAAAGTGGCACCGAGTCGGTGCTTTTTTCG
MLH3	27030	4|sg_hMLH3_03|MLH3	ATTTCTAAACTGGTTCCACA	28101	ACCGATTTCTAAACTGGTTCCACAGTTTAAGAGCTATGCTGGAAACAGCATAGCAAGTTTAAATAAGGCTAGTCCGTTATCAACTTGAAAAAGTGGCACCGAGTCGGTGCTTTTTTCG
MLH3	27030	4|sg_hMLH3_04|MLH3	TCTCCAAGTCCTGTACCGAG	27330	ACCGTCTCCAAGTCCTGTACCGAGGTTTAAGAGCTATGCTGGAAACAGCATAGCAAGTTTAAATAAGGCTAGTCCGTTATCAACTTGAAAAAGTGGCACCGAGTCGGTGCTTTTTTCG
MLH3	27030	4|sg_hMLH3_05|MLH3	ATATATGCCATAGAGTTCTG	27157	ACCGATATATGCCATAGAGTTCTGGTTTAAGAGCTATGCTGGAAACAGCATAGCAAGTTTAAATAAGGCTAGTCCGTTATCAACTTGAAAAAGTGGCACCGAGTCGGTGCTTTTTTCG
MLH3	27030	4|sg_hMLH3_06|MLH3	TATTTGCCAAGGCCTCTCCT	32207	ACCGTATTTGCCAAGGCCTCTCCTGTTTAAGAGCTATGCTGGAAACAGCATAGCAAGTTTAAATAAGGCTAGTCCGTTATCAACTTGAAAAAGTGGCACCGAGTCGGTGCTTTTTTCG
MLH3	27030	4|sg_hMLH3_07|MLH3	TTTAGGGAGCTGAAGAACCA	26603	ACCGTTTAGGGAGCTGAAGAACCAGTTTAAGAGCTATGCTGGAAACAGCATAGCAAGTTTAAATAAGGCTAGTCCGTTATCAACTTGAAAAAGTGGCACCGAGTCGGTGCTTTTTTCG
MLH3	27030	4|sg_hMLH3_08|MLH3	TTTGTGAAACTGTTTCAGAG	28157	ACCGTTTGTGAAACTGTTTCAGAGGTTTAAGAGCTATGCTGGAAACAGCATAGCAAGTTTAAATAAGGCTAGTCCGTTATCAACTTGAAAAAGTGGCACCGAGTCGGTGCTTTTTTCG
MLH3	27030	4|sg_hMLH3_09|MLH3	AGTGACATGGTGTCTGAAAA	29583	ACCGAGTGACATGGTGTCTGAAAAGTTTAAGAGCTATGCTGGAAACAGCATAGCAAGTTTAAATAAGGCTAGTCCGTTATCAACTTGAAAAAGTGGCACCGAGTCGGTGCTTTTTTCG
MLH3	27030	4|sg_hMLH3_10|MLH3	GGGCAAGTTCCTCAACACAT	28188	ACCGGGGCAAGTTCCTCAACACATGTTTAAGAGCTATGCTGGAAACAGCATAGCAAGTTTAAATAAGGCTAGTCCGTTATCAACTTGAAAAAGTGGCACCGAGTCGGTGCTTTTTTCG
MMS19	64210	4|sg_hMMS19_01|MMS19	AAGGCCACCAGAAGATTACG	28708	ACCGAAGGCCACCAGAAGATTACGGTTTAAGAGCTATGCTGGAAACAGCATAGCAAGTTTAAATAAGGCTAGTCCGTTATCAACTTGAAAAAGTGGCACCGAGTCGGTGCTTTTTTCG
MMS19	64210	4|sg_hMMS19_02|MMS19	GTGTCGGTCCACCTGTGGCA	28178	ACCGGTGTCGGTCCACCTGTGGCAGTTTAAGAGCTATGCTGGAAACAGCATAGCAAGTTTAAATAAGGCTAGTCCGTTATCAACTTGAAAAAGTGGCACCGAGTCGGTGCTTTTTTCG
MMS19	64210	4|sg_hMMS19_03|MMS19	TGATATTGTAGACTGTGTGT	32555	ACCGTGATATTGTAGACTGTGTGTGTTTAAGAGCTATGCTGGAAACAGCATAGCAAGTTTAAATAAGGCTAGTCCGTTATCAACTTGAAAAAGTGGCACCGAGTCGGTGCTTTTTTCG
MMS19	64210	4|sg_hMMS19_04|MMS19	AGATGAGGTCATGGACGATG	30411	ACCGAGATGAGGTCATGGACGATGGTTTAAGAGCTATGCTGGAAACAGCATAGCAAGTTTAAATAAGGCTAGTCCGTTATCAACTTGAAAAAGTGGCACCGAGTCGGTGCTTTTTTCG
MMS19	64210	4|sg_hMMS19_05|MMS19	CTAGGAGCTGACTTCACCTT	30887	ACCGCTAGGAGCTGACTTCACCTTGTTTAAGAGCTATGCTGGAAACAGCATAGCAAGTTTAAATAAGGCTAGTCCGTTATCAACTTGAAAAAGTGGCACCGAGTCGGTGCTTTTTTCG
MMS19	64210	4|sg_hMMS19_06|MMS19	TGATACTGTTCTATGAGAAC	28617	ACCGTGATACTGTTCTATGAGAACGTTTAAGAGCTATGCTGGAAACAGCATAGCAAGTTTAAATAAGGCTAGTCCGTTATCAACTTGAAAAAGTGGCACCGAGTCGGTGCTTTTTTCG
MMS19	64210	4|sg_hMMS19_07|MMS19	GGATCCCCGTAATCTTCTGG	26331	ACCGGGATCCCCGTAATCTTCTGGGTTTAAGAGCTATGCTGGAAACAGCATAGCAAGTTTAAATAAGGCTAGTCCGTTATCAACTTGAAAAAGTGGCACCGAGTCGGTGCTTTTTTCG
MMS19	64210	4|sg_hMMS19_08|MMS19	TACAAGTTGTGGAAGCCCTT	29389	ACCGTACAAGTTGTGGAAGCCCTTGTTTAAGAGCTATGCTGGAAACAGCATAGCAAGTTTAAATAAGGCTAGTCCGTTATCAACTTGAAAAAGTGGCACCGAGTCGGTGCTTTTTTCG
MMS19	64210	4|sg_hMMS19_09|MMS19	AGGCCCCATAGGGCACCCAT	22951	ACCGAGGCCCCATAGGGCACCCATGTTTAAGAGCTATGCTGGAAACAGCATAGCAAGTTTAAATAAGGCTAGTCCGTTATCAACTTGAAAAAGTGGCACCGAGTCGGTGCTTTTTTCG
MMS19	64210	4|sg_hMMS19_10|MMS19	GTTCTATGAGAACCGGCTGA	23322	ACCGGTTCTATGAGAACCGGCTGAGTTTAAGAGCTATGCTGGAAACAGCATAGCAAGTTTAAATAAGGCTAGTCCGTTATCAACTTGAAAAAGTGGCACCGAGTCGGTGCTTTTTTCG
MNAT1	4331	4|sg_hMNAT1_01|MNAT1	GTAGATTTACTGTTTGTGAG	30812	ACCGGTAGATTTACTGTTTGTGAGGTTTAAGAGCTATGCTGGAAACAGCATAGCAAGTTTAAATAAGGCTAGTCCGTTATCAACTTGAAAAAGTGGCACCGAGTCGGTGCTTTTTTCG
MNAT1	4331	4|sg_hMNAT1_02|MNAT1	TATTTGGTGGTCTTACACCG	31696	ACCGTATTTGGTGGTCTTACACCGGTTTAAGAGCTATGCTGGAAACAGCATAGCAAGTTTAAATAAGGCTAGTCCGTTATCAACTTGAAAAAGTGGCACCGAGTCGGTGCTTTTTTCG
MNAT1	4331	4|sg_hMNAT1_03|MNAT1	CCATATGTCTCTATCTGCAG	32557	ACCGCCATATGTCTCTATCTGCAGGTTTAAGAGCTATGCTGGAAACAGCATAGCAAGTTTAAATAAGGCTAGTCCGTTATCAACTTGAAAAAGTGGCACCGAGTCGGTGCTTTTTTCG
MNAT1	4331	4|sg_hMNAT1_04|MNAT1	TCAACCTCCTTGTCAACAGT	28477	ACCGTCAACCTCCTTGTCAACAGTGTTTAAGAGCTATGCTGGAAACAGCATAGCAAGTTTAAATAAGGCTAGTCCGTTATCAACTTGAAAAAGTGGCACCGAGTCGGTGCTTTTTTCG
MNAT1	4331	4|sg_hMNAT1_05|MNAT1	TGGACGATCAGGGTTGCCCT	32097	ACCGTGGACGATCAGGGTTGCCCTGTTTAAGAGCTATGCTGGAAACAGCATAGCAAGTTTAAATAAGGCTAGTCCGTTATCAACTTGAAAAAGTGGCACCGAGTCGGTGCTTTTTTCG
MNAT1	4331	4|sg_hMNAT1_06|MNAT1	TTCACCATCAGCTTCAAGGA	26820	ACCGTTCACCATCAGCTTCAAGGAGTTTAAGAGCTATGCTGGAAACAGCATAGCAAGTTTAAATAAGGCTAGTCCGTTATCAACTTGAAAAAGTGGCACCGAGTCGGTGCTTTTTTCG
MNAT1	4331	4|sg_hMNAT1_07|MNAT1	TCACCATCAGCTTCAAGGAG	24692	ACCGTCACCATCAGCTTCAAGGAGGTTTAAGAGCTATGCTGGAAACAGCATAGCAAGTTTAAATAAGGCTAGTCCGTTATCAACTTGAAAAAGTGGCACCGAGTCGGTGCTTTTTTCG
MNAT1	4331	4|sg_hMNAT1_08|MNAT1	ATTCACCATCAGCTTCAAGG	27163	ACCGATTCACCATCAGCTTCAAGGGTTTAAGAGCTATGCTGGAAACAGCATAGCAAGTTTAAATAAGGCTAGTCCGTTATCAACTTGAAAAAGTGGCACCGAGTCGGTGCTTTTTTCG
MNAT1	4331	4|sg_hMNAT1_09|MNAT1	AGATCCCACTGTTGACAAGG	26640	ACCGAGATCCCACTGTTGACAAGGGTTTAAGAGCTATGCTGGAAACAGCATAGCAAGTTTAAATAAGGCTAGTCCGTTATCAACTTGAAAAAGTGGCACCGAGTCGGTGCTTTTTTCG
MNAT1	4331	4|sg_hMNAT1_10|MNAT1	GGAGGGGTTCCGATATTTGG	21688	ACCGGGAGGGGTTCCGATATTTGGGTTTAAGAGCTATGCTGGAAACAGCATAGCAAGTTTAAATAAGGCTAGTCCGTTATCAACTTGAAAAAGTGGCACCGAGTCGGTGCTTTTTTCG
MPG	4350	4|sg_hMPG_01|MPG	GGATGAAGCCGCCCACTCAA	25831	ACCGGGATGAAGCCGCCCACTCAAGTTTAAGAGCTATGCTGGAAACAGCATAGCAAGTTTAAATAAGGCTAGTCCGTTATCAACTTGAAAAAGTGGCACCGAGTCGGTGCTTTTTTCG
MPG	4350	4|sg_hMPG_02|MPG	AGCCCAGGCACCTTGCCCCA	30197	ACCGAGCCCAGGCACCTTGCCCCAGTTTAAGAGCTATGCTGGAAACAGCATAGCAAGTTTAAATAAGGCTAGTCCGTTATCAACTTGAAAAAGTGGCACCGAGTCGGTGCTTTTTTCG
MPG	4350	4|sg_hMPG_03|MPG	GAGGCATGTTCATGAAGCCG	28412	ACCGGAGGCATGTTCATGAAGCCGGTTTAAGAGCTATGCTGGAAACAGCATAGCAAGTTTAAATAAGGCTAGTCCGTTATCAACTTGAAAAAGTGGCACCGAGTCGGTGCTTTTTTCG
MPG	4350	4|sg_hMPG_04|MPG	GTAAATGATGTACACGTACA	31037	ACCGGTAAATGATGTACACGTACAGTTTAAGAGCTATGCTGGAAACAGCATAGCAAGTTTAAATAAGGCTAGTCCGTTATCAACTTGAAAAAGTGGCACCGAGTCGGTGCTTTTTTCG
MPG	4350	4|sg_hMPG_05|MPG	GCTGCATCGGACGAGCTGTG	31123	ACCGGCTGCATCGGACGAGCTGTGGTTTAAGAGCTATGCTGGAAACAGCATAGCAAGTTTAAATAAGGCTAGTCCGTTATCAACTTGAAAAAGTGGCACCGAGTCGGTGCTTTTTTCG
MPG	4350	4|sg_hMPG_06|MPG	CCGGCTTCATGAACATGCCT	31234	ACCGCCGGCTTCATGAACATGCCTGTTTAAGAGCTATGCTGGAAACAGCATAGCAAGTTTAAATAAGGCTAGTCCGTTATCAACTTGAAAAAGTGGCACCGAGTCGGTGCTTTTTTCG
MPG	4350	4|sg_hMPG_07|MPG	GCTGCGTCGGACGAGCTGTG	31556	ACCGGCTGCGTCGGACGAGCTGTGGTTTAAGAGCTATGCTGGAAACAGCATAGCAAGTTTAAATAAGGCTAGTCCGTTATCAACTTGAAAAAGTGGCACCGAGTCGGTGCTTTTTTCG
MPG	4350	4|sg_hMPG_08|MPG	AGCAGCGACCAGCTAGAGCA	34594	ACCGAGCAGCGACCAGCTAGAGCAGTTTAAGAGCTATGCTGGAAACAGCATAGCAAGTTTAAATAAGGCTAGTCCGTTATCAACTTGAAAAAGTGGCACCGAGTCGGTGCTTTTTTCG
MPG	4350	4|sg_hMPG_09|MPG	GTTGGAGTTCTTCGACCAGC	25682	ACCGGTTGGAGTTCTTCGACCAGCGTTTAAGAGCTATGCTGGAAACAGCATAGCAAGTTTAAATAAGGCTAGTCCGTTATCAACTTGAAAAAGTGGCACCGAGTCGGTGCTTTTTTCG
MPG	4350	4|sg_hMPG_10|MPG	CGAAGAACTCCAACCCCAGT	29375	ACCGCGAAGAACTCCAACCCCAGTGTTTAAGAGCTATGCTGGAAACAGCATAGCAAGTTTAAATAAGGCTAGTCCGTTATCAACTTGAAAAAGTGGCACCGAGTCGGTGCTTTTTTCG
MPLKIP	136647	4|sg_hMPLKIP_01|MPLKIP	AGTCACTCTCCGCGACACGG	29044	ACCGAGTCACTCTCCGCGACACGGGTTTAAGAGCTATGCTGGAAACAGCATAGCAAGTTTAAATAAGGCTAGTCCGTTATCAACTTGAAAAAGTGGCACCGAGTCGGTGCTTTTTTCG
MPLKIP	136647	4|sg_hMPLKIP_02|MPLKIP	CTCCTACTCCAGGTCCCCCG	29293	ACCGCTCCTACTCCAGGTCCCCCGGTTTAAGAGCTATGCTGGAAACAGCATAGCAAGTTTAAATAAGGCTAGTCCGTTATCAACTTGAAAAAGTGGCACCGAGTCGGTGCTTTTTTCG
MPLKIP	136647	4|sg_hMPLKIP_03|MPLKIP	CCTACTCCAGGTCCCCCGCG	31135	ACCGCCTACTCCAGGTCCCCCGCGGTTTAAGAGCTATGCTGGAAACAGCATAGCAAGTTTAAATAAGGCTAGTCCGTTATCAACTTGAAAAAGTGGCACCGAGTCGGTGCTTTTTTCG
MPLKIP	136647	4|sg_hMPLKIP_04|MPLKIP	ATTGCTGCTGGGACCCCGCG	30089	ACCGATTGCTGCTGGGACCCCGCGGTTTAAGAGCTATGCTGGAAACAGCATAGCAAGTTTAAATAAGGCTAGTCCGTTATCAACTTGAAAAAGTGGCACCGAGTCGGTGCTTTTTTCG
MPLKIP	136647	4|sg_hMPLKIP_05|MPLKIP	GGAGTAGCCGAATTGCTGCT	30896	ACCGGGAGTAGCCGAATTGCTGCTGTTTAAGAGCTATGCTGGAAACAGCATAGCAAGTTTAAATAAGGCTAGTCCGTTATCAACTTGAAAAAGTGGCACCGAGTCGGTGCTTTTTTCG
MPLKIP	136647	4|sg_hMPLKIP_06|MPLKIP	GGAGAGTGACTGCTCCCGTA	27047	ACCGGGAGAGTGACTGCTCCCGTAGTTTAAGAGCTATGCTGGAAACAGCATAGCAAGTTTAAATAAGGCTAGTCCGTTATCAACTTGAAAAAGTGGCACCGAGTCGGTGCTTTTTTCG
MPLKIP	136647	4|sg_hMPLKIP_07|MPLKIP	AGCAATTCGGCTACTCCCCA	29752	ACCGAGCAATTCGGCTACTCCCCAGTTTAAGAGCTATGCTGGAAACAGCATAGCAAGTTTAAATAAGGCTAGTCCGTTATCAACTTGAAAAAGTGGCACCGAGTCGGTGCTTTTTTCG
MPLKIP	136647	4|sg_hMPLKIP_08|MPLKIP	ACTCCCGTACCCGTCTCGAG	29225	ACCGACTCCCGTACCCGTCTCGAGGTTTAAGAGCTATGCTGGAAACAGCATAGCAAGTTTAAATAAGGCTAGTCCGTTATCAACTTGAAAAAGTGGCACCGAGTCGGTGCTTTTTTCG
MPLKIP	136647	4|sg_hMPLKIP_09|MPLKIP	GAATTGCTGCTGGGACCCCG	27293	ACCGGAATTGCTGCTGGGACCCCGGTTTAAGAGCTATGCTGGAAACAGCATAGCAAGTTTAAATAAGGCTAGTCCGTTATCAACTTGAAAAAGTGGCACCGAGTCGGTGCTTTTTTCG
MPLKIP	136647	4|sg_hMPLKIP_10|MPLKIP	GGTAGCGGAAGCAGCTTCCG	29594	ACCGGGTAGCGGAAGCAGCTTCCGGTTTAAGAGCTATGCTGGAAACAGCATAGCAAGTTTAAATAAGGCTAGTCCGTTATCAACTTGAAAAAGTGGCACCGAGTCGGTGCTTTTTTCG
MRE11	4361	4|sg_hMRE11_01|MRE11	GTTTGCTGCGTATTAAAGGG	26936	ACCGGTTTGCTGCGTATTAAAGGGGTTTAAGAGCTATGCTGGAAACAGCATAGCAAGTTTAAATAAGGCTAGTCCGTTATCAACTTGAAAAAGTGGCACCGAGTCGGTGCTTTTTTCG
MRE11	4361	4|sg_hMRE11_02|MRE11	CTGCGAGTGGACTATAGTGG	25715	ACCGCTGCGAGTGGACTATAGTGGGTTTAAGAGCTATGCTGGAAACAGCATAGCAAGTTTAAATAAGGCTAGTCCGTTATCAACTTGAAAAAGTGGCACCGAGTCGGTGCTTTTTTCG
MRE11	4361	4|sg_hMRE11_03|MRE11	TTGGTTTGCTGCGTATTAAA	27311	ACCGTTGGTTTGCTGCGTATTAAAGTTTAAGAGCTATGCTGGAAACAGCATAGCAAGTTTAAATAAGGCTAGTCCGTTATCAACTTGAAAAAGTGGCACCGAGTCGGTGCTTTTTTCG
MRE11	4361	4|sg_hMRE11_04|MRE11	TTAGCCAGAAATTTGTGGAT	25230	ACCGTTAGCCAGAAATTTGTGGATGTTTAAGAGCTATGCTGGAAACAGCATAGCAAGTTTAAATAAGGCTAGTCCGTTATCAACTTGAAAAAGTGGCACCGAGTCGGTGCTTTTTTCG
MRE11	4361	4|sg_hMRE11_05|MRE11	CTTTGGACGTTCAATGTCTG	32495	ACCGCTTTGGACGTTCAATGTCTGGTTTAAGAGCTATGCTGGAAACAGCATAGCAAGTTTAAATAAGGCTAGTCCGTTATCAACTTGAAAAAGTGGCACCGAGTCGGTGCTTTTTTCG
MRE11	4361	4|sg_hMRE11_06|MRE11	GGCAGATGCACTTTGTGCCT	34265	ACCGGGCAGATGCACTTTGTGCCTGTTTAAGAGCTATGCTGGAAACAGCATAGCAAGTTTAAATAAGGCTAGTCCGTTATCAACTTGAAAAAGTGGCACCGAGTCGGTGCTTTTTTCG
MRE11	4361	4|sg_hMRE11_07|MRE11	AAGATTGCGCTATATGGTTT	31836	ACCGAAGATTGCGCTATATGGTTTGTTTAAGAGCTATGCTGGAAACAGCATAGCAAGTTTAAATAAGGCTAGTCCGTTATCAACTTGAAAAAGTGGCACCGAGTCGGTGCTTTTTTCG
MRE11	4361	4|sg_hMRE11_08|MRE11	TGTATGGCTTGGGTTACTTT	35900	ACCGTGTATGGCTTGGGTTACTTTGTTTAAGAGCTATGCTGGAAACAGCATAGCAAGTTTAAATAAGGCTAGTCCGTTATCAACTTGAAAAAGTGGCACCGAGTCGGTGCTTTTTTCG
MRE11	4361	4|sg_hMRE11_09|MRE11	CTACCCGATCCACAAATTTC	24206	ACCGCTACCCGATCCACAAATTTCGTTTAAGAGCTATGCTGGAAACAGCATAGCAAGTTTAAATAAGGCTAGTCCGTTATCAACTTGAAAAAGTGGCACCGAGTCGGTGCTTTTTTCG
MRE11	4361	4|sg_hMRE11_10|MRE11	AATGCTGAACGGGAACGTCT	31901	ACCGAATGCTGAACGGGAACGTCTGTTTAAGAGCTATGCTGGAAACAGCATAGCAAGTTTAAATAAGGCTAGTCCGTTATCAACTTGAAAAAGTGGCACCGAGTCGGTGCTTTTTTCG
MRPL36	64979	4|sg_hMRPL36_01|MRPL36	GCTCTATCTCAGTCGTCACA	30462	ACCGGCTCTATCTCAGTCGTCACAGTTTAAGAGCTATGCTGGAAACAGCATAGCAAGTTTAAATAAGGCTAGTCCGTTATCAACTTGAAAAAGTGGCACCGAGTCGGTGCTTTTTTCG
MRPL36	64979	4|sg_hMRPL36_02|MRPL36	GACGACTGAGATAGAGCAGA	31996	ACCGGACGACTGAGATAGAGCAGAGTTTAAGAGCTATGCTGGAAACAGCATAGCAAGTTTAAATAAGGCTAGTCCGTTATCAACTTGAAAAAGTGGCACCGAGTCGGTGCTTTTTTCG
MRPL36	64979	4|sg_hMRPL36_03|MRPL36	TGACGACTGAGATAGAGCAG	31147	ACCGTGACGACTGAGATAGAGCAGGTTTAAGAGCTATGCTGGAAACAGCATAGCAAGTTTAAATAAGGCTAGTCCGTTATCAACTTGAAAAAGTGGCACCGAGTCGGTGCTTTTTTCG
MRPL36	64979	4|sg_hMRPL36_04|MRPL36	TTTCTATTTGGATCCATTCG	32418	ACCGTTTCTATTTGGATCCATTCGGTTTAAGAGCTATGCTGGAAACAGCATAGCAAGTTTAAATAAGGCTAGTCCGTTATCAACTTGAAAAAGTGGCACCGAGTCGGTGCTTTTTTCG
MRPL36	64979	4|sg_hMRPL36_05|MRPL36	AGTGAGCGCACTGCTGCCCC	33606	ACCGAGTGAGCGCACTGCTGCCCCGTTTAAGAGCTATGCTGGAAACAGCATAGCAAGTTTAAATAAGGCTAGTCCGTTATCAACTTGAAAAAGTGGCACCGAGTCGGTGCTTTTTTCG
MRPL36	64979	4|sg_hMRPL36_06|MRPL36	GCGCAGGCAGCAGATGGGGC	28461	ACCGGCGCAGGCAGCAGATGGGGCGTTTAAGAGCTATGCTGGAAACAGCATAGCAAGTTTAAATAAGGCTAGTCCGTTATCAACTTGAAAAAGTGGCACCGAGTCGGTGCTTTTTTCG
MRPL36	64979	4|sg_hMRPL36_07|MRPL36	AAGTGAGCGCACTGCTGCCC	35053	ACCGAAGTGAGCGCACTGCTGCCCGTTTAAGAGCTATGCTGGAAACAGCATAGCAAGTTTAAATAAGGCTAGTCCGTTATCAACTTGAAAAAGTGGCACCGAGTCGGTGCTTTTTTCG
MRPL36	64979	4|sg_hMRPL36_08|MRPL36	TGGTGAAGAGGCGGGGTCGG	21302	ACCGTGGTGAAGAGGCGGGGTCGGGTTTAAGAGCTATGCTGGAAACAGCATAGCAAGTTTAAATAAGGCTAGTCCGTTATCAACTTGAAAAAGTGGCACCGAGTCGGTGCTTTTTTCG
MRPL36	64979	4|sg_hMRPL36_09|MRPL36	AGCAGATGGGGCAGGAGGCC	27349	ACCGAGCAGATGGGGCAGGAGGCCGTTTAAGAGCTATGCTGGAAACAGCATAGCAAGTTTAAATAAGGCTAGTCCGTTATCAACTTGAAAAAGTGGCACCGAGTCGGTGCTTTTTTCG
MRPL36	64979	4|sg_hMRPL36_10|MRPL36	ACTGTTACCTGGTGAAGAGG	25572	ACCGACTGTTACCTGGTGAAGAGGGTTTAAGAGCTATGCTGGAAACAGCATAGCAAGTTTAAATAAGGCTAGTCCGTTATCAACTTGAAAAAGTGGCACCGAGTCGGTGCTTTTTTCG
MSH2	4436	4|sg_hMSH2_01|MSH2	GCAGTTGGAGAGCGCGGCCG	28785	ACCGGCAGTTGGAGAGCGCGGCCGGTTTAAGAGCTATGCTGGAAACAGCATAGCAAGTTTAAATAAGGCTAGTCCGTTATCAACTTGAAAAAGTGGCACCGAGTCGGTGCTTTTTTCG
MSH2	4436	4|sg_hMSH2_02|MSH2	GGTCTTGAACACCTCCCGGG	20907	ACCGGGTCTTGAACACCTCCCGGGGTTTAAGAGCTATGCTGGAAACAGCATAGCAAGTTTAAATAAGGCTAGTCCGTTATCAACTTGAAAAAGTGGCACCGAGTCGGTGCTTTTTTCG
MSH2	4436	4|sg_hMSH2_03|MSH2	ATTCTGTTCTTATCCATGAG	31412	ACCGATTCTGTTCTTATCCATGAGGTTTAAGAGCTATGCTGGAAACAGCATAGCAAGTTTAAATAAGGCTAGTCCGTTATCAACTTGAAAAAGTGGCACCGAGTCGGTGCTTTTTTCG
MSH2	4436	4|sg_hMSH2_04|MSH2	TCAAACTGAGAGAGATTGCC	29483	ACCGTCAAACTGAGAGAGATTGCCGTTTAAGAGCTATGCTGGAAACAGCATAGCAAGTTTAAATAAGGCTAGTCCGTTATCAACTTGAAAAAGTGGCACCGAGTCGGTGCTTTTTTCG
MSH2	4436	4|sg_hMSH2_05|MSH2	ACATTTATCAGGACCTCAAC	28998	ACCGACATTTATCAGGACCTCAACGTTTAAGAGCTATGCTGGAAACAGCATAGCAAGTTTAAATAAGGCTAGTCCGTTATCAACTTGAAAAAGTGGCACCGAGTCGGTGCTTTTTTCG
MSH2	4436	4|sg_hMSH2_06|MSH2	GACGCTGCAGTTGGAGAGCG	27933	ACCGGACGCTGCAGTTGGAGAGCGGTTTAAGAGCTATGCTGGAAACAGCATAGCAAGTTTAAATAAGGCTAGTCCGTTATCAACTTGAAAAAGTGGCACCGAGTCGGTGCTTTTTTCG
MSH2	4436	4|sg_hMSH2_07|MSH2	CTTCTATACGGCGCACGGCG	30409	ACCGCTTCTATACGGCGCACGGCGGTTTAAGAGCTATGCTGGAAACAGCATAGCAAGTTTAAATAAGGCTAGTCCGTTATCAACTTGAAAAAGTGGCACCGAGTCGGTGCTTTTTTCG
MSH2	4436	4|sg_hMSH2_08|MSH2	GGTGATCAAGTACATGGGGC	25256	ACCGGGTGATCAAGTACATGGGGCGTTTAAGAGCTATGCTGGAAACAGCATAGCAAGTTTAAATAAGGCTAGTCCGTTATCAACTTGAAAAAGTGGCACCGAGTCGGTGCTTTTTTCG
MSH2	4436	4|sg_hMSH2_09|MSH2	TTTAACACCCACAACACCAA	27658	ACCGTTTAACACCCACAACACCAAGTTTAAGAGCTATGCTGGAAACAGCATAGCAAGTTTAAATAAGGCTAGTCCGTTATCAACTTGAAAAAGTGGCACCGAGTCGGTGCTTTTTTCG
MSH2	4436	4|sg_hMSH2_10|MSH2	GGTATGTGGATTCCATACAG	25782	ACCGGGTATGTGGATTCCATACAGGTTTAAGAGCTATGCTGGAAACAGCATAGCAAGTTTAAATAAGGCTAGTCCGTTATCAACTTGAAAAAGTGGCACCGAGTCGGTGCTTTTTTCG
MSH3	4437	4|sg_hMSH3_01|MSH3	GCATCATCCAGCTTGATTAG	28376	ACCGGCATCATCCAGCTTGATTAGGTTTAAGAGCTATGCTGGAAACAGCATAGCAAGTTTAAATAAGGCTAGTCCGTTATCAACTTGAAAAAGTGGCACCGAGTCGGTGCTTTTTTCG
MSH3	4437	4|sg_hMSH3_02|MSH3	CTGCAGCCGCTGCAGCGCCA	32067	ACCGCTGCAGCCGCTGCAGCGCCAGTTTAAGAGCTATGCTGGAAACAGCATAGCAAGTTTAAATAAGGCTAGTCCGTTATCAACTTGAAAAAGTGGCACCGAGTCGGTGCTTTTTTCG
MSH3	4437	4|sg_hMSH3_03|MSH3	CTTCCAAATCAGCTAACAAA	26402	ACCGCTTCCAAATCAGCTAACAAAGTTTAAGAGCTATGCTGGAAACAGCATAGCAAGTTTAAATAAGGCTAGTCCGTTATCAACTTGAAAAAGTGGCACCGAGTCGGTGCTTTTTTCG
MSH3	4437	4|sg_hMSH3_04|MSH3	CAAAACCGCTTGCCTCGCAG	33678	ACCGCAAAACCGCTTGCCTCGCAGGTTTAAGAGCTATGCTGGAAACAGCATAGCAAGTTTAAATAAGGCTAGTCCGTTATCAACTTGAAAAAGTGGCACCGAGTCGGTGCTTTTTTCG
MSH3	4437	4|sg_hMSH3_05|MSH3	GGTGGACCCTGGCGCTGCAG	20731	ACCGGGTGGACCCTGGCGCTGCAGGTTTAAGAGCTATGCTGGAAACAGCATAGCAAGTTTAAATAAGGCTAGTCCGTTATCAACTTGAAAAAGTGGCACCGAGTCGGTGCTTTTTTCG
MSH3	4437	4|sg_hMSH3_06|MSH3	GTTTGTTCATGTACGCCGCC	35944	ACCGGTTTGTTCATGTACGCCGCCGTTTAAGAGCTATGCTGGAAACAGCATAGCAAGTTTAAATAAGGCTAGTCCGTTATCAACTTGAAAAAGTGGCACCGAGTCGGTGCTTTTTTCG
MSH3	4437	4|sg_hMSH3_07|MSH3	AGAGATGCACAGAAGATAGC	37217	ACCGAGAGATGCACAGAAGATAGCGTTTAAGAGCTATGCTGGAAACAGCATAGCAAGTTTAAATAAGGCTAGTCCGTTATCAACTTGAAAAAGTGGCACCGAGTCGGTGCTTTTTTCG
MSH3	4437	4|sg_hMSH3_08|MSH3	TGTGAATCCCCTAATCAAGC	23549	ACCGTGTGAATCCCCTAATCAAGCGTTTAAGAGCTATGCTGGAAACAGCATAGCAAGTTTAAATAAGGCTAGTCCGTTATCAACTTGAAAAAGTGGCACCGAGTCGGTGCTTTTTTCG
MSH3	4437	4|sg_hMSH3_09|MSH3	TCTATGTATTGTAATTCTAG	28064	ACCGTCTATGTATTGTAATTCTAGGTTTAAGAGCTATGCTGGAAACAGCATAGCAAGTTTAAATAAGGCTAGTCCGTTATCAACTTGAAAAAGTGGCACCGAGTCGGTGCTTTTTTCG
MSH3	4437	4|sg_hMSH3_10|MSH3	ATTTCAGGCTTCCCGTAGAC	29214	ACCGATTTCAGGCTTCCCGTAGACGTTTAAGAGCTATGCTGGAAACAGCATAGCAAGTTTAAATAAGGCTAGTCCGTTATCAACTTGAAAAAGTGGCACCGAGTCGGTGCTTTTTTCG
MSH4	4438	4|sg_hMSH4_01|MSH4	TGGAGTCCGAAATTGTAGCG	28586	ACCGTGGAGTCCGAAATTGTAGCGGTTTAAGAGCTATGCTGGAAACAGCATAGCAAGTTTAAATAAGGCTAGTCCGTTATCAACTTGAAAAAGTGGCACCGAGTCGGTGCTTTTTTCG
MSH4	4438	4|sg_hMSH4_02|MSH4	GATCAGAGTGAACAACTTGG	27724	ACCGGATCAGAGTGAACAACTTGGGTTTAAGAGCTATGCTGGAAACAGCATAGCAAGTTTAAATAAGGCTAGTCCGTTATCAACTTGAAAAAGTGGCACCGAGTCGGTGCTTTTTTCG
MSH4	4438	4|sg_hMSH4_03|MSH4	CCTGGAGTCCGAAATTGTAG	24697	ACCGCCTGGAGTCCGAAATTGTAGGTTTAAGAGCTATGCTGGAAACAGCATAGCAAGTTTAAATAAGGCTAGTCCGTTATCAACTTGAAAAAGTGGCACCGAGTCGGTGCTTTTTTCG
MSH4	4438	4|sg_hMSH4_04|MSH4	ACTGGGATAGTATAATTTGG	22491	ACCGACTGGGATAGTATAATTTGGGTTTAAGAGCTATGCTGGAAACAGCATAGCAAGTTTAAATAAGGCTAGTCCGTTATCAACTTGAAAAAGTGGCACCGAGTCGGTGCTTTTTTCG
MSH4	4438	4|sg_hMSH4_05|MSH4	ACAAAGCTGCAACAGCTGCA	38991	ACCGACAAAGCTGCAACAGCTGCAGTTTAAGAGCTATGCTGGAAACAGCATAGCAAGTTTAAATAAGGCTAGTCCGTTATCAACTTGAAAAAGTGGCACCGAGTCGGTGCTTTTTTCG
MSH4	4438	4|sg_hMSH4_06|MSH4	ACTTGGACTGAACCTCCATT	29316	ACCGACTTGGACTGAACCTCCATTGTTTAAGAGCTATGCTGGAAACAGCATAGCAAGTTTAAATAAGGCTAGTCCGTTATCAACTTGAAAAAGTGGCACCGAGTCGGTGCTTTTTTCG
MSH4	4438	4|sg_hMSH4_07|MSH4	GGAGAAACCCGCTCACCTCA	26735	ACCGGGAGAAACCCGCTCACCTCAGTTTAAGAGCTATGCTGGAAACAGCATAGCAAGTTTAAATAAGGCTAGTCCGTTATCAACTTGAAAAAGTGGCACCGAGTCGGTGCTTTTTTCG
MSH4	4438	4|sg_hMSH4_08|MSH4	GCGGGTTTCTCCCGACGACG	19990	ACCGGCGGGTTTCTCCCGACGACGGTTTAAGAGCTATGCTGGAAACAGCATAGCAAGTTTAAATAAGGCTAGTCCGTTATCAACTTGAAAAAGTGGCACCGAGTCGGTGCTTTTTTCG
MSH4	4438	4|sg_hMSH4_09|MSH4	TTAATTTCACTACTATCCAA	24062	ACCGTTAATTTCACTACTATCCAAGTTTAAGAGCTATGCTGGAAACAGCATAGCAAGTTTAAATAAGGCTAGTCCGTTATCAACTTGAAAAAGTGGCACCGAGTCGGTGCTTTTTTCG
MSH4	4438	4|sg_hMSH4_10|MSH4	GACTCCACAGAGCCGCCCTT	28453	ACCGGACTCCACAGAGCCGCCCTTGTTTAAGAGCTATGCTGGAAACAGCATAGCAAGTTTAAATAAGGCTAGTCCGTTATCAACTTGAAAAAGTGGCACCGAGTCGGTGCTTTTTTCG
MSH5	4439	4|sg_hMSH5_01|MSH5	GCACTCGTAACAACAGACTG	30830	ACCGGCACTCGTAACAACAGACTGGTTTAAGAGCTATGCTGGAAACAGCATAGCAAGTTTAAATAAGGCTAGTCCGTTATCAACTTGAAAAAGTGGCACCGAGTCGGTGCTTTTTTCG
MSH5	4439	4|sg_hMSH5_02|MSH5	CCTGGGTCGAAGAAGAATCG	27326	ACCGCCTGGGTCGAAGAAGAATCGGTTTAAGAGCTATGCTGGAAACAGCATAGCAAGTTTAAATAAGGCTAGTCCGTTATCAACTTGAAAAAGTGGCACCGAGTCGGTGCTTTTTTCG
MSH5	4439	4|sg_hMSH5_03|MSH5	AGATCCATCTGTGTGTGCTG	32729	ACCGAGATCCATCTGTGTGTGCTGGTTTAAGAGCTATGCTGGAAACAGCATAGCAAGTTTAAATAAGGCTAGTCCGTTATCAACTTGAAAAAGTGGCACCGAGTCGGTGCTTTTTTCG
MSH5	4439	4|sg_hMSH5_04|MSH5	TCACCCCTCAGTGTACAAAG	24679	ACCGTCACCCCTCAGTGTACAAAGGTTTAAGAGCTATGCTGGAAACAGCATAGCAAGTTTAAATAAGGCTAGTCCGTTATCAACTTGAAAAAGTGGCACCGAGTCGGTGCTTTTTTCG
MSH5	4439	4|sg_hMSH5_05|MSH5	AACCCAAGGAGGACACCGCA	34847	ACCGAACCCAAGGAGGACACCGCAGTTTAAGAGCTATGCTGGAAACAGCATAGCAAGTTTAAATAAGGCTAGTCCGTTATCAACTTGAAAAAGTGGCACCGAGTCGGTGCTTTTTTCG
MSH5	4439	4|sg_hMSH5_06|MSH5	CCTTAGGAGCGAACCCAAGG	28741	ACCGCCTTAGGAGCGAACCCAAGGGTTTAAGAGCTATGCTGGAAACAGCATAGCAAGTTTAAATAAGGCTAGTCCGTTATCAACTTGAAAAAGTGGCACCGAGTCGGTGCTTTTTTCG
MSH5	4439	4|sg_hMSH5_07|MSH5	GCCGGGCCCCAGGGAGGCCG	16334	ACCGGCCGGGCCCCAGGGAGGCCGGTTTAAGAGCTATGCTGGAAACAGCATAGCAAGTTTAAATAAGGCTAGTCCGTTATCAACTTGAAAAAGTGGCACCGAGTCGGTGCTTTTTTCG
MSH5	4439	4|sg_hMSH5_08|MSH5	AATTCCACAGCACACACAGA	32126	ACCGAATTCCACAGCACACACAGAGTTTAAGAGCTATGCTGGAAACAGCATAGCAAGTTTAAATAAGGCTAGTCCGTTATCAACTTGAAAAAGTGGCACCGAGTCGGTGCTTTTTTCG
MSH5	4439	4|sg_hMSH5_09|MSH5	GGAGTCACTAGTATCATAGT	26513	ACCGGGAGTCACTAGTATCATAGTGTTTAAGAGCTATGCTGGAAACAGCATAGCAAGTTTAAATAAGGCTAGTCCGTTATCAACTTGAAAAAGTGGCACCGAGTCGGTGCTTTTTTCG
MSH5	4439	4|sg_hMSH5_10|MSH5	CCTCCTTAGGAGCGAACCCA	28395	ACCGCCTCCTTAGGAGCGAACCCAGTTTAAGAGCTATGCTGGAAACAGCATAGCAAGTTTAAATAAGGCTAGTCCGTTATCAACTTGAAAAAGTGGCACCGAGTCGGTGCTTTTTTCG
MSH6	2956	4|sg_hMSH6_01|MSH6	AGGCGAAGAACCTCAACGGA	31099	ACCGAGGCGAAGAACCTCAACGGAGTTTAAGAGCTATGCTGGAAACAGCATAGCAAGTTTAAATAAGGCTAGTCCGTTATCAACTTGAAAAAGTGGCACCGAGTCGGTGCTTTTTTCG
MSH6	2956	4|sg_hMSH6_02|MSH6	TTGAGGTTCTTCGCCTTGGG	33336	ACCGTTGAGGTTCTTCGCCTTGGGGTTTAAGAGCTATGCTGGAAACAGCATAGCAAGTTTAAATAAGGCTAGTCCGTTATCAACTTGAAAAAGTGGCACCGAGTCGGTGCTTTTTTCG
MSH6	2956	4|sg_hMSH6_03|MSH6	GAGTGATGCCAACAAGGCCT	29099	ACCGGAGTGATGCCAACAAGGCCTGTTTAAGAGCTATGCTGGAAACAGCATAGCAAGTTTAAATAAGGCTAGTCCGTTATCAACTTGAAAAAGTGGCACCGAGTCGGTGCTTTTTTCG
MSH6	2956	4|sg_hMSH6_04|MSH6	TTGTTGGCATCACTCAGCGC	32257	ACCGTTGTTGGCATCACTCAGCGCGTTTAAGAGCTATGCTGGAAACAGCATAGCAAGTTTAAATAAGGCTAGTCCGTTATCAACTTGAAAAAGTGGCACCGAGTCGGTGCTTTTTTCG
MSH6	2956	4|sg_hMSH6_05|MSH6	CCCAAGGCGAAGAACCTCAA	33295	ACCGCCCAAGGCGAAGAACCTCAAGTTTAAGAGCTATGCTGGAAACAGCATAGCAAGTTTAAATAAGGCTAGTCCGTTATCAACTTGAAAAAGTGGCACCGAGTCGGTGCTTTTTTCG
MSH6	2956	4|sg_hMSH6_06|MSH6	GCCAGGGCCTCACGCGAAGG	29036	ACCGGCCAGGGCCTCACGCGAAGGGTTTAAGAGCTATGCTGGAAACAGCATAGCAAGTTTAAATAAGGCTAGTCCGTTATCAACTTGAAAAAGTGGCACCGAGTCGGTGCTTTTTTCG
MSH6	2956	4|sg_hMSH6_07|MSH6	GGCCTCTCCTTCCCCAGGCG	19506	ACCGGGCCTCTCCTTCCCCAGGCGGTTTAAGAGCTATGCTGGAAACAGCATAGCAAGTTTAAATAAGGCTAGTCCGTTATCAACTTGAAAAAGTGGCACCGAGTCGGTGCTTTTTTCG
MSH6	2956	4|sg_hMSH6_08|MSH6	AGAACCTCAACGGAGGGCTG	26448	ACCGAGAACCTCAACGGAGGGCTGGTTTAAGAGCTATGCTGGAAACAGCATAGCAAGTTTAAATAAGGCTAGTCCGTTATCAACTTGAAAAAGTGGCACCGAGTCGGTGCTTTTTTCG
MSH6	2956	4|sg_hMSH6_09|MSH6	GAACATTCATCCGCGAGAAA	28125	ACCGGAACATTCATCCGCGAGAAAGTTTAAGAGCTATGCTGGAAACAGCATAGCAAGTTTAAATAAGGCTAGTCCGTTATCAACTTGAAAAAGTGGCACCGAGTCGGTGCTTTTTTCG
MSH6	2956	4|sg_hMSH6_10|MSH6	TTCGCGTGAGGCCCTGGCCG	27586	ACCGTTCGCGTGAGGCCCTGGCCGGTTTAAGAGCTATGCTGGAAACAGCATAGCAAGTTTAAATAAGGCTAGTCCGTTATCAACTTGAAAAAGTGGCACCGAGTCGGTGCTTTTTTCG
MUS81	80198	4|sg_hMUS81_01|MUS81	GCTTCCTTCCCGCTGCGCAG	31044	ACCGGCTTCCTTCCCGCTGCGCAGGTTTAAGAGCTATGCTGGAAACAGCATAGCAAGTTTAAATAAGGCTAGTCCGTTATCAACTTGAAAAAGTGGCACCGAGTCGGTGCTTTTTTCG
MUS81	80198	4|sg_hMUS81_02|MUS81	GTGTGCTCAGAAGTCCCCCA	23958	ACCGGTGTGCTCAGAAGTCCCCCAGTTTAAGAGCTATGCTGGAAACAGCATAGCAAGTTTAAATAAGGCTAGTCCGTTATCAACTTGAAAAAGTGGCACCGAGTCGGTGCTTTTTTCG
MUS81	80198	4|sg_hMUS81_03|MUS81	GCTAAGATCCTACAGCACTT	30557	ACCGGCTAAGATCCTACAGCACTTGTTTAAGAGCTATGCTGGAAACAGCATAGCAAGTTTAAATAAGGCTAGTCCGTTATCAACTTGAAAAAGTGGCACCGAGTCGGTGCTTTTTTCG
MUS81	80198	4|sg_hMUS81_04|MUS81	TCTGAAATACGAAGCGCGTG	30550	ACCGTCTGAAATACGAAGCGCGTGGTTTAAGAGCTATGCTGGAAACAGCATAGCAAGTTTAAATAAGGCTAGTCCGTTATCAACTTGAAAAAGTGGCACCGAGTCGGTGCTTTTTTCG
MUS81	80198	4|sg_hMUS81_05|MUS81	CAGCGGCACCGAACATCGGG	31766	ACCGCAGCGGCACCGAACATCGGGGTTTAAGAGCTATGCTGGAAACAGCATAGCAAGTTTAAATAAGGCTAGTCCGTTATCAACTTGAAAAAGTGGCACCGAGTCGGTGCTTTTTTCG
MUS81	80198	4|sg_hMUS81_06|MUS81	GGTCGCCTCGTCCCGCCACT	29116	ACCGGGTCGCCTCGTCCCGCCACTGTTTAAGAGCTATGCTGGAAACAGCATAGCAAGTTTAAATAAGGCTAGTCCGTTATCAACTTGAAAAAGTGGCACCGAGTCGGTGCTTTTTTCG
MUS81	80198	4|sg_hMUS81_07|MUS81	TCAGCCAGCGAACGAAGAGC	33308	ACCGTCAGCCAGCGAACGAAGAGCGTTTAAGAGCTATGCTGGAAACAGCATAGCAAGTTTAAATAAGGCTAGTCCGTTATCAACTTGAAAAAGTGGCACCGAGTCGGTGCTTTTTTCG
MUS81	80198	4|sg_hMUS81_08|MUS81	GCTGCAGCGGCACCGAACAT	32232	ACCGGCTGCAGCGGCACCGAACATGTTTAAGAGCTATGCTGGAAACAGCATAGCAAGTTTAAATAAGGCTAGTCCGTTATCAACTTGAAAAAGTGGCACCGAGTCGGTGCTTTTTTCG
MUS81	80198	4|sg_hMUS81_09|MUS81	GGTGTGCTCAGAAGTCCCCC	23220	ACCGGGTGTGCTCAGAAGTCCCCCGTTTAAGAGCTATGCTGGAAACAGCATAGCAAGTTTAAATAAGGCTAGTCCGTTATCAACTTGAAAAAGTGGCACCGAGTCGGTGCTTTTTTCG
MUS81	80198	4|sg_hMUS81_10|MUS81	TACCCACTGCCGCTGCGCAG	31827	ACCGTACCCACTGCCGCTGCGCAGGTTTAAGAGCTATGCTGGAAACAGCATAGCAAGTTTAAATAAGGCTAGTCCGTTATCAACTTGAAAAAGTGGCACCGAGTCGGTGCTTTTTTCG
MUTYH	4595	4|sg_hMUTYH_01|MUTYH	GGTATAGTAGTTGATCACAG	27101	ACCGGGTATAGTAGTTGATCACAGGTTTAAGAGCTATGCTGGAAACAGCATAGCAAGTTTAAATAAGGCTAGTCCGTTATCAACTTGAAAAAGTGGCACCGAGTCGGTGCTTTTTTCG
MUTYH	4595	4|sg_hMUTYH_02|MUTYH	TGATCAACTACTATACCGGA	24678	ACCGTGATCAACTACTATACCGGAGTTTAAGAGCTATGCTGGAAACAGCATAGCAAGTTTAAATAAGGCTAGTCCGTTATCAACTTGAAAAAGTGGCACCGAGTCGGTGCTTTTTTCG
MUTYH	4595	4|sg_hMUTYH_03|MUTYH	CTTCCTGTGACCACTTCCCA	29364	ACCGCTTCCTGTGACCACTTCCCAGTTTAAGAGCTATGCTGGAAACAGCATAGCAAGTTTAAATAAGGCTAGTCCGTTATCAACTTGAAAAAGTGGCACCGAGTCGGTGCTTTTTTCG
MUTYH	4595	4|sg_hMUTYH_04|MUTYH	GCTGGTACGACCAAGAGAAA	26792	ACCGGCTGGTACGACCAAGAGAAAGTTTAAGAGCTATGCTGGAAACAGCATAGCAAGTTTAAATAAGGCTAGTCCGTTATCAACTTGAAAAAGTGGCACCGAGTCGGTGCTTTTTTCG
MUTYH	4595	4|sg_hMUTYH_05|MUTYH	GCTACTATTCTCGTGGCCGG	28402	ACCGGCTACTATTCTCGTGGCCGGGTTTAAGAGCTATGCTGGAAACAGCATAGCAAGTTTAAATAAGGCTAGTCCGTTATCAACTTGAAAAAGTGGCACCGAGTCGGTGCTTTTTTCG
MUTYH	4595	4|sg_hMUTYH_06|MUTYH	GATGATTGCTGAGTGTCCTG	32130	ACCGGATGATTGCTGAGTGTCCTGGTTTAAGAGCTATGCTGGAAACAGCATAGCAAGTTTAAATAAGGCTAGTCCGTTATCAACTTGAAAAAGTGGCACCGAGTCGGTGCTTTTTTCG
MUTYH	4595	4|sg_hMUTYH_07|MUTYH	GGTCATGCTGCAGCAGACCC	25231	ACCGGGTCATGCTGCAGCAGACCCGTTTAAGAGCTATGCTGGAAACAGCATAGCAAGTTTAAATAAGGCTAGTCCGTTATCAACTTGAAAAAGTGGCACCGAGTCGGTGCTTTTTTCG
MUTYH	4595	4|sg_hMUTYH_08|MUTYH	CGACTCAGGCGGGAGACGAG	30507	ACCGCGACTCAGGCGGGAGACGAGGTTTAAGAGCTATGCTGGAAACAGCATAGCAAGTTTAAATAAGGCTAGTCCGTTATCAACTTGAAAAAGTGGCACCGAGTCGGTGCTTTTTTCG
MUTYH	4595	4|sg_hMUTYH_09|MUTYH	ACTGTGATCAACTACTATAC	25169	ACCGACTGTGATCAACTACTATACGTTTAAGAGCTATGCTGGAAACAGCATAGCAAGTTTAAATAAGGCTAGTCCGTTATCAACTTGAAAAAGTGGCACCGAGTCGGTGCTTTTTTCG
MUTYH	4595	4|sg_hMUTYH_10|MUTYH	AGGAAGCCACGAGCAGCCGT	35916	ACCGAGGAAGCCACGAGCAGCCGTGTTTAAGAGCTATGCTGGAAACAGCATAGCAAGTTTAAATAAGGCTAGTCCGTTATCAACTTGAAAAAGTGGCACCGAGTCGGTGCTTTTTTCG
NABP1	64859	4|sg_hNABP1_01|NABP1	GCTGGCAGAAGCAATGGCCG	26589	ACCGGCTGGCAGAAGCAATGGCCGGTTTAAGAGCTATGCTGGAAACAGCATAGCAAGTTTAAATAAGGCTAGTCCGTTATCAACTTGAAAAAGTGGCACCGAGTCGGTGCTTTTTTCG
NABP1	64859	4|sg_hNABP1_02|NABP1	GCAGCATCACTATTTCCGTG	30286	ACCGGCAGCATCACTATTTCCGTGGTTTAAGAGCTATGCTGGAAACAGCATAGCAAGTTTAAATAAGGCTAGTCCGTTATCAACTTGAAAAAGTGGCACCGAGTCGGTGCTTTTTTCG
NABP1	64859	4|sg_hNABP1_03|NABP1	ATATTATTCGGTTGACCAGA	30358	ACCGATATTATTCGGTTGACCAGAGTTTAAGAGCTATGCTGGAAACAGCATAGCAAGTTTAAATAAGGCTAGTCCGTTATCAACTTGAAAAAGTGGCACCGAGTCGGTGCTTTTTTCG
NABP1	64859	4|sg_hNABP1_04|NABP1	GTGATGACCACAATAAGTAA	27113	ACCGGTGATGACCACAATAAGTAAGTTTAAGAGCTATGCTGGAAACAGCATAGCAAGTTTAAATAAGGCTAGTCCGTTATCAACTTGAAAAAGTGGCACCGAGTCGGTGCTTTTTTCG
NABP1	64859	4|sg_hNABP1_05|NABP1	ATTTCCGTGTGGGATGAGAT	29168	ACCGATTTCCGTGTGGGATGAGATGTTTAAGAGCTATGCTGGAAACAGCATAGCAAGTTTAAATAAGGCTAGTCCGTTATCAACTTGAAAAAGTGGCACCGAGTCGGTGCTTTTTTCG
NABP1	64859	4|sg_hNABP1_06|NABP1	ACCTCCGATCTCATCCCACA	26835	ACCGACCTCCGATCTCATCCCACAGTTTAAGAGCTATGCTGGAAACAGCATAGCAAGTTTAAATAAGGCTAGTCCGTTATCAACTTGAAAAAGTGGCACCGAGTCGGTGCTTTTTTCG
NABP1	64859	4|sg_hNABP1_07|NABP1	TTTATAAGAGATATTAAGCC	21096	ACCGTTTATAAGAGATATTAAGCCGTTTAAGAGCTATGCTGGAAACAGCATAGCAAGTTTAAATAAGGCTAGTCCGTTATCAACTTGAAAAAGTGGCACCGAGTCGGTGCTTTTTTCG
NABP1	64859	4|sg_hNABP1_08|NABP1	ACAGGTACATTTGGACCAGT	29272	ACCGACAGGTACATTTGGACCAGTGTTTAAGAGCTATGCTGGAAACAGCATAGCAAGTTTAAATAAGGCTAGTCCGTTATCAACTTGAAAAAGTGGCACCGAGTCGGTGCTTTTTTCG
NABP1	64859	4|sg_hNABP1_09|NABP1	GTCAACCGAATAATATCCCC	25194	ACCGGTCAACCGAATAATATCCCCGTTTAAGAGCTATGCTGGAAACAGCATAGCAAGTTTAAATAAGGCTAGTCCGTTATCAACTTGAAAAAGTGGCACCGAGTCGGTGCTTTTTTCG
NABP1	64859	4|sg_hNABP1_10|NABP1	TCTGACACTTTATACTGGAA	24342	ACCGTCTGACACTTTATACTGGAAGTTTAAGAGCTATGCTGGAAACAGCATAGCAAGTTTAAATAAGGCTAGTCCGTTATCAACTTGAAAAAGTGGCACCGAGTCGGTGCTTTTTTCG
NABP2	79035	4|sg_hNABP2_01|NABP2	ACATTATCCGGCTCACCAAA	29464	ACCGACATTATCCGGCTCACCAAAGTTTAAGAGCTATGCTGGAAACAGCATAGCAAGTTTAAATAAGGCTAGTCCGTTATCAACTTGAAAAAGTGGCACCGAGTCGGTGCTTTTTTCG
NABP2	79035	4|sg_hNABP2_02|NABP2	GGTTCGGACCTGCAAAGTGG	25334	ACCGGGTTCGGACCTGCAAAGTGGGTTTAAGAGCTATGCTGGAAACAGCATAGCAAGTTTAAATAAGGCTAGTCCGTTATCAACTTGAAAAAGTGGCACCGAGTCGGTGCTTTTTTCG
NABP2	79035	4|sg_hNABP2_03|NABP2	CCAGCAGGCACCCAACAAGG	30022	ACCGCCAGCAGGCACCCAACAAGGGTTTAAGAGCTATGCTGGAAACAGCATAGCAAGTTTAAATAAGGCTAGTCCGTTATCAACTTGAAAAAGTGGCACCGAGTCGGTGCTTTTTTCG
NABP2	79035	4|sg_hNABP2_04|NABP2	GGGTTGCTGGAAGGGCCAGG	23995	ACCGGGGTTGCTGGAAGGGCCAGGGTTTAAGAGCTATGCTGGAAACAGCATAGCAAGTTTAAATAAGGCTAGTCCGTTATCAACTTGAAAAAGTGGCACCGAGTCGGTGCTTTTTTCG
NABP2	79035	4|sg_hNABP2_05|NABP2	TGAGGTTCGGACCTGCAAAG	26164	ACCGTGAGGTTCGGACCTGCAAAGGTTTAAGAGCTATGCTGGAAACAGCATAGCAAGTTTAAATAAGGCTAGTCCGTTATCAACTTGAAAAAGTGGCACCGAGTCGGTGCTTTTTTCG
NABP2	79035	4|sg_hNABP2_06|NABP2	CTGACACTATATACTGGCCG	25958	ACCGCTGACACTATATACTGGCCGGTTTAAGAGCTATGCTGGAAACAGCATAGCAAGTTTAAATAAGGCTAGTCCGTTATCAACTTGAAAAAGTGGCACCGAGTCGGTGCTTTTTTCG
NABP2	79035	4|sg_hNABP2_07|NABP2	GACACTATATACTGGCCGTG	26521	ACCGGACACTATATACTGGCCGTGGTTTAAGAGCTATGCTGGAAACAGCATAGCAAGTTTAAATAAGGCTAGTCCGTTATCAACTTGAAAAAGTGGCACCGAGTCGGTGCTTTTTTCG
NABP2	79035	4|sg_hNABP2_08|NABP2	TTACTAACAGGGTTGCTGGA	26482	ACCGTTACTAACAGGGTTGCTGGAGTTTAAGAGCTATGCTGGAAACAGCATAGCAAGTTTAAATAAGGCTAGTCCGTTATCAACTTGAAAAAGTGGCACCGAGTCGGTGCTTTTTTCG
NABP2	79035	4|sg_hNABP2_09|NABP2	ACACTATATACTGGCCGTGG	25306	ACCGACACTATATACTGGCCGTGGGTTTAAGAGCTATGCTGGAAACAGCATAGCAAGTTTAAATAAGGCTAGTCCGTTATCAACTTGAAAAAGTGGCACCGAGTCGGTGCTTTTTTCG
NABP2	79035	4|sg_hNABP2_10|NABP2	GGTTGTCTGACACTATATAC	23478	ACCGGGTTGTCTGACACTATATACGTTTAAGAGCTATGCTGGAAACAGCATAGCAAGTTTAAATAAGGCTAGTCCGTTATCAACTTGAAAAAGTGGCACCGAGTCGGTGCTTTTTTCG
NBN	4683	4|sg_hNBN_01|NBN	TTTGCAGGACTCCTTTACAG	26671	ACCGTTTGCAGGACTCCTTTACAGGTTTAAGAGCTATGCTGGAAACAGCATAGCAAGTTTAAATAAGGCTAGTCCGTTATCAACTTGAAAAAGTGGCACCGAGTCGGTGCTTTTTTCG
NBN	4683	4|sg_hNBN_02|NBN	GCGTTGAGTACGTTGTTGGA	32040	ACCGGCGTTGAGTACGTTGTTGGAGTTTAAGAGCTATGCTGGAAACAGCATAGCAAGTTTAAATAAGGCTAGTCCGTTATCAACTTGAAAAAGTGGCACCGAGTCGGTGCTTTTTTCG
NBN	4683	4|sg_hNBN_03|NBN	ATAGATGGTTCATCAAGAGG	26302	ACCGATAGATGGTTCATCAAGAGGGTTTAAGAGCTATGCTGGAAACAGCATAGCAAGTTTAAATAAGGCTAGTCCGTTATCAACTTGAAAAAGTGGCACCGAGTCGGTGCTTTTTTCG
NBN	4683	4|sg_hNBN_04|NBN	CCTCTTGATGAACCATCTAT	27505	ACCGCCTCTTGATGAACCATCTATGTTTAAGAGCTATGCTGGAAACAGCATAGCAAGTTTAAATAAGGCTAGTCCGTTATCAACTTGAAAAAGTGGCACCGAGTCGGTGCTTTTTTCG
NBN	4683	4|sg_hNBN_05|NBN	ACGCCAGTCAAAAGTCTGTA	26466	ACCGACGCCAGTCAAAAGTCTGTAGTTTAAGAGCTATGCTGGAAACAGCATAGCAAGTTTAAATAAGGCTAGTCCGTTATCAACTTGAAAAAGTGGCACCGAGTCGGTGCTTTTTTCG
NBN	4683	4|sg_hNBN_06|NBN	CCTATTCCTGAAGCAGAAAT	27663	ACCGCCTATTCCTGAAGCAGAAATGTTTAAGAGCTATGCTGGAAACAGCATAGCAAGTTTAAATAAGGCTAGTCCGTTATCAACTTGAAAAAGTGGCACCGAGTCGGTGCTTTTTTCG
NBN	4683	4|sg_hNBN_07|NBN	CCAGGACCAAGCCTTTCACA	30882	ACCGCCAGGACCAAGCCTTTCACAGTTTAAGAGCTATGCTGGAAACAGCATAGCAAGTTTAAATAAGGCTAGTCCGTTATCAACTTGAAAAAGTGGCACCGAGTCGGTGCTTTTTTCG
NBN	4683	4|sg_hNBN_08|NBN	CAAGCTATATTGCAACTTGG	27407	ACCGCAAGCTATATTGCAACTTGGGTTTAAGAGCTATGCTGGAAACAGCATAGCAAGTTTAAATAAGGCTAGTCCGTTATCAACTTGAAAAAGTGGCACCGAGTCGGTGCTTTTTTCG
NBN	4683	4|sg_hNBN_09|NBN	CCAATAGATGGTTCATCAAG	27335	ACCGCCAATAGATGGTTCATCAAGGTTTAAGAGCTATGCTGGAAACAGCATAGCAAGTTTAAATAAGGCTAGTCCGTTATCAACTTGAAAAAGTGGCACCGAGTCGGTGCTTTTTTCG
NBN	4683	4|sg_hNBN_10|NBN	TGAAGCAGAAATTGGATTGG	26599	ACCGTGAAGCAGAAATTGGATTGGGTTTAAGAGCTATGCTGGAAACAGCATAGCAAGTTTAAATAAGGCTAGTCCGTTATCAACTTGAAAAAGTGGCACCGAGTCGGTGCTTTTTTCG
NEIL1	79661	4|sg_hNEIL1_01|NEIL1	GAATGTGCTACGAAACCTAG	30769	ACCGGAATGTGCTACGAAACCTAGGTTTAAGAGCTATGCTGGAAACAGCATAGCAAGTTTAAATAAGGCTAGTCCGTTATCAACTTGAAAAAGTGGCACCGAGTCGGTGCTTTTTTCG
NEIL1	79661	4|sg_hNEIL1_02|NEIL1	GCGGATGTCCACGAAACATA	29694	ACCGGCGGATGTCCACGAAACATAGTTTAAGAGCTATGCTGGAAACAGCATAGCAAGTTTAAATAAGGCTAGTCCGTTATCAACTTGAAAAAGTGGCACCGAGTCGGTGCTTTTTTCG
NEIL1	79661	4|sg_hNEIL1_03|NEIL1	TATGTTTCGTGGACATCCGC	33689	ACCGTATGTTTCGTGGACATCCGCGTTTAAGAGCTATGCTGGAAACAGCATAGCAAGTTTAAATAAGGCTAGTCCGTTATCAACTTGAAAAAGTGGCACCGAGTCGGTGCTTTTTTCG
NEIL1	79661	4|sg_hNEIL1_04|NEIL1	GGTCCCAGCGGCCGAACCGG	25773	ACCGGGTCCCAGCGGCCGAACCGGGTTTAAGAGCTATGCTGGAAACAGCATAGCAAGTTTAAATAAGGCTAGTCCGTTATCAACTTGAAAAAGTGGCACCGAGTCGGTGCTTTTTTCG
NEIL1	79661	4|sg_hNEIL1_05|NEIL1	CGAAACATAGGGCGAGCCGG	33427	ACCGCGAAACATAGGGCGAGCCGGGTTTAAGAGCTATGCTGGAAACAGCATAGCAAGTTTAAATAAGGCTAGTCCGTTATCAACTTGAAAAAGTGGCACCGAGTCGGTGCTTTTTTCG
NEIL1	79661	4|sg_hNEIL1_06|NEIL1	TAGCGGATAAGGCCTTTGAC	29912	ACCGTAGCGGATAAGGCCTTTGACGTTTAAGAGCTATGCTGGAAACAGCATAGCAAGTTTAAATAAGGCTAGTCCGTTATCAACTTGAAAAAGTGGCACCGAGTCGGTGCTTTTTTCG
NEIL1	79661	4|sg_hNEIL1_07|NEIL1	GTTTGTGAATGAGGCCTGCA	28955	ACCGGTTTGTGAATGAGGCCTGCAGTTTAAGAGCTATGCTGGAAACAGCATAGCAAGTTTAAATAAGGCTAGTCCGTTATCAACTTGAAAAAGTGGCACCGAGTCGGTGCTTTTTTCG
NEIL1	79661	4|sg_hNEIL1_08|NEIL1	TGCAGGGCGCTGGTGTTCGG	24677	ACCGTGCAGGGCGCTGGTGTTCGGGTTTAAGAGCTATGCTGGAAACAGCATAGCAAGTTTAAATAAGGCTAGTCCGTTATCAACTTGAAAAAGTGGCACCGAGTCGGTGCTTTTTTCG
NEIL1	79661	4|sg_hNEIL1_09|NEIL1	CGGTAGGCACTGCTCTCAAA	29996	ACCGCGGTAGGCACTGCTCTCAAAGTTTAAGAGCTATGCTGGAAACAGCATAGCAAGTTTAAATAAGGCTAGTCCGTTATCAACTTGAAAAAGTGGCACCGAGTCGGTGCTTTTTTCG
NEIL1	79661	4|sg_hNEIL1_10|NEIL1	GGCCGTGTAAAAGCGCAGGT	26855	ACCGGGCCGTGTAAAAGCGCAGGTGTTTAAGAGCTATGCTGGAAACAGCATAGCAAGTTTAAATAAGGCTAGTCCGTTATCAACTTGAAAAAGTGGCACCGAGTCGGTGCTTTTTTCG
NEIL2	252969	4|sg_hNEIL2_01|NEIL2	AAGCAGGTCGGGGAGCCCAG	27857	ACCGAAGCAGGTCGGGGAGCCCAGGTTTAAGAGCTATGCTGGAAACAGCATAGCAAGTTTAAATAAGGCTAGTCCGTTATCAACTTGAAAAAGTGGCACCGAGTCGGTGCTTTTTTCG
NEIL2	252969	4|sg_hNEIL2_02|NEIL2	CCACCTGCTGACCCACAAAG	28218	ACCGCCACCTGCTGACCCACAAAGGTTTAAGAGCTATGCTGGAAACAGCATAGCAAGTTTAAATAAGGCTAGTCCGTTATCAACTTGAAAAAGTGGCACCGAGTCGGTGCTTTTTTCG
NEIL2	252969	4|sg_hNEIL2_03|NEIL2	GCTGCGGACCCAAAGCAGGT	25523	ACCGGCTGCGGACCCAAAGCAGGTGTTTAAGAGCTATGCTGGAAACAGCATAGCAAGTTTAAATAAGGCTAGTCCGTTATCAACTTGAAAAAGTGGCACCGAGTCGGTGCTTTTTTCG
NEIL2	252969	4|sg_hNEIL2_04|NEIL2	GACGAGCTCTGCAGACCGTG	31127	ACCGGACGAGCTCTGCAGACCGTGGTTTAAGAGCTATGCTGGAAACAGCATAGCAAGTTTAAATAAGGCTAGTCCGTTATCAACTTGAAAAAGTGGCACCGAGTCGGTGCTTTTTTCG
NEIL2	252969	4|sg_hNEIL2_05|NEIL2	GGTGTTGGGCTGCTGCCAGG	24579	ACCGGGTGTTGGGCTGCTGCCAGGGTTTAAGAGCTATGCTGGAAACAGCATAGCAAGTTTAAATAAGGCTAGTCCGTTATCAACTTGAAAAAGTGGCACCGAGTCGGTGCTTTTTTCG
NEIL2	252969	4|sg_hNEIL2_06|NEIL2	CCAAAGTGCAGGACCAACCT	34845	ACCGCCAAAGTGCAGGACCAACCTGTTTAAGAGCTATGCTGGAAACAGCATAGCAAGTTTAAATAAGGCTAGTCCGTTATCAACTTGAAAAAGTGGCACCGAGTCGGTGCTTTTTTCG
NEIL2	252969	4|sg_hNEIL2_07|NEIL2	ACCACCTGCTGACCCACAAA	28582	ACCGACCACCTGCTGACCCACAAAGTTTAAGAGCTATGCTGGAAACAGCATAGCAAGTTTAAATAAGGCTAGTCCGTTATCAACTTGAAAAAGTGGCACCGAGTCGGTGCTTTTTTCG
NEIL2	252969	4|sg_hNEIL2_08|NEIL2	TCAGAATCATCCTCGCCCTG	28431	ACCGTCAGAATCATCCTCGCCCTGGTTTAAGAGCTATGCTGGAAACAGCATAGCAAGTTTAAATAAGGCTAGTCCGTTATCAACTTGAAAAAGTGGCACCGAGTCGGTGCTTTTTTCG
NEIL2	252969	4|sg_hNEIL2_09|NEIL2	TGGTGAAATTTCCTCACCAA	22659	ACCGTGGTGAAATTTCCTCACCAAGTTTAAGAGCTATGCTGGAAACAGCATAGCAAGTTTAAATAAGGCTAGTCCGTTATCAACTTGAAAAAGTGGCACCGAGTCGGTGCTTTTTTCG
NEIL2	252969	4|sg_hNEIL2_10|NEIL2	CAGAATCATCCTCGCCCTGG	28649	ACCGCAGAATCATCCTCGCCCTGGGTTTAAGAGCTATGCTGGAAACAGCATAGCAAGTTTAAATAAGGCTAGTCCGTTATCAACTTGAAAAAGTGGCACCGAGTCGGTGCTTTTTTCG
NEIL3	55247	4|sg_hNEIL3_01|NEIL3	ATGGAGAGAAGATTCGCGCG	32968	ACCGATGGAGAGAAGATTCGCGCGGTTTAAGAGCTATGCTGGAAACAGCATAGCAAGTTTAAATAAGGCTAGTCCGTTATCAACTTGAAAAAGTGGCACCGAGTCGGTGCTTTTTTCG
NEIL3	55247	4|sg_hNEIL3_02|NEIL3	AATCAGTTGGACATCTAGCA	34744	ACCGAATCAGTTGGACATCTAGCAGTTTAAGAGCTATGCTGGAAACAGCATAGCAAGTTTAAATAAGGCTAGTCCGTTATCAACTTGAAAAAGTGGCACCGAGTCGGTGCTTTTTTCG
NEIL3	55247	4|sg_hNEIL3_03|NEIL3	GGATCATGTTATGGACTCCG	28280	ACCGGGATCATGTTATGGACTCCGGTTTAAGAGCTATGCTGGAAACAGCATAGCAAGTTTAAATAAGGCTAGTCCGTTATCAACTTGAAAAAGTGGCACCGAGTCGGTGCTTTTTTCG
NEIL3	55247	4|sg_hNEIL3_04|NEIL3	ACAGTGGCGTGGAAACTTTG	28495	ACCGACAGTGGCGTGGAAACTTTGGTTTAAGAGCTATGCTGGAAACAGCATAGCAAGTTTAAATAAGGCTAGTCCGTTATCAACTTGAAAAAGTGGCACCGAGTCGGTGCTTTTTTCG
NEIL3	55247	4|sg_hNEIL3_05|NEIL3	GCGGGTGCTCCCGGGCCAGG	17317	ACCGGCGGGTGCTCCCGGGCCAGGGTTTAAGAGCTATGCTGGAAACAGCATAGCAAGTTTAAATAAGGCTAGTCCGTTATCAACTTGAAAAAGTGGCACCGAGTCGGTGCTTTTTTCG
NEIL3	55247	4|sg_hNEIL3_06|NEIL3	AATGAAGCTCTCTTTGACAG	29287	ACCGAATGAAGCTCTCTTTGACAGGTTTAAGAGCTATGCTGGAAACAGCATAGCAAGTTTAAATAAGGCTAGTCCGTTATCAACTTGAAAAAGTGGCACCGAGTCGGTGCTTTTTTCG
NEIL3	55247	4|sg_hNEIL3_07|NEIL3	TGGATATGTTTACAGTGGCG	29695	ACCGTGGATATGTTTACAGTGGCGGTTTAAGAGCTATGCTGGAAACAGCATAGCAAGTTTAAATAAGGCTAGTCCGTTATCAACTTGAAAAAGTGGCACCGAGTCGGTGCTTTTTTCG
NEIL3	55247	4|sg_hNEIL3_08|NEIL3	AGCGCTCTGCGGAGTCTGCA	31540	ACCGAGCGCTCTGCGGAGTCTGCAGTTTAAGAGCTATGCTGGAAACAGCATAGCAAGTTTAAATAAGGCTAGTCCGTTATCAACTTGAAAAAGTGGCACCGAGTCGGTGCTTTTTTCG
NEIL3	55247	4|sg_hNEIL3_09|NEIL3	AGGCTGCGAGCCGCAAGGCG	31040	ACCGAGGCTGCGAGCCGCAAGGCGGTTTAAGAGCTATGCTGGAAACAGCATAGCAAGTTTAAATAAGGCTAGTCCGTTATCAACTTGAAAAAGTGGCACCGAGTCGGTGCTTTTTTCG
NEIL3	55247	4|sg_hNEIL3_10|NEIL3	CAGAGCGCTTCCCCGCACGC	33450	ACCGCAGAGCGCTTCCCCGCACGCGTTTAAGAGCTATGCTGGAAACAGCATAGCAAGTTTAAATAAGGCTAGTCCGTTATCAACTTGAAAAAGTGGCACCGAGTCGGTGCTTTTTTCG
NHEJ1	79840	4|sg_hNHEJ1_01|NHEJ1	TTGGCTATCGATTCCTTGCA	34115	ACCGTTGGCTATCGATTCCTTGCAGTTTAAGAGCTATGCTGGAAACAGCATAGCAAGTTTAAATAAGGCTAGTCCGTTATCAACTTGAAAAAGTGGCACCGAGTCGGTGCTTTTTTCG
NHEJ1	79840	4|sg_hNHEJ1_02|NHEJ1	TCCTGCAGATTCATGACAAA	25277	ACCGTCCTGCAGATTCATGACAAAGTTTAAGAGCTATGCTGGAAACAGCATAGCAAGTTTAAATAAGGCTAGTCCGTTATCAACTTGAAAAAGTGGCACCGAGTCGGTGCTTTTTTCG
NHEJ1	79840	4|sg_hNHEJ1_03|NHEJ1	GGAGATTATCCAAATGACAG	26420	ACCGGGAGATTATCCAAATGACAGGTTTAAGAGCTATGCTGGAAACAGCATAGCAAGTTTAAATAAGGCTAGTCCGTTATCAACTTGAAAAAGTGGCACCGAGTCGGTGCTTTTTTCG
NHEJ1	79840	4|sg_hNHEJ1_04|NHEJ1	AGCACCTGAGAAAGAGTCCA	29209	ACCGAGCACCTGAGAAAGAGTCCAGTTTAAGAGCTATGCTGGAAACAGCATAGCAAGTTTAAATAAGGCTAGTCCGTTATCAACTTGAAAAAGTGGCACCGAGTCGGTGCTTTTTTCG
NHEJ1	79840	4|sg_hNHEJ1_05|NHEJ1	GCAAGCTGTAGCCACGCCCA	32124	ACCGGCAAGCTGTAGCCACGCCCAGTTTAAGAGCTATGCTGGAAACAGCATAGCAAGTTTAAATAAGGCTAGTCCGTTATCAACTTGAAAAAGTGGCACCGAGTCGGTGCTTTTTTCG
NHEJ1	79840	4|sg_hNHEJ1_06|NHEJ1	TGTTGATGCAGCCATGGGCG	28237	ACCGTGTTGATGCAGCCATGGGCGGTTTAAGAGCTATGCTGGAAACAGCATAGCAAGTTTAAATAAGGCTAGTCCGTTATCAACTTGAAAAAGTGGCACCGAGTCGGTGCTTTTTTCG
NHEJ1	79840	4|sg_hNHEJ1_07|NHEJ1	GGAAATTCCAATAGAAGGGG	22759	ACCGGGAAATTCCAATAGAAGGGGGTTTAAGAGCTATGCTGGAAACAGCATAGCAAGTTTAAATAAGGCTAGTCCGTTATCAACTTGAAAAAGTGGCACCGAGTCGGTGCTTTTTTCG
NHEJ1	79840	4|sg_hNHEJ1_08|NHEJ1	CTGCTTGGTGATAAAAACCT	24132	ACCGCTGCTTGGTGATAAAAACCTGTTTAAGAGCTATGCTGGAAACAGCATAGCAAGTTTAAATAAGGCTAGTCCGTTATCAACTTGAAAAAGTGGCACCGAGTCGGTGCTTTTTTCG
NHEJ1	79840	4|sg_hNHEJ1_09|NHEJ1	TGAGCAGCGTCCTTCAACAA	29277	ACCGTGAGCAGCGTCCTTCAACAAGTTTAAGAGCTATGCTGGAAACAGCATAGCAAGTTTAAATAAGGCTAGTCCGTTATCAACTTGAAAAAGTGGCACCGAGTCGGTGCTTTTTTCG
NHEJ1	79840	4|sg_hNHEJ1_10|NHEJ1	GAGCAGCGTCCTTCAACAAT	27233	ACCGGAGCAGCGTCCTTCAACAATGTTTAAGAGCTATGCTGGAAACAGCATAGCAAGTTTAAATAAGGCTAGTCCGTTATCAACTTGAAAAAGTGGCACCGAGTCGGTGCTTTTTTCG
NTHL1	4913	4|sg_hNTHL1_01|NTHL1	CGCAGTCTCTGTGCTTTCCG	39384	ACCGCGCAGTCTCTGTGCTTTCCGGTTTAAGAGCTATGCTGGAAACAGCATAGCAAGTTTAAATAAGGCTAGTCCGTTATCAACTTGAAAAAGTGGCACCGAGTCGGTGCTTTTTTCG
NTHL1	4913	4|sg_hNTHL1_02|NTHL1	GCATGACCGCCTTGAGCGCG	34730	ACCGGCATGACCGCCTTGAGCGCGGTTTAAGAGCTATGCTGGAAACAGCATAGCAAGTTTAAATAAGGCTAGTCCGTTATCAACTTGAAAAAGTGGCACCGAGTCGGTGCTTTTTTCG
NTHL1	4913	4|sg_hNTHL1_03|NTHL1	CTTTCCGCGGACGCTTCACG	30790	ACCGCTTTCCGCGGACGCTTCACGGTTTAAGAGCTATGCTGGAAACAGCATAGCAAGTTTAAATAAGGCTAGTCCGTTATCAACTTGAAAAAGTGGCACCGAGTCGGTGCTTTTTTCG
NTHL1	4913	4|sg_hNTHL1_04|NTHL1	ACAGCCCCGTGAAGCGTCCG	27371	ACCGACAGCCCCGTGAAGCGTCCGGTTTAAGAGCTATGCTGGAAACAGCATAGCAAGTTTAAATAAGGCTAGTCCGTTATCAACTTGAAAAAGTGGCACCGAGTCGGTGCTTTTTTCG
NTHL1	4913	4|sg_hNTHL1_05|NTHL1	CAGCATCCTCGCGCTCAAGG	31758	ACCGCAGCATCCTCGCGCTCAAGGGTTTAAGAGCTATGCTGGAAACAGCATAGCAAGTTTAAATAAGGCTAGTCCGTTATCAACTTGAAAAAGTGGCACCGAGTCGGTGCTTTTTTCG
NTHL1	4913	4|sg_hNTHL1_06|NTHL1	CCGTGCCATGAGGAACAAAA	30235	ACCGCCGTGCCATGAGGAACAAAAGTTTAAGAGCTATGCTGGAAACAGCATAGCAAGTTTAAATAAGGCTAGTCCGTTATCAACTTGAAAAAGTGGCACCGAGTCGGTGCTTTTTTCG
NTHL1	4913	4|sg_hNTHL1_07|NTHL1	TGGTCAACATCCGTGCCATG	28012	ACCGTGGTCAACATCCGTGCCATGGTTTAAGAGCTATGCTGGAAACAGCATAGCAAGTTTAAATAAGGCTAGTCCGTTATCAACTTGAAAAAGTGGCACCGAGTCGGTGCTTTTTTCG
NTHL1	4913	4|sg_hNTHL1_08|NTHL1	GCAGGATGCTGTCCACCGTC	27712	ACCGGCAGGATGCTGTCCACCGTCGTTTAAGAGCTATGCTGGAAACAGCATAGCAAGTTTAAATAAGGCTAGTCCGTTATCAACTTGAAAAAGTGGCACCGAGTCGGTGCTTTTTTCG
NTHL1	4913	4|sg_hNTHL1_09|NTHL1	TCTCTTCTCCGGAGAGGCCC	24313	ACCGTCTCTTCTCCGGAGAGGCCCGTTTAAGAGCTATGCTGGAAACAGCATAGCAAGTTTAAATAAGGCTAGTCCGTTATCAACTTGAAAAAGTGGCACCGAGTCGGTGCTTTTTTCG
NTHL1	4913	4|sg_hNTHL1_10|NTHL1	AGACTGCGTGTGGCCTATGA	31699	ACCGAGACTGCGTGTGGCCTATGAGTTTAAGAGCTATGCTGGAAACAGCATAGCAAGTTTAAATAAGGCTAGTCCGTTATCAACTTGAAAAAGTGGCACCGAGTCGGTGCTTTTTTCG
NUDT1	4521	4|sg_hNUDT1_01|NUDT1	CCTGGACTACACACTCCGCG	27948	ACCGCCTGGACTACACACTCCGCGGTTTAAGAGCTATGCTGGAAACAGCATAGCAAGTTTAAATAAGGCTAGTCCGTTATCAACTTGAAAAAGTGGCACCGAGTCGGTGCTTTTTTCG
NUDT1	4521	4|sg_hNUDT1_02|NUDT1	CCTGGAACTTGAAGTACCCG	25652	ACCGCCTGGAACTTGAAGTACCCGGTTTAAGAGCTATGCTGGAAACAGCATAGCAAGTTTAAATAAGGCTAGTCCGTTATCAACTTGAAAAAGTGGCACCGAGTCGGTGCTTTTTTCG
NUDT1	4521	4|sg_hNUDT1_03|NUDT1	CAGCATCCAGGGGACCCCCG	26596	ACCGCAGCATCCAGGGGACCCCCGGTTTAAGAGCTATGCTGGAAACAGCATAGCAAGTTTAAATAAGGCTAGTCCGTTATCAACTTGAAAAAGTGGCACCGAGTCGGTGCTTTTTTCG
NUDT1	4521	4|sg_hNUDT1_04|NUDT1	TGAAGGGGATCTGATCCAGC	25917	ACCGTGAAGGGGATCTGATCCAGCGTTTAAGAGCTATGCTGGAAACAGCATAGCAAGTTTAAATAAGGCTAGTCCGTTATCAACTTGAAAAAGTGGCACCGAGTCGGTGCTTTTTTCG
NUDT1	4521	4|sg_hNUDT1_05|NUDT1	CTCCTGGGCATGAAAAAGCG	27120	ACCGCTCCTGGGCATGAAAAAGCGGTTTAAGAGCTATGCTGGAAACAGCATAGCAAGTTTAAATAAGGCTAGTCCGTTATCAACTTGAAAAAGTGGCACCGAGTCGGTGCTTTTTTCG
NUDT1	4521	4|sg_hNUDT1_06|NUDT1	CACGGGTACTTCAAGTTCCA	28658	ACCGCACGGGTACTTCAAGTTCCAGTTTAAGAGCTATGCTGGAAACAGCATAGCAAGTTTAAATAAGGCTAGTCCGTTATCAACTTGAAAAAGTGGCACCGAGTCGGTGCTTTTTTCG
NUDT1	4521	4|sg_hNUDT1_07|NUDT1	GGAGGAGAGCGGTCTGACAG	25050	ACCGGGAGGAGAGCGGTCTGACAGGTTTAAGAGCTATGCTGGAAACAGCATAGCAAGTTTAAATAAGGCTAGTCCGTTATCAACTTGAAAAAGTGGCACCGAGTCGGTGCTTTTTTCG
NUDT1	4521	4|sg_hNUDT1_08|NUDT1	GCGGAGTGTGTAGTCCAGGA	27446	ACCGGCGGAGTGTGTAGTCCAGGAGTTTAAGAGCTATGCTGGAAACAGCATAGCAAGTTTAAATAAGGCTAGTCCGTTATCAACTTGAAAAAGTGGCACCGAGTCGGTGCTTTTTTCG
NUDT1	4521	4|sg_hNUDT1_09|NUDT1	CCCAAAGCCATTCCACCGGC	27579	ACCGCCCAAAGCCATTCCACCGGCGTTTAAGAGCTATGCTGGAAACAGCATAGCAAGTTTAAATAAGGCTAGTCCGTTATCAACTTGAAAAAGTGGCACCGAGTCGGTGCTTTTTTCG
NUDT1	4521	4|sg_hNUDT1_10|NUDT1	AGATCCCCTTCAAGGACATG	25853	ACCGAGATCCCCTTCAAGGACATGGTTTAAGAGCTATGCTGGAAACAGCATAGCAAGTTTAAATAAGGCTAGTCCGTTATCAACTTGAAAAAGTGGCACCGAGTCGGTGCTTTTTTCG
OGG1	4968	4|sg_hOGG1_01|OGG1	TCATCAAGCTGGATGAGCCG	29308	ACCGTCATCAAGCTGGATGAGCCGGTTTAAGAGCTATGCTGGAAACAGCATAGCAAGTTTAAATAAGGCTAGTCCGTTATCAACTTGAAAAAGTGGCACCGAGTCGGTGCTTTTTTCG
OGG1	4968	4|sg_hOGG1_02|OGG1	GTGGTGATACAGTTGAGCCA	26185	ACCGGTGGTGATACAGTTGAGCCAGTTTAAGAGCTATGCTGGAAACAGCATAGCAAGTTTAAATAAGGCTAGTCCGTTATCAACTTGAAAAAGTGGCACCGAGTCGGTGCTTTTTTCG
OGG1	4968	4|sg_hOGG1_03|OGG1	GTACGATGCCCCATGCGCCT	29492	ACCGGTACGATGCCCCATGCGCCTGTTTAAGAGCTATGCTGGAAACAGCATAGCAAGTTTAAATAAGGCTAGTCCGTTATCAACTTGAAAAAGTGGCACCGAGTCGGTGCTTTTTTCG
OGG1	4968	4|sg_hOGG1_04|OGG1	TAGCTGGAAGTACTTGCGCA	31730	ACCGTAGCTGGAAGTACTTGCGCAGTTTAAGAGCTATGCTGGAAACAGCATAGCAAGTTTAAATAAGGCTAGTCCGTTATCAACTTGAAAAAGTGGCACCGAGTCGGTGCTTTTTTCG
OGG1	4968	4|sg_hOGG1_05|OGG1	GGGAGTCCACGGAACCCCAG	21502	ACCGGGGAGTCCACGGAACCCCAGGTTTAAGAGCTATGCTGGAAACAGCATAGCAAGTTTAAATAAGGCTAGTCCGTTATCAACTTGAAAAAGTGGCACCGAGTCGGTGCTTTTTTCG
OGG1	4968	4|sg_hOGG1_06|OGG1	CCAGGCGCAGCTCAGAGCGA	31760	ACCGCCAGGCGCAGCTCAGAGCGAGTTTAAGAGCTATGCTGGAAACAGCATAGCAAGTTTAAATAAGGCTAGTCCGTTATCAACTTGAAAAAGTGGCACCGAGTCGGTGCTTTTTTCG
OGG1	4968	4|sg_hOGG1_07|OGG1	ATGGACACTGACTCAGACTG	28377	ACCGATGGACACTGACTCAGACTGGTTTAAGAGCTATGCTGGAAACAGCATAGCAAGTTTAAATAAGGCTAGTCCGTTATCAACTTGAAAAAGTGGCACCGAGTCGGTGCTTTTTTCG
OGG1	4968	4|sg_hOGG1_08|OGG1	GGTAGGTGACATCATCAAGC	28398	ACCGGGTAGGTGACATCATCAAGCGTTTAAGAGCTATGCTGGAAACAGCATAGCAAGTTTAAATAAGGCTAGTCCGTTATCAACTTGAAAAAGTGGCACCGAGTCGGTGCTTTTTTCG
OGG1	4968	4|sg_hOGG1_09|OGG1	GGCTCAACTGTATCACCACT	27870	ACCGGGCTCAACTGTATCACCACTGTTTAAGAGCTATGCTGGAAACAGCATAGCAAGTTTAAATAAGGCTAGTCCGTTATCAACTTGAAAAAGTGGCACCGAGTCGGTGCTTTTTTCG
OGG1	4968	4|sg_hOGG1_10|OGG1	GAGGTGGCTCAGAAATTCCA	23948	ACCGGAGGTGGCTCAGAAATTCCAGTTTAAGAGCTATGCTGGAAACAGCATAGCAAGTTTAAATAAGGCTAGTCCGTTATCAACTTGAAAAAGTGGCACCGAGTCGGTGCTTTTTTCG
PALB2	79728	4|sg_hPALB2_01|PALB2	TTACAGACTCTATCAGATAG	23394	ACCGTTACAGACTCTATCAGATAGGTTTAAGAGCTATGCTGGAAACAGCATAGCAAGTTTAAATAAGGCTAGTCCGTTATCAACTTGAAAAAGTGGCACCGAGTCGGTGCTTTTTTCG
PALB2	79728	4|sg_hPALB2_02|PALB2	TCTCCCAGTGACACTCTTGA	28908	ACCGTCTCCCAGTGACACTCTTGAGTTTAAGAGCTATGCTGGAAACAGCATAGCAAGTTTAAATAAGGCTAGTCCGTTATCAACTTGAAAAAGTGGCACCGAGTCGGTGCTTTTTTCG
PALB2	79728	4|sg_hPALB2_03|PALB2	TTGCCAGAGGAAAGTAGCCG	28343	ACCGTTGCCAGAGGAAAGTAGCCGGTTTAAGAGCTATGCTGGAAACAGCATAGCAAGTTTAAATAAGGCTAGTCCGTTATCAACTTGAAAAAGTGGCACCGAGTCGGTGCTTTTTTCG
PALB2	79728	4|sg_hPALB2_04|PALB2	GTAGTCGCCCTGGTGAAATT	24941	ACCGGTAGTCGCCCTGGTGAAATTGTTTAAGAGCTATGCTGGAAACAGCATAGCAAGTTTAAATAAGGCTAGTCCGTTATCAACTTGAAAAAGTGGCACCGAGTCGGTGCTTTTTTCG
PALB2	79728	4|sg_hPALB2_05|PALB2	CCAACTGCCCAACCAGAAAA	29671	ACCGCCAACTGCCCAACCAGAAAAGTTTAAGAGCTATGCTGGAAACAGCATAGCAAGTTTAAATAAGGCTAGTCCGTTATCAACTTGAAAAAGTGGCACCGAGTCGGTGCTTTTTTCG
PALB2	79728	4|sg_hPALB2_06|PALB2	GAAGCATGTCCAATTGCCAG	28015	ACCGGAAGCATGTCCAATTGCCAGGTTTAAGAGCTATGCTGGAAACAGCATAGCAAGTTTAAATAAGGCTAGTCCGTTATCAACTTGAAAAAGTGGCACCGAGTCGGTGCTTTTTTCG
PALB2	79728	4|sg_hPALB2_07|PALB2	CTAGGGTCACTGACCCTGTG	27671	ACCGCTAGGGTCACTGACCCTGTGGTTTAAGAGCTATGCTGGAAACAGCATAGCAAGTTTAAATAAGGCTAGTCCGTTATCAACTTGAAAAAGTGGCACCGAGTCGGTGCTTTTTTCG
PALB2	79728	4|sg_hPALB2_08|PALB2	GCCCACAAGTTCTAATTTAG	23997	ACCGGCCCACAAGTTCTAATTTAGGTTTAAGAGCTATGCTGGAAACAGCATAGCAAGTTTAAATAAGGCTAGTCCGTTATCAACTTGAAAAAGTGGCACCGAGTCGGTGCTTTTTTCG
PALB2	79728	4|sg_hPALB2_09|PALB2	TTTAACCCTGGAGATGGCCC	23692	ACCGTTTAACCCTGGAGATGGCCCGTTTAAGAGCTATGCTGGAAACAGCATAGCAAGTTTAAATAAGGCTAGTCCGTTATCAACTTGAAAAAGTGGCACCGAGTCGGTGCTTTTTTCG
PALB2	79728	4|sg_hPALB2_10|PALB2	CCTTGTGCCTCCAAACTTAC	30323	ACCGCCTTGTGCCTCCAAACTTACGTTTAAGAGCTATGCTGGAAACAGCATAGCAAGTTTAAATAAGGCTAGTCCGTTATCAACTTGAAAAAGTGGCACCGAGTCGGTGCTTTTTTCG
PAPD7	11044	4|sg_hPAPD7_01|PAPD7	AGCCACGTTGTGCTTCCGCA	38068	ACCGAGCCACGTTGTGCTTCCGCAGTTTAAGAGCTATGCTGGAAACAGCATAGCAAGTTTAAATAAGGCTAGTCCGTTATCAACTTGAAAAAGTGGCACCGAGTCGGTGCTTTTTTCG
PAPD7	11044	4|sg_hPAPD7_02|PAPD7	AGCCCTGCGGAAGCACAACG	33024	ACCGAGCCCTGCGGAAGCACAACGGTTTAAGAGCTATGCTGGAAACAGCATAGCAAGTTTAAATAAGGCTAGTCCGTTATCAACTTGAAAAAGTGGCACCGAGTCGGTGCTTTTTTCG
PAPD7	11044	4|sg_hPAPD7_03|PAPD7	AGGTGGATCAAAGAGAAGTG	27573	ACCGAGGTGGATCAAAGAGAAGTGGTTTAAGAGCTATGCTGGAAACAGCATAGCAAGTTTAAATAAGGCTAGTCCGTTATCAACTTGAAAAAGTGGCACCGAGTCGGTGCTTTTTTCG
PAPD7	11044	4|sg_hPAPD7_04|PAPD7	TTTGGATAGGACCTGGCCAG	24847	ACCGTTTGGATAGGACCTGGCCAGGTTTAAGAGCTATGCTGGAAACAGCATAGCAAGTTTAAATAAGGCTAGTCCGTTATCAACTTGAAAAAGTGGCACCGAGTCGGTGCTTTTTTCG
PAPD7	11044	4|sg_hPAPD7_05|PAPD7	GGTGAAACGGATCGAAACTG	29859	ACCGGGTGAAACGGATCGAAACTGGTTTAAGAGCTATGCTGGAAACAGCATAGCAAGTTTAAATAAGGCTAGTCCGTTATCAACTTGAAAAAGTGGCACCGAGTCGGTGCTTTTTTCG
PAPD7	11044	4|sg_hPAPD7_06|PAPD7	GGAGGTGGATCAAAGAGAAG	24643	ACCGGGAGGTGGATCAAAGAGAAGGTTTAAGAGCTATGCTGGAAACAGCATAGCAAGTTTAAATAAGGCTAGTCCGTTATCAACTTGAAAAAGTGGCACCGAGTCGGTGCTTTTTTCG
PAPD7	11044	4|sg_hPAPD7_07|PAPD7	TGCATCCAAGAATTGATGCC	30073	ACCGTGCATCCAAGAATTGATGCCGTTTAAGAGCTATGCTGGAAACAGCATAGCAAGTTTAAATAAGGCTAGTCCGTTATCAACTTGAAAAAGTGGCACCGAGTCGGTGCTTTTTTCG
PAPD7	11044	4|sg_hPAPD7_08|PAPD7	TCAAGGACTTTGATGGAACA	28027	ACCGTCAAGGACTTTGATGGAACAGTTTAAGAGCTATGCTGGAAACAGCATAGCAAGTTTAAATAAGGCTAGTCCGTTATCAACTTGAAAAAGTGGCACCGAGTCGGTGCTTTTTTCG
PAPD7	11044	4|sg_hPAPD7_09|PAPD7	AGGAGGTGATTGACTACCGG	26033	ACCGAGGAGGTGATTGACTACCGGGTTTAAGAGCTATGCTGGAAACAGCATAGCAAGTTTAAATAAGGCTAGTCCGTTATCAACTTGAAAAAGTGGCACCGAGTCGGTGCTTTTTTCG
PAPD7	11044	4|sg_hPAPD7_10|PAPD7	CGGAGAGCTGATGAAAACCT	30480	ACCGCGGAGAGCTGATGAAAACCTGTTTAAGAGCTATGCTGGAAACAGCATAGCAAGTTTAAATAAGGCTAGTCCGTTATCAACTTGAAAAAGTGGCACCGAGTCGGTGCTTTTTTCG
PARP1	142	4|sg_hPARP1_01|PARP1	CTTTATCCTCTGTAGCAAGG	29087	ACCGCTTTATCCTCTGTAGCAAGGGTTTAAGAGCTATGCTGGAAACAGCATAGCAAGTTTAAATAAGGCTAGTCCGTTATCAACTTGAAAAAGTGGCACCGAGTCGGTGCTTTTTTCG
PARP1	142	4|sg_hPARP1_02|PARP1	GGTGCGCCTGTCCAAGAAGA	22906	ACCGGGTGCGCCTGTCCAAGAAGAGTTTAAGAGCTATGCTGGAAACAGCATAGCAAGTTTAAATAAGGCTAGTCCGTTATCAACTTGAAAAAGTGGCACCGAGTCGGTGCTTTTTTCG
PARP1	142	4|sg_hPARP1_03|PARP1	TGGGTTCTCTGAGCTTCGGT	29812	ACCGTGGGTTCTCTGAGCTTCGGTGTTTAAGAGCTATGCTGGAAACAGCATAGCAAGTTTAAATAAGGCTAGTCCGTTATCAACTTGAAAAAGTGGCACCGAGTCGGTGCTTTTTTCG
PARP1	142	4|sg_hPARP1_04|PARP1	CCAACAGAAGTACGTGCAAG	34910	ACCGCCAACAGAAGTACGTGCAAGGTTTAAGAGCTATGCTGGAAACAGCATAGCAAGTTTAAATAAGGCTAGTCCGTTATCAACTTGAAAAAGTGGCACCGAGTCGGTGCTTTTTTCG
PARP1	142	4|sg_hPARP1_05|PARP1	AGCAGCCTGGATGGTACCAG	30434	ACCGAGCAGCCTGGATGGTACCAGGTTTAAGAGCTATGCTGGAAACAGCATAGCAAGTTTAAATAAGGCTAGTCCGTTATCAACTTGAAAAAGTGGCACCGAGTCGGTGCTTTTTTCG
PARP1	142	4|sg_hPARP1_06|PARP1	TCCAACAGAAGTACGTGCAA	33074	ACCGTCCAACAGAAGTACGTGCAAGTTTAAGAGCTATGCTGGAAACAGCATAGCAAGTTTAAATAAGGCTAGTCCGTTATCAACTTGAAAAAGTGGCACCGAGTCGGTGCTTTTTTCG
PARP1	142	4|sg_hPARP1_07|PARP1	CCATCCGGAGCGAGTCCTTG	29197	ACCGCCATCCGGAGCGAGTCCTTGGTTTAAGAGCTATGCTGGAAACAGCATAGCAAGTTTAAATAAGGCTAGTCCGTTATCAACTTGAAAAAGTGGCACCGAGTCGGTGCTTTTTTCG
PARP1	142	4|sg_hPARP1_08|PARP1	CCCCAAGGACTCGCTCCGGA	29272	ACCGCCCCAAGGACTCGCTCCGGAGTTTAAGAGCTATGCTGGAAACAGCATAGCAAGTTTAAATAAGGCTAGTCCGTTATCAACTTGAAAAAGTGGCACCGAGTCGGTGCTTTTTTCG
PARP1	142	4|sg_hPARP1_09|PARP1	CGAGTCGAGTACGCCAAGAG	32509	ACCGCGAGTCGAGTACGCCAAGAGGTTTAAGAGCTATGCTGGAAACAGCATAGCAAGTTTAAATAAGGCTAGTCCGTTATCAACTTGAAAAAGTGGCACCGAGTCGGTGCTTTTTTCG
PARP1	142	4|sg_hPARP1_10|PARP1	GAGTCGAGTACGCCAAGAGC	32429	ACCGGAGTCGAGTACGCCAAGAGCGTTTAAGAGCTATGCTGGAAACAGCATAGCAAGTTTAAATAAGGCTAGTCCGTTATCAACTTGAAAAAGTGGCACCGAGTCGGTGCTTTTTTCG
PARP2	10038	4|sg_hPARP2_01|PARP2	GTGAAGGCCTTGCTGTTAAA	29683	ACCGGTGAAGGCCTTGCTGTTAAAGTTTAAGAGCTATGCTGGAAACAGCATAGCAAGTTTAAATAAGGCTAGTCCGTTATCAACTTGAAAAAGTGGCACCGAGTCGGTGCTTTTTTCG
PARP2	10038	4|sg_hPARP2_02|PARP2	TTCTGTGTCCGGATTAGTGG	29669	ACCGTTCTGTGTCCGGATTAGTGGGTTTAAGAGCTATGCTGGAAACAGCATAGCAAGTTTAAATAAGGCTAGTCCGTTATCAACTTGAAAAAGTGGCACCGAGTCGGTGCTTTTTTCG
PARP2	10038	4|sg_hPARP2_03|PARP2	AAGGTCATGGGCCAGCAAAA	31513	ACCGAAGGTCATGGGCCAGCAAAAGTTTAAGAGCTATGCTGGAAACAGCATAGCAAGTTTAAATAAGGCTAGTCCGTTATCAACTTGAAAAAGTGGCACCGAGTCGGTGCTTTTTTCG
PARP2	10038	4|sg_hPARP2_04|PARP2	AGGCAATCTCAACAAGGCCA	32547	ACCGAGGCAATCTCAACAAGGCCAGTTTAAGAGCTATGCTGGAAACAGCATAGCAAGTTTAAATAAGGCTAGTCCGTTATCAACTTGAAAAAGTGGCACCGAGTCGGTGCTTTTTTCG
PARP2	10038	4|sg_hPARP2_05|PARP2	GGAGTCGAAAAAGATGCCTG	29035	ACCGGGAGTCGAAAAAGATGCCTGGTTTAAGAGCTATGCTGGAAACAGCATAGCAAGTTTAAATAAGGCTAGTCCGTTATCAACTTGAAAAAGTGGCACCGAGTCGGTGCTTTTTTCG
PARP2	10038	4|sg_hPARP2_06|PARP2	GGACCCAGAGTGTACAGCCA	28437	ACCGGGACCCAGAGTGTACAGCCAGTTTAAGAGCTATGCTGGAAACAGCATAGCAAGTTTAAATAAGGCTAGTCCGTTATCAACTTGAAAAAGTGGCACCGAGTCGGTGCTTTTTTCG
PARP2	10038	4|sg_hPARP2_07|PARP2	GGACTATGCCACCAATACTC	25428	ACCGGGACTATGCCACCAATACTCGTTTAAGAGCTATGCTGGAAACAGCATAGCAAGTTTAAATAAGGCTAGTCCGTTATCAACTTGAAAAAGTGGCACCGAGTCGGTGCTTTTTTCG
PARP2	10038	4|sg_hPARP2_08|PARP2	GGCCATGGAAGAAATGATGA	31288	ACCGGGCCATGGAAGAAATGATGAGTTTAAGAGCTATGCTGGAAACAGCATAGCAAGTTTAAATAAGGCTAGTCCGTTATCAACTTGAAAAAGTGGCACCGAGTCGGTGCTTTTTTCG
PARP2	10038	4|sg_hPARP2_09|PARP2	GATCTGTAATGTTCAGGCCA	29487	ACCGGATCTGTAATGTTCAGGCCAGTTTAAGAGCTATGCTGGAAACAGCATAGCAAGTTTAAATAAGGCTAGTCCGTTATCAACTTGAAAAAGTGGCACCGAGTCGGTGCTTTTTTCG
PARP2	10038	4|sg_hPARP2_10|PARP2	CCAGTCTCTTAAGAAGATTG	25065	ACCGCCAGTCTCTTAAGAAGATTGGTTTAAGAGCTATGCTGGAAACAGCATAGCAAGTTTAAATAAGGCTAGTCCGTTATCAACTTGAAAAAGTGGCACCGAGTCGGTGCTTTTTTCG
PARP3	10039	4|sg_hPARP3_01|PARP3	GTGGACATGTTGGATCCACG	27814	ACCGGTGGACATGTTGGATCCACGGTTTAAGAGCTATGCTGGAAACAGCATAGCAAGTTTAAATAAGGCTAGTCCGTTATCAACTTGAAAAAGTGGCACCGAGTCGGTGCTTTTTTCG
PARP3	10039	4|sg_hPARP3_02|PARP3	AGAGAAGCGCATAATCCGCG	32531	ACCGAGAGAAGCGCATAATCCGCGGTTTAAGAGCTATGCTGGAAACAGCATAGCAAGTTTAAATAAGGCTAGTCCGTTATCAACTTGAAAAAGTGGCACCGAGTCGGTGCTTTTTTCG
PARP3	10039	4|sg_hPARP3_03|PARP3	GTTGTAGTCCTCATACACCT	25355	ACCGGTTGTAGTCCTCATACACCTGTTTAAGAGCTATGCTGGAAACAGCATAGCAAGTTTAAATAAGGCTAGTCCGTTATCAACTTGAAAAAGTGGCACCGAGTCGGTGCTTTTTTCG
PARP3	10039	4|sg_hPARP3_04|PARP3	TGAGAAGAAGAAGGGCCGGC	30543	ACCGTGAGAAGAAGAAGGGCCGGCGTTTAAGAGCTATGCTGGAAACAGCATAGCAAGTTTAAATAAGGCTAGTCCGTTATCAACTTGAAAAAGTGGCACCGAGTCGGTGCTTTTTTCG
PARP3	10039	4|sg_hPARP3_05|PARP3	TGCCCGGGTGAGACACAAAG	26735	ACCGTGCCCGGGTGAGACACAAAGGTTTAAGAGCTATGCTGGAAACAGCATAGCAAGTTTAAATAAGGCTAGTCCGTTATCAACTTGAAAAAGTGGCACCGAGTCGGTGCTTTTTTCG
PARP3	10039	4|sg_hPARP3_06|PARP3	GGTTCCAGCAGGTGAAGAAG	24732	ACCGGGTTCCAGCAGGTGAAGAAGGTTTAAGAGCTATGCTGGAAACAGCATAGCAAGTTTAAATAAGGCTAGTCCGTTATCAACTTGAAAAAGTGGCACCGAGTCGGTGCTTTTTTCG
PARP3	10039	4|sg_hPARP3_07|PARP3	ACTTATCGAAGTACAGGCAG	31164	ACCGACTTATCGAAGTACAGGCAGGTTTAAGAGCTATGCTGGAAACAGCATAGCAAGTTTAAATAAGGCTAGTCCGTTATCAACTTGAAAAAGTGGCACCGAGTCGGTGCTTTTTTCG
PARP3	10039	4|sg_hPARP3_08|PARP3	TGAGGGCCTCAGCGGTGGAG	24797	ACCGTGAGGGCCTCAGCGGTGGAGGTTTAAGAGCTATGCTGGAAACAGCATAGCAAGTTTAAATAAGGCTAGTCCGTTATCAACTTGAAAAAGTGGCACCGAGTCGGTGCTTTTTTCG
PARP3	10039	4|sg_hPARP3_09|PARP3	GCCCTGAGAAGAAGAAGGGC	28805	ACCGGCCCTGAGAAGAAGAAGGGCGTTTAAGAGCTATGCTGGAAACAGCATAGCAAGTTTAAATAAGGCTAGTCCGTTATCAACTTGAAAAAGTGGCACCGAGTCGGTGCTTTTTTCG
PARP3	10039	4|sg_hPARP3_10|PARP3	GCTGTGGTGAAGGTGGACAG	27485	ACCGGCTGTGGTGAAGGTGGACAGGTTTAAGAGCTATGCTGGAAACAGCATAGCAAGTTTAAATAAGGCTAGTCCGTTATCAACTTGAAAAAGTGGCACCGAGTCGGTGCTTTTTTCG
PAXIP1	22976	4|sg_hPAXIP1_01|PAXIP1	TCTCAAGGCTGGAAAAGCGA	30064	ACCGTCTCAAGGCTGGAAAAGCGAGTTTAAGAGCTATGCTGGAAACAGCATAGCAAGTTTAAATAAGGCTAGTCCGTTATCAACTTGAAAAAGTGGCACCGAGTCGGTGCTTTTTTCG
PAXIP1	22976	4|sg_hPAXIP1_02|PAXIP1	TCCTGAGGAGATGTTCAGGG	24660	ACCGTCCTGAGGAGATGTTCAGGGGTTTAAGAGCTATGCTGGAAACAGCATAGCAAGTTTAAATAAGGCTAGTCCGTTATCAACTTGAAAAAGTGGCACCGAGTCGGTGCTTTTTTCG
PAXIP1	22976	4|sg_hPAXIP1_03|PAXIP1	GCAAAACGCAGGCTGCCTCA	36345	ACCGGCAAAACGCAGGCTGCCTCAGTTTAAGAGCTATGCTGGAAACAGCATAGCAAGTTTAAATAAGGCTAGTCCGTTATCAACTTGAAAAAGTGGCACCGAGTCGGTGCTTTTTTCG
PAXIP1	22976	4|sg_hPAXIP1_04|PAXIP1	AGCCTCACACATAATCTCAG	25380	ACCGAGCCTCACACATAATCTCAGGTTTAAGAGCTATGCTGGAAACAGCATAGCAAGTTTAAATAAGGCTAGTCCGTTATCAACTTGAAAAAGTGGCACCGAGTCGGTGCTTTTTTCG
PAXIP1	22976	4|sg_hPAXIP1_05|PAXIP1	CAGGGAGGTCAAGTATTACG	27341	ACCGCAGGGAGGTCAAGTATTACGGTTTAAGAGCTATGCTGGAAACAGCATAGCAAGTTTAAATAAGGCTAGTCCGTTATCAACTTGAAAAAGTGGCACCGAGTCGGTGCTTTTTTCG
PAXIP1	22976	4|sg_hPAXIP1_06|PAXIP1	AGTTAGCTGCAGCAAAACGC	35518	ACCGAGTTAGCTGCAGCAAAACGCGTTTAAGAGCTATGCTGGAAACAGCATAGCAAGTTTAAATAAGGCTAGTCCGTTATCAACTTGAAAAAGTGGCACCGAGTCGGTGCTTTTTTCG
PAXIP1	22976	4|sg_hPAXIP1_07|PAXIP1	GATTGTTCCAGAGCCAAAGG	26641	ACCGGATTGTTCCAGAGCCAAAGGGTTTAAGAGCTATGCTGGAAACAGCATAGCAAGTTTAAATAAGGCTAGTCCGTTATCAACTTGAAAAAGTGGCACCGAGTCGGTGCTTTTTTCG
PAXIP1	22976	4|sg_hPAXIP1_08|PAXIP1	TCTTCATAAATAATCAGACG	23110	ACCGTCTTCATAAATAATCAGACGGTTTAAGAGCTATGCTGGAAACAGCATAGCAAGTTTAAATAAGGCTAGTCCGTTATCAACTTGAAAAAGTGGCACCGAGTCGGTGCTTTTTTCG
PAXIP1	22976	4|sg_hPAXIP1_09|PAXIP1	GGAGGTCAAGTATTACGCGG	25370	ACCGGGAGGTCAAGTATTACGCGGGTTTAAGAGCTATGCTGGAAACAGCATAGCAAGTTTAAATAAGGCTAGTCCGTTATCAACTTGAAAAAGTGGCACCGAGTCGGTGCTTTTTTCG
PAXIP1	22976	4|sg_hPAXIP1_10|PAXIP1	GCACACAAGTTAATCAACCC	29952	ACCGGCACACAAGTTAATCAACCCGTTTAAGAGCTATGCTGGAAACAGCATAGCAAGTTTAAATAAGGCTAGTCCGTTATCAACTTGAAAAAGTGGCACCGAGTCGGTGCTTTTTTCG
PCNA	5111	4|sg_hPCNA_01|PCNA	ACTAAGGGCCGAAGATAACG	29935	ACCGACTAAGGGCCGAAGATAACGGTTTAAGAGCTATGCTGGAAACAGCATAGCAAGTTTAAATAAGGCTAGTCCGTTATCAACTTGAAAAAGTGGCACCGAGTCGGTGCTTTTTTCG
PCNA	5111	4|sg_hPCNA_02|PCNA	TGGCCAGGTTGCGGTCGCAG	28408	ACCGTGGCCAGGTTGCGGTCGCAGGTTTAAGAGCTATGCTGGAAACAGCATAGCAAGTTTAAATAAGGCTAGTCCGTTATCAACTTGAAAAAGTGGCACCGAGTCGGTGCTTTTTTCG
PCNA	5111	4|sg_hPCNA_03|PCNA	GTCGAAGCCCTCAGACCGCA	30255	ACCGGTCGAAGCCCTCAGACCGCAGTTTAAGAGCTATGCTGGAAACAGCATAGCAAGTTTAAATAAGGCTAGTCCGTTATCAACTTGAAAAAGTGGCACCGAGTCGGTGCTTTTTTCG
PCNA	5111	4|sg_hPCNA_04|PCNA	TCCAAAATACTAAAATGCGC	27972	ACCGTCCAAAATACTAAAATGCGCGTTTAAGAGCTATGCTGGAAACAGCATAGCAAGTTTAAATAAGGCTAGTCCGTTATCAACTTGAAAAAGTGGCACCGAGTCGGTGCTTTTTTCG
PCNA	5111	4|sg_hPCNA_05|PCNA	ATACGTGCAAATTCACCAGA	29589	ACCGATACGTGCAAATTCACCAGAGTTTAAGAGCTATGCTGGAAACAGCATAGCAAGTTTAAATAAGGCTAGTCCGTTATCAACTTGAAAAAGTGGCACCGAGTCGGTGCTTTTTTCG
PCNA	5111	4|sg_hPCNA_06|PCNA	GCTGGAGCTAATATCCCAGC	24624	ACCGGCTGGAGCTAATATCCCAGCGTTTAAGAGCTATGCTGGAAACAGCATAGCAAGTTTAAATAAGGCTAGTCCGTTATCAACTTGAAAAAGTGGCACCGAGTCGGTGCTTTTTTCG
PCNA	5111	4|sg_hPCNA_07|PCNA	CCCAAGATCGAGGATGAAGA	30742	ACCGCCCAAGATCGAGGATGAAGAGTTTAAGAGCTATGCTGGAAACAGCATAGCAAGTTTAAATAAGGCTAGTCCGTTATCAACTTGAAAAAGTGGCACCGAGTCGGTGCTTTTTTCG
PCNA	5111	4|sg_hPCNA_08|PCNA	AAGTAATGTCGATAAAGAGG	30067	ACCGAAGTAATGTCGATAAAGAGGGTTTAAGAGCTATGCTGGAAACAGCATAGCAAGTTTAAATAAGGCTAGTCCGTTATCAACTTGAAAAAGTGGCACCGAGTCGGTGCTTTTTTCG
PCNA	5111	4|sg_hPCNA_09|PCNA	CATCCTCAAGAAGGTGTTGG	27453	ACCGCATCCTCAAGAAGGTGTTGGGTTTAAGAGCTATGCTGGAAACAGCATAGCAAGTTTAAATAAGGCTAGTCCGTTATCAACTTGAAAAAGTGGCACCGAGTCGGTGCTTTTTTCG
PCNA	5111	4|sg_hPCNA_10|PCNA	GGACTCGTCCCACGTCTCTT	31211	ACCGGGACTCGTCCCACGTCTCTTGTTTAAGAGCTATGCTGGAAACAGCATAGCAAGTTTAAATAAGGCTAGTCCGTTATCAACTTGAAAAAGTGGCACCGAGTCGGTGCTTTTTTCG
PER1	5187	4|sg_hPER1_01|PER1	CGACTGCCGCCAGAGCGCCG	35248	ACCGCGACTGCCGCCAGAGCGCCGGTTTAAGAGCTATGCTGGAAACAGCATAGCAAGTTTAAATAAGGCTAGTCCGTTATCAACTTGAAAAAGTGGCACCGAGTCGGTGCTTTTTTCG
PER1	5187	4|sg_hPER1_02|PER1	GCTCTGAGCTGGCACTCAGG	30570	ACCGGCTCTGAGCTGGCACTCAGGGTTTAAGAGCTATGCTGGAAACAGCATAGCAAGTTTAAATAAGGCTAGTCCGTTATCAACTTGAAAAAGTGGCACCGAGTCGGTGCTTTTTTCG
PER1	5187	4|sg_hPER1_03|PER1	GGCCAGTGCGTACTGCAGCG	34514	ACCGGGCCAGTGCGTACTGCAGCGGTTTAAGAGCTATGCTGGAAACAGCATAGCAAGTTTAAATAAGGCTAGTCCGTTATCAACTTGAAAAAGTGGCACCGAGTCGGTGCTTTTTTCG
PER1	5187	4|sg_hPER1_04|PER1	AGTCTAGAGGCGCATCTCAG	29708	ACCGAGTCTAGAGGCGCATCTCAGGTTTAAGAGCTATGCTGGAAACAGCATAGCAAGTTTAAATAAGGCTAGTCCGTTATCAACTTGAAAAAGTGGCACCGAGTCGGTGCTTTTTTCG
PER1	5187	4|sg_hPER1_05|PER1	GCCTCTAGACTCATGCCCGT	29681	ACCGGCCTCTAGACTCATGCCCGTGTTTAAGAGCTATGCTGGAAACAGCATAGCAAGTTTAAATAAGGCTAGTCCGTTATCAACTTGAAAAAGTGGCACCGAGTCGGTGCTTTTTTCG
PER1	5187	4|sg_hPER1_06|PER1	GCTGTTGGCATCGGTGTCAT	32898	ACCGGCTGTTGGCATCGGTGTCATGTTTAAGAGCTATGCTGGAAACAGCATAGCAAGTTTAAATAAGGCTAGTCCGTTATCAACTTGAAAAAGTGGCACCGAGTCGGTGCTTTTTTCG
PER1	5187	4|sg_hPER1_07|PER1	TCAAGTGGCAATGAGTCCAA	28633	ACCGTCAAGTGGCAATGAGTCCAAGTTTAAGAGCTATGCTGGAAACAGCATAGCAAGTTTAAATAAGGCTAGTCCGTTATCAACTTGAAAAAGTGGCACCGAGTCGGTGCTTTTTTCG
PER1	5187	4|sg_hPER1_08|PER1	GCAGCAGTGAACAGTCAGCC	33761	ACCGGCAGCAGTGAACAGTCAGCCGTTTAAGAGCTATGCTGGAAACAGCATAGCAAGTTTAAATAAGGCTAGTCCGTTATCAACTTGAAAAAGTGGCACCGAGTCGGTGCTTTTTTCG
PER1	5187	4|sg_hPER1_09|PER1	TGCGTACTGCAGCGTGGCCA	32697	ACCGTGCGTACTGCAGCGTGGCCAGTTTAAGAGCTATGCTGGAAACAGCATAGCAAGTTTAAATAAGGCTAGTCCGTTATCAACTTGAAAAAGTGGCACCGAGTCGGTGCTTTTTTCG
PER1	5187	4|sg_hPER1_10|PER1	CAGCAGTGAACAGTCAGCCC	35639	ACCGCAGCAGTGAACAGTCAGCCCGTTTAAGAGCTATGCTGGAAACAGCATAGCAAGTTTAAATAAGGCTAGTCCGTTATCAACTTGAAAAAGTGGCACCGAGTCGGTGCTTTTTTCG
PMS1	5378	4|sg_hPMS1_01|PMS1	TTACAATCTGAAATGCCTAA	29959	ACCGTTACAATCTGAAATGCCTAAGTTTAAGAGCTATGCTGGAAACAGCATAGCAAGTTTAAATAAGGCTAGTCCGTTATCAACTTGAAAAAGTGGCACCGAGTCGGTGCTTTTTTCG
PMS1	5378	4|sg_hPMS1_02|PMS1	ATCATGGGAGAACTCTCAGA	27156	ACCGATCATGGGAGAACTCTCAGAGTTTAAGAGCTATGCTGGAAACAGCATAGCAAGTTTAAATAAGGCTAGTCCGTTATCAACTTGAAAAAGTGGCACCGAGTCGGTGCTTTTTTCG
PMS1	5378	4|sg_hPMS1_03|PMS1	ACTAAGAACGATGTCAGCTG	33685	ACCGACTAAGAACGATGTCAGCTGGTTTAAGAGCTATGCTGGAAACAGCATAGCAAGTTTAAATAAGGCTAGTCCGTTATCAACTTGAAAAAGTGGCACCGAGTCGGTGCTTTTTTCG
PMS1	5378	4|sg_hPMS1_04|PMS1	AAGTTCTCAGATCATCACTT	28361	ACCGAAGTTCTCAGATCATCACTTGTTTAAGAGCTATGCTGGAAACAGCATAGCAAGTTTAAATAAGGCTAGTCCGTTATCAACTTGAAAAAGTGGCACCGAGTCGGTGCTTTTTTCG
PMS1	5378	4|sg_hPMS1_05|PMS1	AATTGAGGTGCGAGATAACG	30816	ACCGAATTGAGGTGCGAGATAACGGTTTAAGAGCTATGCTGGAAACAGCATAGCAAGTTTAAATAAGGCTAGTCCGTTATCAACTTGAAAAAGTGGCACCGAGTCGGTGCTTTTTTCG
PMS1	5378	4|sg_hPMS1_06|PMS1	GAGGTGCGAGATAACGGGGA	27287	ACCGGAGGTGCGAGATAACGGGGAGTTTAAGAGCTATGCTGGAAACAGCATAGCAAGTTTAAATAAGGCTAGTCCGTTATCAACTTGAAAAAGTGGCACCGAGTCGGTGCTTTTTTCG
PMS1	5378	4|sg_hPMS1_07|PMS1	GCCAAATTCCATGCGCTGGT	25023	ACCGGCCAAATTCCATGCGCTGGTGTTTAAGAGCTATGCTGGAAACAGCATAGCAAGTTTAAATAAGGCTAGTCCGTTATCAACTTGAAAAAGTGGCACCGAGTCGGTGCTTTTTTCG
PMS1	5378	4|sg_hPMS1_08|PMS1	TCACAAATGTCACTAAAAGA	29166	ACCGTCACAAATGTCACTAAAAGAGTTTAAGAGCTATGCTGGAAACAGCATAGCAAGTTTAAATAAGGCTAGTCCGTTATCAACTTGAAAAAGTGGCACCGAGTCGGTGCTTTTTTCG
PMS1	5378	4|sg_hPMS1_09|PMS1	ACTGCCATCTAAAACATACT	25749	ACCGACTGCCATCTAAAACATACTGTTTAAGAGCTATGCTGGAAACAGCATAGCAAGTTTAAATAAGGCTAGTCCGTTATCAACTTGAAAAAGTGGCACCGAGTCGGTGCTTTTTTCG
PMS1	5378	4|sg_hPMS1_10|PMS1	TGAGGTGCGAGATAACGGGG	25140	ACCGTGAGGTGCGAGATAACGGGGGTTTAAGAGCTATGCTGGAAACAGCATAGCAAGTTTAAATAAGGCTAGTCCGTTATCAACTTGAAAAAGTGGCACCGAGTCGGTGCTTTTTTCG
PMS2	5395	4|sg_hPMS2_01|PMS2	TCACACACGGAGTCACTAGG	28384	ACCGTCACACACGGAGTCACTAGGGTTTAAGAGCTATGCTGGAAACAGCATAGCAAGTTTAAATAAGGCTAGTCCGTTATCAACTTGAAAAAGTGGCACCGAGTCGGTGCTTTTTTCG
PMS2	5395	4|sg_hPMS2_02|PMS2	TTACCTTCAACATCCAGCAG	26791	ACCGTTACCTTCAACATCCAGCAGGTTTAAGAGCTATGCTGGAAACAGCATAGCAAGTTTAAATAAGGCTAGTCCGTTATCAACTTGAAAAAGTGGCACCGAGTCGGTGCTTTTTTCG
PMS2	5395	4|sg_hPMS2_03|PMS2	GTAAGTTGCACCAATCAGCT	28113	ACCGGTAAGTTGCACCAATCAGCTGTTTAAGAGCTATGCTGGAAACAGCATAGCAAGTTTAAATAAGGCTAGTCCGTTATCAACTTGAAAAAGTGGCACCGAGTCGGTGCTTTTTTCG
PMS2	5395	4|sg_hPMS2_04|PMS2	CTTCACACACGGAGTCACTA	28778	ACCGCTTCACACACGGAGTCACTAGTTTAAGAGCTATGCTGGAAACAGCATAGCAAGTTTAAATAAGGCTAGTCCGTTATCAACTTGAAAAAGTGGCACCGAGTCGGTGCTTTTTTCG
PMS2	5395	4|sg_hPMS2_05|PMS2	CAAACCGTACTCTTCACACA	28104	ACCGCAAACCGTACTCTTCACACAGTTTAAGAGCTATGCTGGAAACAGCATAGCAAGTTTAAATAAGGCTAGTCCGTTATCAACTTGAAAAAGTGGCACCGAGTCGGTGCTTTTTTCG
PMS2	5395	4|sg_hPMS2_06|PMS2	CGACTGATGTTTGATCACAA	31719	ACCGCGACTGATGTTTGATCACAAGTTTAAGAGCTATGCTGGAAACAGCATAGCAAGTTTAAATAAGGCTAGTCCGTTATCAACTTGAAAAAGTGGCACCGAGTCGGTGCTTTTTTCG
PMS2	5395	4|sg_hPMS2_07|PMS2	GCTGATTGGTGCAACTTACA	29577	ACCGGCTGATTGGTGCAACTTACAGTTTAAGAGCTATGCTGGAAACAGCATAGCAAGTTTAAATAAGGCTAGTCCGTTATCAACTTGAAAAAGTGGCACCGAGTCGGTGCTTTTTTCG
PMS2	5395	4|sg_hPMS2_08|PMS2	GACTCCGTGTGTGAAGAGTA	25915	ACCGGACTCCGTGTGTGAAGAGTAGTTTAAGAGCTATGCTGGAAACAGCATAGCAAGTTTAAATAAGGCTAGTCCGTTATCAACTTGAAAAAGTGGCACCGAGTCGGTGCTTTTTTCG
PMS2	5395	4|sg_hPMS2_09|PMS2	GCATACTGTATCATTTCAGC	34146	ACCGGCATACTGTATCATTTCAGCGTTTAAGAGCTATGCTGGAAACAGCATAGCAAGTTTAAATAAGGCTAGTCCGTTATCAACTTGAAAAAGTGGCACCGAGTCGGTGCTTTTTTCG
PMS2	5395	4|sg_hPMS2_10|PMS2	CTTCCACCTGTGCATACCAC	29718	ACCGCTTCCACCTGTGCATACCACGTTTAAGAGCTATGCTGGAAACAGCATAGCAAGTTTAAATAAGGCTAGTCCGTTATCAACTTGAAAAAGTGGCACCGAGTCGGTGCTTTTTTCG
PNKP	11284	4|sg_hPNKP_01|PNKP	TCTCATCTTGGGACACCAGA	28065	ACCGTCTCATCTTGGGACACCAGAGTTTAAGAGCTATGCTGGAAACAGCATAGCAAGTTTAAATAAGGCTAGTCCGTTATCAACTTGAAAAAGTGGCACCGAGTCGGTGCTTTTTTCG
PNKP	11284	4|sg_hPNKP_02|PNKP	GACACCAGAGGGGTGCCAGG	24860	ACCGGACACCAGAGGGGTGCCAGGGTTTAAGAGCTATGCTGGAAACAGCATAGCAAGTTTAAATAAGGCTAGTCCGTTATCAACTTGAAAAAGTGGCACCGAGTCGGTGCTTTTTTCG
PNKP	11284	4|sg_hPNKP_03|PNKP	CCTGGGTCCCGGTAGTTGAG	24345	ACCGCCTGGGTCCCGGTAGTTGAGGTTTAAGAGCTATGCTGGAAACAGCATAGCAAGTTTAAATAAGGCTAGTCCGTTATCAACTTGAAAAAGTGGCACCGAGTCGGTGCTTTTTTCG
PNKP	11284	4|sg_hPNKP_04|PNKP	ACCAGGGCTTGCCCGTCCGA	29247	ACCGACCAGGGCTTGCCCGTCCGAGTTTAAGAGCTATGCTGGAAACAGCATAGCAAGTTTAAATAAGGCTAGTCCGTTATCAACTTGAAAAAGTGGCACCGAGTCGGTGCTTTTTTCG
PNKP	11284	4|sg_hPNKP_05|PNKP	CCACCCACTGACCCTGCGCT	33200	ACCGCCACCCACTGACCCTGCGCTGTTTAAGAGCTATGCTGGAAACAGCATAGCAAGTTTAAATAAGGCTAGTCCGTTATCAACTTGAAAAAGTGGCACCGAGTCGGTGCTTTTTTCG
PNKP	11284	4|sg_hPNKP_06|PNKP	CTCATCTTGGGACACCAGAG	27755	ACCGCTCATCTTGGGACACCAGAGGTTTAAGAGCTATGCTGGAAACAGCATAGCAAGTTTAAATAAGGCTAGTCCGTTATCAACTTGAAAAAGTGGCACCGAGTCGGTGCTTTTTTCG
PNKP	11284	4|sg_hPNKP_07|PNKP	GCACTTCCGGTCCGTAACCT	29240	ACCGGCACTTCCGGTCCGTAACCTGTTTAAGAGCTATGCTGGAAACAGCATAGCAAGTTTAAATAAGGCTAGTCCGTTATCAACTTGAAAAAGTGGCACCGAGTCGGTGCTTTTTTCG
PNKP	11284	4|sg_hPNKP_08|PNKP	GAGTTAACCCCTCAACTACC	24494	ACCGGAGTTAACCCCTCAACTACCGTTTAAGAGCTATGCTGGAAACAGCATAGCAAGTTTAAATAAGGCTAGTCCGTTATCAACTTGAAAAAGTGGCACCGAGTCGGTGCTTTTTTCG
PNKP	11284	4|sg_hPNKP_09|PNKP	TCCCAGCCAGATACTCCGCC	30252	ACCGTCCCAGCCAGATACTCCGCCGTTTAAGAGCTATGCTGGAAACAGCATAGCAAGTTTAAATAAGGCTAGTCCGTTATCAACTTGAAAAAGTGGCACCGAGTCGGTGCTTTTTTCG
PNKP	11284	4|sg_hPNKP_10|PNKP	GGGACCCCTGACCCAGGTTA	20303	ACCGGGGACCCCTGACCCAGGTTAGTTTAAGAGCTATGCTGGAAACAGCATAGCAAGTTTAAATAAGGCTAGTCCGTTATCAACTTGAAAAAGTGGCACCGAGTCGGTGCTTTTTTCG
POLB	5423	4|sg_hPOLB_01|POLB	GCCGCAGGAGACTCTCAACG	29014	ACCGGCCGCAGGAGACTCTCAACGGTTTAAGAGCTATGCTGGAAACAGCATAGCAAGTTTAAATAAGGCTAGTCCGTTATCAACTTGAAAAAGTGGCACCGAGTCGGTGCTTTTTTCG
POLB	5423	4|sg_hPOLB_02|POLB	CTTTGTCTCACCCTTTGACA	32128	ACCGCTTTGTCTCACCCTTTGACAGTTTAAGAGCTATGCTGGAAACAGCATAGCAAGTTTAAATAAGGCTAGTCCGTTATCAACTTGAAAAAGTGGCACCGAGTCGGTGCTTTTTTCG
POLB	5423	4|sg_hPOLB_03|POLB	AGTGACTCCCAAGGGACGGA	27750	ACCGAGTGACTCCCAAGGGACGGAGTTTAAGAGCTATGCTGGAAACAGCATAGCAAGTTTAAATAAGGCTAGTCCGTTATCAACTTGAAAAAGTGGCACCGAGTCGGTGCTTTTTTCG
POLB	5423	4|sg_hPOLB_04|POLB	ATTTGTAACATCTCTTCACG	28726	ACCGATTTGTAACATCTCTTCACGGTTTAAGAGCTATGCTGGAAACAGCATAGCAAGTTTAAATAAGGCTAGTCCGTTATCAACTTGAAAAAGTGGCACCGAGTCGGTGCTTTTTTCG
POLB	5423	4|sg_hPOLB_05|POLB	GGTTGTGGAGCAGTTACAAA	22928	ACCGGGTTGTGGAGCAGTTACAAAGTTTAAGAGCTATGCTGGAAACAGCATAGCAAGTTTAAATAAGGCTAGTCCGTTATCAACTTGAAAAAGTGGCACCGAGTCGGTGCTTTTTTCG
POLB	5423	4|sg_hPOLB_06|POLB	GCGCCGCAGGAGACTCTCAA	29888	ACCGGCGCCGCAGGAGACTCTCAAGTTTAAGAGCTATGCTGGAAACAGCATAGCAAGTTTAAATAAGGCTAGTCCGTTATCAACTTGAAAAAGTGGCACCGAGTCGGTGCTTTTTTCG
POLB	5423	4|sg_hPOLB_07|POLB	ATCACAGATACCCTGTCAAA	26638	ACCGATCACAGATACCCTGTCAAAGTTTAAGAGCTATGCTGGAAACAGCATAGCAAGTTTAAATAAGGCTAGTCCGTTATCAACTTGAAAAAGTGGCACCGAGTCGGTGCTTTTTTCG
POLB	5423	4|sg_hPOLB_08|POLB	GTCTGTGGCAGTTTCAGAAG	27780	ACCGGTCTGTGGCAGTTTCAGAAGGTTTAAGAGCTATGCTGGAAACAGCATAGCAAGTTTAAATAAGGCTAGTCCGTTATCAACTTGAAAAAGTGGCACCGAGTCGGTGCTTTTTTCG
POLB	5423	4|sg_hPOLB_09|POLB	AGGGCTCATGCCCTAGAAAA	23120	ACCGAGGGCTCATGCCCTAGAAAAGTTTAAGAGCTATGCTGGAAACAGCATAGCAAGTTTAAATAAGGCTAGTCCGTTATCAACTTGAAAAAGTGGCACCGAGTCGGTGCTTTTTTCG
POLB	5423	4|sg_hPOLB_10|POLB	GTGGAAATACCGGGAACCCA	26144	ACCGGTGGAAATACCGGGAACCCAGTTTAAGAGCTATGCTGGAAACAGCATAGCAAGTTTAAATAAGGCTAGTCCGTTATCAACTTGAAAAAGTGGCACCGAGTCGGTGCTTTTTTCG
POLD1	5424	4|sg_hPOLD1_01|POLD1	GCTGCAGTCAGTCCTGGAGG	25867	ACCGGCTGCAGTCAGTCCTGGAGGGTTTAAGAGCTATGCTGGAAACAGCATAGCAAGTTTAAATAAGGCTAGTCCGTTATCAACTTGAAAAAGTGGCACCGAGTCGGTGCTTTTTTCG
POLD1	5424	4|sg_hPOLD1_02|POLD1	TCCTCGAATTGGGATGGCCG	25354	ACCGTCCTCGAATTGGGATGGCCGGTTTAAGAGCTATGCTGGAAACAGCATAGCAAGTTTAAATAAGGCTAGTCCGTTATCAACTTGAAAAAGTGGCACCGAGTCGGTGCTTTTTTCG
POLD1	5424	4|sg_hPOLD1_03|POLD1	TCGGCCATCCCAATTCGAGG	23831	ACCGTCGGCCATCCCAATTCGAGGGTTTAAGAGCTATGCTGGAAACAGCATAGCAAGTTTAAATAAGGCTAGTCCGTTATCAACTTGAAAAAGTGGCACCGAGTCGGTGCTTTTTTCG
POLD1	5424	4|sg_hPOLD1_04|POLD1	GAGGATCTATGGCTGATGGT	28942	ACCGGAGGATCTATGGCTGATGGTGTTTAAGAGCTATGCTGGAAACAGCATAGCAAGTTTAAATAAGGCTAGTCCGTTATCAACTTGAAAAAGTGGCACCGAGTCGGTGCTTTTTTCG
POLD1	5424	4|sg_hPOLD1_05|POLD1	TCCAACTGTTGGAAGATGAG	26056	ACCGTCCAACTGTTGGAAGATGAGGTTTAAGAGCTATGCTGGAAACAGCATAGCAAGTTTAAATAAGGCTAGTCCGTTATCAACTTGAAAAAGTGGCACCGAGTCGGTGCTTTTTTCG
POLD1	5424	4|sg_hPOLD1_06|POLD1	GGTGTGGGCCGAAGCCAGCG	26500	ACCGGGTGTGGGCCGAAGCCAGCGGTTTAAGAGCTATGCTGGAAACAGCATAGCAAGTTTAAATAAGGCTAGTCCGTTATCAACTTGAAAAAGTGGCACCGAGTCGGTGCTTTTTTCG
POLD1	5424	4|sg_hPOLD1_07|POLD1	GAAGGCGCGGAGCACAGGCA	30944	ACCGGAAGGCGCGGAGCACAGGCAGTTTAAGAGCTATGCTGGAAACAGCATAGCAAGTTTAAATAAGGCTAGTCCGTTATCAACTTGAAAAAGTGGCACCGAGTCGGTGCTTTTTTCG
POLD1	5424	4|sg_hPOLD1_08|POLD1	GCAAGCGGCGGCCAGGCCCA	29574	ACCGGCAAGCGGCGGCCAGGCCCAGTTTAAGAGCTATGCTGGAAACAGCATAGCAAGTTTAAATAAGGCTAGTCCGTTATCAACTTGAAAAAGTGGCACCGAGTCGGTGCTTTTTTCG
POLD1	5424	4|sg_hPOLD1_09|POLD1	GGAGGACCTGGCACTGATGG	23585	ACCGGGAGGACCTGGCACTGATGGGTTTAAGAGCTATGCTGGAAACAGCATAGCAAGTTTAAATAAGGCTAGTCCGTTATCAACTTGAAAAAGTGGCACCGAGTCGGTGCTTTTTTCG
POLD1	5424	4|sg_hPOLD1_10|POLD1	GGAGCTGCAGTCAGTCCTGG	27002	ACCGGGAGCTGCAGTCAGTCCTGGGTTTAAGAGCTATGCTGGAAACAGCATAGCAAGTTTAAATAAGGCTAGTCCGTTATCAACTTGAAAAAGTGGCACCGAGTCGGTGCTTTTTTCG
POLD2	5425	4|sg_hPOLD2_01|POLD2	GGGTGTATGTATTTACTCCG	21979	ACCGGGGTGTATGTATTTACTCCGGTTTAAGAGCTATGCTGGAAACAGCATAGCAAGTTTAAATAAGGCTAGTCCGTTATCAACTTGAAAAAGTGGCACCGAGTCGGTGCTTTTTTCG
POLD2	5425	4|sg_hPOLD2_02|POLD2	GCAGCCCTCCATCCTGCGGG	25896	ACCGGCAGCCCTCCATCCTGCGGGGTTTAAGAGCTATGCTGGAAACAGCATAGCAAGTTTAAATAAGGCTAGTCCGTTATCAACTTGAAAAAGTGGCACCGAGTCGGTGCTTTTTTCG
POLD2	5425	4|sg_hPOLD2_03|POLD2	GCTGCGCTCTCCTAGCCGGA	27278	ACCGGCTGCGCTCTCCTAGCCGGAGTTTAAGAGCTATGCTGGAAACAGCATAGCAAGTTTAAATAAGGCTAGTCCGTTATCAACTTGAAAAAGTGGCACCGAGTCGGTGCTTTTTTCG
POLD2	5425	4|sg_hPOLD2_04|POLD2	CATCCTGCGGGAGGTCAGCG	28194	ACCGCATCCTGCGGGAGGTCAGCGGTTTAAGAGCTATGCTGGAAACAGCATAGCAAGTTTAAATAAGGCTAGTCCGTTATCAACTTGAAAAAGTGGCACCGAGTCGGTGCTTTTTTCG
POLD2	5425	4|sg_hPOLD2_05|POLD2	CTGACCTCCCGCAGGATGGA	26172	ACCGCTGACCTCCCGCAGGATGGAGTTTAAGAGCTATGCTGGAAACAGCATAGCAAGTTTAAATAAGGCTAGTCCGTTATCAACTTGAAAAAGTGGCACCGAGTCGGTGCTTTTTTCG
POLD2	5425	4|sg_hPOLD2_06|POLD2	TATTTACTCCGAGGAGGCTG	26615	ACCGTATTTACTCCGAGGAGGCTGGTTTAAGAGCTATGCTGGAAACAGCATAGCAAGTTTAAATAAGGCTAGTCCGTTATCAACTTGAAAAAGTGGCACCGAGTCGGTGCTTTTTTCG
POLD2	5425	4|sg_hPOLD2_07|POLD2	GCCTGAGGAGAAGTGCTGTG	28864	ACCGGCCTGAGGAGAAGTGCTGTGGTTTAAGAGCTATGCTGGAAACAGCATAGCAAGTTTAAATAAGGCTAGTCCGTTATCAACTTGAAAAAGTGGCACCGAGTCGGTGCTTTTTTCG
POLD2	5425	4|sg_hPOLD2_08|POLD2	ATTTACTCCGAGGAGGCTGG	26316	ACCGATTTACTCCGAGGAGGCTGGGTTTAAGAGCTATGCTGGAAACAGCATAGCAAGTTTAAATAAGGCTAGTCCGTTATCAACTTGAAAAAGTGGCACCGAGTCGGTGCTTTTTTCG
POLD2	5425	4|sg_hPOLD2_09|POLD2	CATAAATGTGGGCATACTGC	32922	ACCGCATAAATGTGGGCATACTGCGTTTAAGAGCTATGCTGGAAACAGCATAGCAAGTTTAAATAAGGCTAGTCCGTTATCAACTTGAAAAAGTGGCACCGAGTCGGTGCTTTTTTCG
POLD2	5425	4|sg_hPOLD2_10|POLD2	TTGGCTCCGTGAGAGACGAC	28306	ACCGTTGGCTCCGTGAGAGACGACGTTTAAGAGCTATGCTGGAAACAGCATAGCAAGTTTAAATAAGGCTAGTCCGTTATCAACTTGAAAAAGTGGCACCGAGTCGGTGCTTTTTTCG
POLD3	10714	4|sg_hPOLD3_01|POLD3	TCATAGTCAGTATTGAACAG	26099	ACCGTCATAGTCAGTATTGAACAGGTTTAAGAGCTATGCTGGAAACAGCATAGCAAGTTTAAATAAGGCTAGTCCGTTATCAACTTGAAAAAGTGGCACCGAGTCGGTGCTTTTTTCG
POLD3	10714	4|sg_hPOLD3_02|POLD3	CTCTCACTACTGCAACCTTG	29202	ACCGCTCTCACTACTGCAACCTTGGTTTAAGAGCTATGCTGGAAACAGCATAGCAAGTTTAAATAAGGCTAGTCCGTTATCAACTTGAAAAAGTGGCACCGAGTCGGTGCTTTTTTCG
POLD3	10714	4|sg_hPOLD3_03|POLD3	GGTTCAAGAGGTGGAGACGG	25924	ACCGGGTTCAAGAGGTGGAGACGGGTTTAAGAGCTATGCTGGAAACAGCATAGCAAGTTTAAATAAGGCTAGTCCGTTATCAACTTGAAAAAGTGGCACCGAGTCGGTGCTTTTTTCG
POLD3	10714	4|sg_hPOLD3_04|POLD3	AATGGCTGAGCTATACACTA	29962	ACCGAATGGCTGAGCTATACACTAGTTTAAGAGCTATGCTGGAAACAGCATAGCAAGTTTAAATAAGGCTAGTCCGTTATCAACTTGAAAAAGTGGCACCGAGTCGGTGCTTTTTTCG
POLD3	10714	4|sg_hPOLD3_05|POLD3	GGTTCCGTGACAGACACTGT	30220	ACCGGGTTCCGTGACAGACACTGTGTTTAAGAGCTATGCTGGAAACAGCATAGCAAGTTTAAATAAGGCTAGTCCGTTATCAACTTGAAAAAGTGGCACCGAGTCGGTGCTTTTTTCG
POLD3	10714	4|sg_hPOLD3_06|POLD3	GAGACTGCCAGACACCAAGT	28321	ACCGGAGACTGCCAGACACCAAGTGTTTAAGAGCTATGCTGGAAACAGCATAGCAAGTTTAAATAAGGCTAGTCCGTTATCAACTTGAAAAAGTGGCACCGAGTCGGTGCTTTTTTCG
POLD3	10714	4|sg_hPOLD3_07|POLD3	AGGATTCAGCAGGAGCTCTA	22309	ACCGAGGATTCAGCAGGAGCTCTAGTTTAAGAGCTATGCTGGAAACAGCATAGCAAGTTTAAATAAGGCTAGTCCGTTATCAACTTGAAAAAGTGGCACCGAGTCGGTGCTTTTTTCG
POLD3	10714	4|sg_hPOLD3_08|POLD3	AAGCCATGCTAAAGGACAGT	32949	ACCGAAGCCATGCTAAAGGACAGTGTTTAAGAGCTATGCTGGAAACAGCATAGCAAGTTTAAATAAGGCTAGTCCGTTATCAACTTGAAAAAGTGGCACCGAGTCGGTGCTTTTTTCG
POLD3	10714	4|sg_hPOLD3_09|POLD3	ACTGGTTCAAGAGGTGGAGA	25178	ACCGACTGGTTCAAGAGGTGGAGAGTTTAAGAGCTATGCTGGAAACAGCATAGCAAGTTTAAATAAGGCTAGTCCGTTATCAACTTGAAAAAGTGGCACCGAGTCGGTGCTTTTTTCG
POLD3	10714	4|sg_hPOLD3_10|POLD3	AGGCCCACTGTCCTTTAGCA	29172	ACCGAGGCCCACTGTCCTTTAGCAGTTTAAGAGCTATGCTGGAAACAGCATAGCAAGTTTAAATAAGGCTAGTCCGTTATCAACTTGAAAAAGTGGCACCGAGTCGGTGCTTTTTTCG
POLD4	57804	4|sg_hPOLD4_01|POLD4	GCTCATCACTGATTCCTACC	29960	ACCGGCTCATCACTGATTCCTACCGTTTAAGAGCTATGCTGGAAACAGCATAGCAAGTTTAAATAAGGCTAGTCCGTTATCAACTTGAAAAAGTGGCACCGAGTCGGTGCTTTTTTCG
POLD4	57804	4|sg_hPOLD4_02|POLD4	CTACCCGGTTGTGAAGAGGA	23439	ACCGCTACCCGGTTGTGAAGAGGAGTTTAAGAGCTATGCTGGAAACAGCATAGCAAGTTTAAATAAGGCTAGTCCGTTATCAACTTGAAAAAGTGGCACCGAGTCGGTGCTTTTTTCG
POLD4	57804	4|sg_hPOLD4_03|POLD4	TCCGCTTCCTCCTCGTCGCG	35507	ACCGTCCGCTTCCTCCTCGTCGCGGTTTAAGAGCTATGCTGGAAACAGCATAGCAAGTTTAAATAAGGCTAGTCCGTTATCAACTTGAAAAAGTGGCACCGAGTCGGTGCTTTTTTCG
POLD4	57804	4|sg_hPOLD4_04|POLD4	GCTCCGCTTCCTCCTCGTCG	33286	ACCGGCTCCGCTTCCTCCTCGTCGGTTTAAGAGCTATGCTGGAAACAGCATAGCAAGTTTAAATAAGGCTAGTCCGTTATCAACTTGAAAAAGTGGCACCGAGTCGGTGCTTTTTTCG
POLD4	57804	4|sg_hPOLD4_05|POLD4	ATTCCTACCCGGTTGTGAAG	24273	ACCGATTCCTACCCGGTTGTGAAGGTTTAAGAGCTATGCTGGAAACAGCATAGCAAGTTTAAATAAGGCTAGTCCGTTATCAACTTGAAAAAGTGGCACCGAGTCGGTGCTTTTTTCG
POLD4	57804	4|sg_hPOLD4_06|POLD4	GCCCCGCGACGAGGAGGAAG	27351	ACCGGCCCCGCGACGAGGAGGAAGGTTTAAGAGCTATGCTGGAAACAGCATAGCAAGTTTAAATAAGGCTAGTCCGTTATCAACTTGAAAAAGTGGCACCGAGTCGGTGCTTTTTTCG
POLD4	57804	4|sg_hPOLD4_07|POLD4	CCTCCCTCCTCTTCACAACC	28353	ACCGCCTCCCTCCTCTTCACAACCGTTTAAGAGCTATGCTGGAAACAGCATAGCAAGTTTAAATAAGGCTAGTCCGTTATCAACTTGAAAAAGTGGCACCGAGTCGGTGCTTTTTTCG
POLD4	57804	4|sg_hPOLD4_08|POLD4	TGGAGCCTCCCCCAGAGGTG	19446	ACCGTGGAGCCTCCCCCAGAGGTGGTTTAAGAGCTATGCTGGAAACAGCATAGCAAGTTTAAATAAGGCTAGTCCGTTATCAACTTGAAAAAGTGGCACCGAGTCGGTGCTTTTTTCG
POLD4	57804	4|sg_hPOLD4_09|POLD4	GGGCTTGGAGCCTCCCCCAG	20189	ACCGGGGCTTGGAGCCTCCCCCAGGTTTAAGAGCTATGCTGGAAACAGCATAGCAAGTTTAAATAAGGCTAGTCCGTTATCAACTTGAAAAAGTGGCACCGAGTCGGTGCTTTTTTCG
POLD4	57804	4|sg_hPOLD4_10|POLD4	GCCCCAGCCCCGCGACGAGG	26201	ACCGGCCCCAGCCCCGCGACGAGGGTTTAAGAGCTATGCTGGAAACAGCATAGCAAGTTTAAATAAGGCTAGTCCGTTATCAACTTGAAAAAGTGGCACCGAGTCGGTGCTTTTTTCG
POLE	5426	4|sg_hPOLE_01|POLE	CATTGACCTGAAGATCCACG	30081	ACCGCATTGACCTGAAGATCCACGGTTTAAGAGCTATGCTGGAAACAGCATAGCAAGTTTAAATAAGGCTAGTCCGTTATCAACTTGAAAAAGTGGCACCGAGTCGGTGCTTTTTTCG
POLE	5426	4|sg_hPOLE_02|POLE	CCTGGAACGGAGTCAGTGGA	27009	ACCGCCTGGAACGGAGTCAGTGGAGTTTAAGAGCTATGCTGGAAACAGCATAGCAAGTTTAAATAAGGCTAGTCCGTTATCAACTTGAAAAAGTGGCACCGAGTCGGTGCTTTTTTCG
POLE	5426	4|sg_hPOLE_03|POLE	CTACCGGAAAAGCATTTCCT	29636	ACCGCTACCGGAAAAGCATTTCCTGTTTAAGAGCTATGCTGGAAACAGCATAGCAAGTTTAAATAAGGCTAGTCCGTTATCAACTTGAAAAAGTGGCACCGAGTCGGTGCTTTTTTCG
POLE	5426	4|sg_hPOLE_04|POLE	TTAGATGAAGATAAGCGCTT	29118	ACCGTTAGATGAAGATAAGCGCTTGTTTAAGAGCTATGCTGGAAACAGCATAGCAAGTTTAAATAAGGCTAGTCCGTTATCAACTTGAAAAAGTGGCACCGAGTCGGTGCTTTTTTCG
POLE	5426	4|sg_hPOLE_05|POLE	TGGTACAATGTCAGATACCG	29879	ACCGTGGTACAATGTCAGATACCGGTTTAAGAGCTATGCTGGAAACAGCATAGCAAGTTTAAATAAGGCTAGTCCGTTATCAACTTGAAAAAGTGGCACCGAGTCGGTGCTTTTTTCG
POLE	5426	4|sg_hPOLE_06|POLE	TCTTCAGGTCAATGGAGAGG	23305	ACCGTCTTCAGGTCAATGGAGAGGGTTTAAGAGCTATGCTGGAAACAGCATAGCAAGTTTAAATAAGGCTAGTCCGTTATCAACTTGAAAAAGTGGCACCGAGTCGGTGCTTTTTTCG
POLE	5426	4|sg_hPOLE_07|POLE	GCTTTCCAGTGTTCTGCAGA	30822	ACCGGCTTTCCAGTGTTCTGCAGAGTTTAAGAGCTATGCTGGAAACAGCATAGCAAGTTTAAATAAGGCTAGTCCGTTATCAACTTGAAAAAGTGGCACCGAGTCGGTGCTTTTTTCG
POLE	5426	4|sg_hPOLE_08|POLE	GCGGCGCGCGGACCCAGGCG	23552	ACCGGCGGCGCGCGGACCCAGGCGGTTTAAGAGCTATGCTGGAAACAGCATAGCAAGTTTAAATAAGGCTAGTCCGTTATCAACTTGAAAAAGTGGCACCGAGTCGGTGCTTTTTTCG
POLE	5426	4|sg_hPOLE_09|POLE	GTTCAACAAGGTCATCTCGG	29216	ACCGGTTCAACAAGGTCATCTCGGGTTTAAGAGCTATGCTGGAAACAGCATAGCAAGTTTAAATAAGGCTAGTCCGTTATCAACTTGAAAAAGTGGCACCGAGTCGGTGCTTTTTTCG
POLE	5426	4|sg_hPOLE_10|POLE	GTTTGAAGCGAAATTACATC	26842	ACCGGTTTGAAGCGAAATTACATCGTTTAAGAGCTATGCTGGAAACAGCATAGCAAGTTTAAATAAGGCTAGTCCGTTATCAACTTGAAAAAGTGGCACCGAGTCGGTGCTTTTTTCG
POLG	5428	4|sg_hPOLG_01|POLG	GGAGATGCCTGGCGAGGCCG	27275	ACCGGGAGATGCCTGGCGAGGCCGGTTTAAGAGCTATGCTGGAAACAGCATAGCAAGTTTAAATAAGGCTAGTCCGTTATCAACTTGAAAAAGTGGCACCGAGTCGGTGCTTTTTTCG
POLG	5428	4|sg_hPOLG_02|POLG	ACATCCAGATGCTCTCGAGA	29836	ACCGACATCCAGATGCTCTCGAGAGTTTAAGAGCTATGCTGGAAACAGCATAGCAAGTTTAAATAAGGCTAGTCCGTTATCAACTTGAAAAAGTGGCACCGAGTCGGTGCTTTTTTCG
POLG	5428	4|sg_hPOLG_03|POLG	AGAGCATCTGGATGTCCAAT	28990	ACCGAGAGCATCTGGATGTCCAATGTTTAAGAGCTATGCTGGAAACAGCATAGCAAGTTTAAATAAGGCTAGTCCGTTATCAACTTGAAAAAGTGGCACCGAGTCGGTGCTTTTTTCG
POLG	5428	4|sg_hPOLG_04|POLG	AGGTTGTCCCCGTAGAGGGG	22146	ACCGAGGTTGTCCCCGTAGAGGGGGTTTAAGAGCTATGCTGGAAACAGCATAGCAAGTTTAAATAAGGCTAGTCCGTTATCAACTTGAAAAAGTGGCACCGAGTCGGTGCTTTTTTCG
POLG	5428	4|sg_hPOLG_05|POLG	GCAGCTGCGGCACAACCCAT	31479	ACCGGCAGCTGCGGCACAACCCATGTTTAAGAGCTATGCTGGAAACAGCATAGCAAGTTTAAATAAGGCTAGTCCGTTATCAACTTGAAAAAGTGGCACCGAGTCGGTGCTTTTTTCG
POLG	5428	4|sg_hPOLG_06|POLG	GCAAATCTTCGGGCAAGGAG	30271	ACCGGCAAATCTTCGGGCAAGGAGGTTTAAGAGCTATGCTGGAAACAGCATAGCAAGTTTAAATAAGGCTAGTCCGTTATCAACTTGAAAAAGTGGCACCGAGTCGGTGCTTTTTTCG
POLG	5428	4|sg_hPOLG_07|POLG	GCGCCTGCCGCCCCTCTACG	28689	ACCGGCGCCTGCCGCCCCTCTACGGTTTAAGAGCTATGCTGGAAACAGCATAGCAAGTTTAAATAAGGCTAGTCCGTTATCAACTTGAAAAAGTGGCACCGAGTCGGTGCTTTTTTCG
POLG	5428	4|sg_hPOLG_08|POLG	GAGAGCATCTGGATGTCCAA	29020	ACCGGAGAGCATCTGGATGTCCAAGTTTAAGAGCTATGCTGGAAACAGCATAGCAAGTTTAAATAAGGCTAGTCCGTTATCAACTTGAAAAAGTGGCACCGAGTCGGTGCTTTTTTCG
POLG	5428	4|sg_hPOLG_09|POLG	GCAGCCGCAAGTGCTATCCT	32289	ACCGGCAGCCGCAAGTGCTATCCTGTTTAAGAGCTATGCTGGAAACAGCATAGCAAGTTTAAATAAGGCTAGTCCGTTATCAACTTGAAAAAGTGGCACCGAGTCGGTGCTTTTTTCG
POLG	5428	4|sg_hPOLG_10|POLG	CTCCACGTCGGGCAAGGGCA	28743	ACCGCTCCACGTCGGGCAAGGGCAGTTTAAGAGCTATGCTGGAAACAGCATAGCAAGTTTAAATAAGGCTAGTCCGTTATCAACTTGAAAAAGTGGCACCGAGTCGGTGCTTTTTTCG
POLH	5429	4|sg_hPOLH_01|POLH	GTTGCCCCAAGGCCCTACAA	25861	ACCGGTTGCCCCAAGGCCCTACAAGTTTAAGAGCTATGCTGGAAACAGCATAGCAAGTTTAAATAAGGCTAGTCCGTTATCAACTTGAAAAAGTGGCACCGAGTCGGTGCTTTTTTCG
POLH	5429	4|sg_hPOLH_02|POLH	TGCCAAGCACTTACATTGAA	29224	ACCGTGCCAAGCACTTACATTGAAGTTTAAGAGCTATGCTGGAAACAGCATAGCAAGTTTAAATAAGGCTAGTCCGTTATCAACTTGAAAAAGTGGCACCGAGTCGGTGCTTTTTTCG
POLH	5429	4|sg_hPOLH_03|POLH	AATGAGAGCAGCCATAGAGA	31905	ACCGAATGAGAGCAGCCATAGAGAGTTTAAGAGCTATGCTGGAAACAGCATAGCAAGTTTAAATAAGGCTAGTCCGTTATCAACTTGAAAAAGTGGCACCGAGTCGGTGCTTTTTTCG
POLH	5429	4|sg_hPOLH_04|POLH	CACAAGTTCGTGAGTCCCGT	36088	ACCGCACAAGTTCGTGAGTCCCGTGTTTAAGAGCTATGCTGGAAACAGCATAGCAAGTTTAAATAAGGCTAGTCCGTTATCAACTTGAAAAAGTGGCACCGAGTCGGTGCTTTTTTCG
POLH	5429	4|sg_hPOLH_05|POLH	GCACAAGTTCGTGAGTCCCG	33039	ACCGGCACAAGTTCGTGAGTCCCGGTTTAAGAGCTATGCTGGAAACAGCATAGCAAGTTTAAATAAGGCTAGTCCGTTATCAACTTGAAAAAGTGGCACCGAGTCGGTGCTTTTTTCG
POLH	5429	4|sg_hPOLH_06|POLH	GCTGCAGGTCTGGAGAGGTG	23379	ACCGGCTGCAGGTCTGGAGAGGTGGTTTAAGAGCTATGCTGGAAACAGCATAGCAAGTTTAAATAAGGCTAGTCCGTTATCAACTTGAAAAAGTGGCACCGAGTCGGTGCTTTTTTCG
POLH	5429	4|sg_hPOLH_07|POLH	CCAGACCTGCAGCTCACCGT	34734	ACCGCCAGACCTGCAGCTCACCGTGTTTAAGAGCTATGCTGGAAACAGCATAGCAAGTTTAAATAAGGCTAGTCCGTTATCAACTTGAAAAAGTGGCACCGAGTCGGTGCTTTTTTCG
POLH	5429	4|sg_hPOLH_08|POLH	TAGTCTCTCTTGTACAGCAC	32788	ACCGTAGTCTCTCTTGTACAGCACGTTTAAGAGCTATGCTGGAAACAGCATAGCAAGTTTAAATAAGGCTAGTCCGTTATCAACTTGAAAAAGTGGCACCGAGTCGGTGCTTTTTTCG
POLH	5429	4|sg_hPOLH_09|POLH	TCTGCCGTTGTAGGGCCTTG	31988	ACCGTCTGCCGTTGTAGGGCCTTGGTTTAAGAGCTATGCTGGAAACAGCATAGCAAGTTTAAATAAGGCTAGTCCGTTATCAACTTGAAAAAGTGGCACCGAGTCGGTGCTTTTTTCG
POLH	5429	4|sg_hPOLH_10|POLH	AAATGAGAGCAGCCATAGAG	31399	ACCGAAATGAGAGCAGCCATAGAGGTTTAAGAGCTATGCTGGAAACAGCATAGCAAGTTTAAATAAGGCTAGTCCGTTATCAACTTGAAAAAGTGGCACCGAGTCGGTGCTTTTTTCG
POLI	11201	4|sg_hPOLI_01|POLI	TGGTCCTGAGAGTATCACAG	28316	ACCGTGGTCCTGAGAGTATCACAGGTTTAAGAGCTATGCTGGAAACAGCATAGCAAGTTTAAATAAGGCTAGTCCGTTATCAACTTGAAAAAGTGGCACCGAGTCGGTGCTTTTTTCG
POLI	11201	4|sg_hPOLI_02|POLI	GCTTCTCAGAGGAATACCGA	26121	ACCGGCTTCTCAGAGGAATACCGAGTTTAAGAGCTATGCTGGAAACAGCATAGCAAGTTTAAATAAGGCTAGTCCGTTATCAACTTGAAAAAGTGGCACCGAGTCGGTGCTTTTTTCG
POLI	11201	4|sg_hPOLI_03|POLI	ACGACCATAGTGCTTCTCAG	28667	ACCGACGACCATAGTGCTTCTCAGGTTTAAGAGCTATGCTGGAAACAGCATAGCAAGTTTAAATAAGGCTAGTCCGTTATCAACTTGAAAAAGTGGCACCGAGTCGGTGCTTTTTTCG
POLI	11201	4|sg_hPOLI_04|POLI	GCAAAGTGATGAACTTTCTG	31282	ACCGGCAAAGTGATGAACTTTCTGGTTTAAGAGCTATGCTGGAAACAGCATAGCAAGTTTAAATAAGGCTAGTCCGTTATCAACTTGAAAAAGTGGCACCGAGTCGGTGCTTTTTTCG
POLI	11201	4|sg_hPOLI_05|POLI	GCAGAAGCACACACTTAGAA	31854	ACCGGCAGAAGCACACACTTAGAAGTTTAAGAGCTATGCTGGAAACAGCATAGCAAGTTTAAATAAGGCTAGTCCGTTATCAACTTGAAAAAGTGGCACCGAGTCGGTGCTTTTTTCG
POLI	11201	4|sg_hPOLI_06|POLI	AACCGGGATTTCCTACCAAG	24337	ACCGAACCGGGATTTCCTACCAAGGTTTAAGAGCTATGCTGGAAACAGCATAGCAAGTTTAAATAAGGCTAGTCCGTTATCAACTTGAAAAAGTGGCACCGAGTCGGTGCTTTTTTCG
POLI	11201	4|sg_hPOLI_07|POLI	GTGGTCCTGAGAGTATCACA	25786	ACCGGTGGTCCTGAGAGTATCACAGTTTAAGAGCTATGCTGGAAACAGCATAGCAAGTTTAAATAAGGCTAGTCCGTTATCAACTTGAAAAAGTGGCACCGAGTCGGTGCTTTTTTCG
POLI	11201	4|sg_hPOLI_08|POLI	CAGTGAGATTAATAATCCGT	27143	ACCGCAGTGAGATTAATAATCCGTGTTTAAGAGCTATGCTGGAAACAGCATAGCAAGTTTAAATAAGGCTAGTCCGTTATCAACTTGAAAAAGTGGCACCGAGTCGGTGCTTTTTTCG
POLI	11201	4|sg_hPOLI_09|POLI	TTACCTGCAACTATGAAGCT	25840	ACCGTTACCTGCAACTATGAAGCTGTTTAAGAGCTATGCTGGAAACAGCATAGCAAGTTTAAATAAGGCTAGTCCGTTATCAACTTGAAAAAGTGGCACCGAGTCGGTGCTTTTTTCG
POLI	11201	4|sg_hPOLI_10|POLI	GGAACTGGCGGACGTGGGGG	21999	ACCGGGAACTGGCGGACGTGGGGGGTTTAAGAGCTATGCTGGAAACAGCATAGCAAGTTTAAATAAGGCTAGTCCGTTATCAACTTGAAAAAGTGGCACCGAGTCGGTGCTTTTTTCG
POLL	27343	4|sg_hPOLL_01|POLL	GGGTAGTCTGAGAAGGCGGA	27419	ACCGGGGTAGTCTGAGAAGGCGGAGTTTAAGAGCTATGCTGGAAACAGCATAGCAAGTTTAAATAAGGCTAGTCCGTTATCAACTTGAAAAAGTGGCACCGAGTCGGTGCTTTTTTCG
POLL	27343	4|sg_hPOLL_02|POLL	AGAAAGGGCTGTCTGAAGCA	30569	ACCGAGAAAGGGCTGTCTGAAGCAGTTTAAGAGCTATGCTGGAAACAGCATAGCAAGTTTAAATAAGGCTAGTCCGTTATCAACTTGAAAAAGTGGCACCGAGTCGGTGCTTTTTTCG
POLL	27343	4|sg_hPOLL_03|POLL	GCTGGGGTAGTCTGAGAAGG	21616	ACCGGCTGGGGTAGTCTGAGAAGGGTTTAAGAGCTATGCTGGAAACAGCATAGCAAGTTTAAATAAGGCTAGTCCGTTATCAACTTGAAAAAGTGGCACCGAGTCGGTGCTTTTTTCG
POLL	27343	4|sg_hPOLL_04|POLL	GCGCACAACATGGGCCCGAA	33105	ACCGGCGCACAACATGGGCCCGAAGTTTAAGAGCTATGCTGGAAACAGCATAGCAAGTTTAAATAAGGCTAGTCCGTTATCAACTTGAAAAAGTGGCACCGAGTCGGTGCTTTTTTCG
POLL	27343	4|sg_hPOLL_05|POLL	GCTTCTCAAAGAGTTCTGCC	29152	ACCGGCTTCTCAAAGAGTTCTGCCGTTTAAGAGCTATGCTGGAAACAGCATAGCAAGTTTAAATAAGGCTAGTCCGTTATCAACTTGAAAAAGTGGCACCGAGTCGGTGCTTTTTTCG
POLL	27343	4|sg_hPOLL_06|POLL	TTCACCAGCTGAGCACCCGG	25001	ACCGTTCACCAGCTGAGCACCCGGGTTTAAGAGCTATGCTGGAAACAGCATAGCAAGTTTAAATAAGGCTAGTCCGTTATCAACTTGAAAAAGTGGCACCGAGTCGGTGCTTTTTTCG
POLL	27343	4|sg_hPOLL_07|POLL	AGACTACCCCAGCTGCCCCC	26582	ACCGAGACTACCCCAGCTGCCCCCGTTTAAGAGCTATGCTGGAAACAGCATAGCAAGTTTAAATAAGGCTAGTCCGTTATCAACTTGAAAAAGTGGCACCGAGTCGGTGCTTTTTTCG
POLL	27343	4|sg_hPOLL_08|POLL	CCACAATGTGAGTGACACCT	30225	ACCGCCACAATGTGAGTGACACCTGTTTAAGAGCTATGCTGGAAACAGCATAGCAAGTTTAAATAAGGCTAGTCCGTTATCAACTTGAAAAAGTGGCACCGAGTCGGTGCTTTTTTCG
POLL	27343	4|sg_hPOLL_09|POLL	AGGTGTCACTCACATTGTGG	28460	ACCGAGGTGTCACTCACATTGTGGGTTTAAGAGCTATGCTGGAAACAGCATAGCAAGTTTAAATAAGGCTAGTCCGTTATCAACTTGAAAAAGTGGCACCGAGTCGGTGCTTTTTTCG
POLL	27343	4|sg_hPOLL_10|POLL	GGGGTAGTCTGAGAAGGCGG	18971	ACCGGGGGTAGTCTGAGAAGGCGGGTTTAAGAGCTATGCTGGAAACAGCATAGCAAGTTTAAATAAGGCTAGTCCGTTATCAACTTGAAAAAGTGGCACCGAGTCGGTGCTTTTTTCG
POLM	27434	4|sg_hPOLM_01|POLM	TACCTGGTCGAGCCTCGCAT	32845	ACCGTACCTGGTCGAGCCTCGCATGTTTAAGAGCTATGCTGGAAACAGCATAGCAAGTTTAAATAAGGCTAGTCCGTTATCAACTTGAAAAAGTGGCACCGAGTCGGTGCTTTTTTCG
POLM	27434	4|sg_hPOLM_02|POLM	GGCCTGTGAGGAAGGCCCGG	15265	ACCGGGCCTGTGAGGAAGGCCCGGGTTTAAGAGCTATGCTGGAAACAGCATAGCAAGTTTAAATAAGGCTAGTCCGTTATCAACTTGAAAAAGTGGCACCGAGTCGGTGCTTTTTTCG
POLM	27434	4|sg_hPOLM_03|POLM	GCGCGGGTCGGGTCCCCTAG	23021	ACCGGCGCGGGTCGGGTCCCCTAGGTTTAAGAGCTATGCTGGAAACAGCATAGCAAGTTTAAATAAGGCTAGTCCGTTATCAACTTGAAAAAGTGGCACCGAGTCGGTGCTTTTTTCG
POLM	27434	4|sg_hPOLM_04|POLM	GCGAGGCTCGACCAGGTAGA	28260	ACCGGCGAGGCTCGACCAGGTAGAGTTTAAGAGCTATGCTGGAAACAGCATAGCAAGTTTAAATAAGGCTAGTCCGTTATCAACTTGAAAAAGTGGCACCGAGTCGGTGCTTTTTTCG
POLM	27434	4|sg_hPOLM_05|POLM	GACCCATGCGAGGCTCGACC	30875	ACCGGACCCATGCGAGGCTCGACCGTTTAAGAGCTATGCTGGAAACAGCATAGCAAGTTTAAATAAGGCTAGTCCGTTATCAACTTGAAAAAGTGGCACCGAGTCGGTGCTTTTTTCG
POLM	27434	4|sg_hPOLM_06|POLM	GGAGTGCCGGCACCGCCTGG	26503	ACCGGGAGTGCCGGCACCGCCTGGGTTTAAGAGCTATGCTGGAAACAGCATAGCAAGTTTAAATAAGGCTAGTCCGTTATCAACTTGAAAAAGTGGCACCGAGTCGGTGCTTTTTTCG
POLM	27434	4|sg_hPOLM_07|POLM	CCAGGTAGATGGCGACTCCC	30817	ACCGCCAGGTAGATGGCGACTCCCGTTTAAGAGCTATGCTGGAAACAGCATAGCAAGTTTAAATAAGGCTAGTCCGTTATCAACTTGAAAAAGTGGCACCGAGTCGGTGCTTTTTTCG
POLM	27434	4|sg_hPOLM_08|POLM	AGGATGGCAGCTGCTCCCCC	29070	ACCGAGGATGGCAGCTGCTCCCCCGTTTAAGAGCTATGCTGGAAACAGCATAGCAAGTTTAAATAAGGCTAGTCCGTTATCAACTTGAAAAAGTGGCACCGAGTCGGTGCTTTTTTCG
POLM	27434	4|sg_hPOLM_09|POLM	TGTGGAGTGCCGGCACCGCC	26997	ACCGTGTGGAGTGCCGGCACCGCCGTTTAAGAGCTATGCTGGAAACAGCATAGCAAGTTTAAATAAGGCTAGTCCGTTATCAACTTGAAAAAGTGGCACCGAGTCGGTGCTTTTTTCG
POLM	27434	4|sg_hPOLM_10|POLM	GCGCGTCGAGGGCGGCGTGG	25040	ACCGGCGCGTCGAGGGCGGCGTGGGTTTAAGAGCTATGCTGGAAACAGCATAGCAAGTTTAAATAAGGCTAGTCCGTTATCAACTTGAAAAAGTGGCACCGAGTCGGTGCTTTTTTCG
POLN	353497	4|sg_hPOLN_01|POLN	GCCTGTGGTCCTGTTCTGGA	31718	ACCGGCCTGTGGTCCTGTTCTGGAGTTTAAGAGCTATGCTGGAAACAGCATAGCAAGTTTAAATAAGGCTAGTCCGTTATCAACTTGAAAAAGTGGCACCGAGTCGGTGCTTTTTTCG
POLN	353497	4|sg_hPOLN_02|POLN	GTAAAACGCCAAGCAGAGGG	28971	ACCGGTAAAACGCCAAGCAGAGGGGTTTAAGAGCTATGCTGGAAACAGCATAGCAAGTTTAAATAAGGCTAGTCCGTTATCAACTTGAAAAAGTGGCACCGAGTCGGTGCTTTTTTCG
POLN	353497	4|sg_hPOLN_03|POLN	AGGCACATCAACAATTTGCC	31001	ACCGAGGCACATCAACAATTTGCCGTTTAAGAGCTATGCTGGAAACAGCATAGCAAGTTTAAATAAGGCTAGTCCGTTATCAACTTGAAAAAGTGGCACCGAGTCGGTGCTTTTTTCG
POLN	353497	4|sg_hPOLN_04|POLN	GTTAGTAAAACGCCAAGCAG	29694	ACCGGTTAGTAAAACGCCAAGCAGGTTTAAGAGCTATGCTGGAAACAGCATAGCAAGTTTAAATAAGGCTAGTCCGTTATCAACTTGAAAAAGTGGCACCGAGTCGGTGCTTTTTTCG
POLN	353497	4|sg_hPOLN_05|POLN	TCCTCTAACAGAAGAAACGG	25632	ACCGTCCTCTAACAGAAGAAACGGGTTTAAGAGCTATGCTGGAAACAGCATAGCAAGTTTAAATAAGGCTAGTCCGTTATCAACTTGAAAAAGTGGCACCGAGTCGGTGCTTTTTTCG
POLN	353497	4|sg_hPOLN_06|POLN	TTAGTAAAACGCCAAGCAGA	30665	ACCGTTAGTAAAACGCCAAGCAGAGTTTAAGAGCTATGCTGGAAACAGCATAGCAAGTTTAAATAAGGCTAGTCCGTTATCAACTTGAAAAAGTGGCACCGAGTCGGTGCTTTTTTCG
POLN	353497	4|sg_hPOLN_07|POLN	CCATGGCTGTCCAGATGCCC	30920	ACCGCCATGGCTGTCCAGATGCCCGTTTAAGAGCTATGCTGGAAACAGCATAGCAAGTTTAAATAAGGCTAGTCCGTTATCAACTTGAAAAAGTGGCACCGAGTCGGTGCTTTTTTCG
POLN	353497	4|sg_hPOLN_08|POLN	ATAACTGTGATGTATACTGA	28409	ACCGATAACTGTGATGTATACTGAGTTTAAGAGCTATGCTGGAAACAGCATAGCAAGTTTAAATAAGGCTAGTCCGTTATCAACTTGAAAAAGTGGCACCGAGTCGGTGCTTTTTTCG
POLN	353497	4|sg_hPOLN_09|POLN	TCCAGAACAGGACCACAGGC	29395	ACCGTCCAGAACAGGACCACAGGCGTTTAAGAGCTATGCTGGAAACAGCATAGCAAGTTTAAATAAGGCTAGTCCGTTATCAACTTGAAAAAGTGGCACCGAGTCGGTGCTTTTTTCG
POLN	353497	4|sg_hPOLN_10|POLN	AAAGAGGGTGTGGCATCACT	31036	ACCGAAAGAGGGTGTGGCATCACTGTTTAAGAGCTATGCTGGAAACAGCATAGCAAGTTTAAATAAGGCTAGTCCGTTATCAACTTGAAAAAGTGGCACCGAGTCGGTGCTTTTTTCG
POLQ	10721	4|sg_hPOLQ_01|POLQ	GATTCGTTCTCGGGAAGCGG	29131	ACCGGATTCGTTCTCGGGAAGCGGGTTTAAGAGCTATGCTGGAAACAGCATAGCAAGTTTAAATAAGGCTAGTCCGTTATCAACTTGAAAAAGTGGCACCGAGTCGGTGCTTTTTTCG
POLQ	10721	4|sg_hPOLQ_02|POLQ	ATGCTGGGAGACTCTCACCG	26831	ACCGATGCTGGGAGACTCTCACCGGTTTAAGAGCTATGCTGGAAACAGCATAGCAAGTTTAAATAAGGCTAGTCCGTTATCAACTTGAAAAAGTGGCACCGAGTCGGTGCTTTTTTCG
POLQ	10721	4|sg_hPOLQ_03|POLQ	GTACAGGGCGAAAGTCGGTA	30054	ACCGGTACAGGGCGAAAGTCGGTAGTTTAAGAGCTATGCTGGAAACAGCATAGCAAGTTTAAATAAGGCTAGTCCGTTATCAACTTGAAAAAGTGGCACCGAGTCGGTGCTTTTTTCG
POLQ	10721	4|sg_hPOLQ_04|POLQ	CACAAGCTCCAAATTAGGAA	26796	ACCGCACAAGCTCCAAATTAGGAAGTTTAAGAGCTATGCTGGAAACAGCATAGCAAGTTTAAATAAGGCTAGTCCGTTATCAACTTGAAAAAGTGGCACCGAGTCGGTGCTTTTTTCG
POLQ	10721	4|sg_hPOLQ_05|POLQ	AGGCAGCGACCAAGGCCGGG	28586	ACCGAGGCAGCGACCAAGGCCGGGGTTTAAGAGCTATGCTGGAAACAGCATAGCAAGTTTAAATAAGGCTAGTCCGTTATCAACTTGAAAAAGTGGCACCGAGTCGGTGCTTTTTTCG
POLQ	10721	4|sg_hPOLQ_06|POLQ	TGCGTCGGAGTGGGAAACGG	27499	ACCGTGCGTCGGAGTGGGAAACGGGTTTAAGAGCTATGCTGGAAACAGCATAGCAAGTTTAAATAAGGCTAGTCCGTTATCAACTTGAAAAAGTGGCACCGAGTCGGTGCTTTTTTCG
POLQ	10721	4|sg_hPOLQ_07|POLQ	ATAAAAGTAGACGGTTATAT	25060	ACCGATAAAAGTAGACGGTTATATGTTTAAGAGCTATGCTGGAAACAGCATAGCAAGTTTAAATAAGGCTAGTCCGTTATCAACTTGAAAAAGTGGCACCGAGTCGGTGCTTTTTTCG
POLQ	10721	4|sg_hPOLQ_08|POLQ	TCTGATCAATCGCCTCATAG	26377	ACCGTCTGATCAATCGCCTCATAGGTTTAAGAGCTATGCTGGAAACAGCATAGCAAGTTTAAATAAGGCTAGTCCGTTATCAACTTGAAAAAGTGGCACCGAGTCGGTGCTTTTTTCG
POLQ	10721	4|sg_hPOLQ_09|POLQ	AAGCTACTATTGGCAAACTG	27399	ACCGAAGCTACTATTGGCAAACTGGTTTAAGAGCTATGCTGGAAACAGCATAGCAAGTTTAAATAAGGCTAGTCCGTTATCAACTTGAAAAAGTGGCACCGAGTCGGTGCTTTTTTCG
POLQ	10721	4|sg_hPOLQ_10|POLQ	CTGACTCCAAAAGCGGTACA	29308	ACCGCTGACTCCAAAAGCGGTACAGTTTAAGAGCTATGCTGGAAACAGCATAGCAAGTTTAAATAAGGCTAGTCCGTTATCAACTTGAAAAAGTGGCACCGAGTCGGTGCTTTTTTCG
POLR1A	25885	4|sg_hPOLR1A_01|POLR1A	GTAAGAGGTGAATCACGGCC	25904	ACCGGTAAGAGGTGAATCACGGCCGTTTAAGAGCTATGCTGGAAACAGCATAGCAAGTTTAAATAAGGCTAGTCCGTTATCAACTTGAAAAAGTGGCACCGAGTCGGTGCTTTTTTCG
POLR1A	25885	4|sg_hPOLR1A_02|POLR1A	CCAAGAACATGCCCTGGCGG	28297	ACCGCCAAGAACATGCCCTGGCGGGTTTAAGAGCTATGCTGGAAACAGCATAGCAAGTTTAAATAAGGCTAGTCCGTTATCAACTTGAAAAAGTGGCACCGAGTCGGTGCTTTTTTCG
POLR1A	25885	4|sg_hPOLR1A_03|POLR1A	CTCTGCCTCTGAAATTCGGG	27232	ACCGCTCTGCCTCTGAAATTCGGGGTTTAAGAGCTATGCTGGAAACAGCATAGCAAGTTTAAATAAGGCTAGTCCGTTATCAACTTGAAAAAGTGGCACCGAGTCGGTGCTTTTTTCG
POLR1A	25885	4|sg_hPOLR1A_04|POLR1A	GTTGTGTTCCTTTCGGACAA	32883	ACCGGTTGTGTTCCTTTCGGACAAGTTTAAGAGCTATGCTGGAAACAGCATAGCAAGTTTAAATAAGGCTAGTCCGTTATCAACTTGAAAAAGTGGCACCGAGTCGGTGCTTTTTTCG
POLR1A	25885	4|sg_hPOLR1A_05|POLR1A	CCAGGCTGTCCAGGTATCGA	28946	ACCGCCAGGCTGTCCAGGTATCGAGTTTAAGAGCTATGCTGGAAACAGCATAGCAAGTTTAAATAAGGCTAGTCCGTTATCAACTTGAAAAAGTGGCACCGAGTCGGTGCTTTTTTCG
POLR1A	25885	4|sg_hPOLR1A_06|POLR1A	TTCAGCCGAATACATCCCGA	28944	ACCGTTCAGCCGAATACATCCCGAGTTTAAGAGCTATGCTGGAAACAGCATAGCAAGTTTAAATAAGGCTAGTCCGTTATCAACTTGAAAAAGTGGCACCGAGTCGGTGCTTTTTTCG
POLR1A	25885	4|sg_hPOLR1A_07|POLR1A	CGTACAGGCCGTTTGCCGAT	36625	ACCGCGTACAGGCCGTTTGCCGATGTTTAAGAGCTATGCTGGAAACAGCATAGCAAGTTTAAATAAGGCTAGTCCGTTATCAACTTGAAAAAGTGGCACCGAGTCGGTGCTTTTTTCG
POLR1A	25885	4|sg_hPOLR1A_08|POLR1A	TAATTCCTCCCGAATTTCAG	25903	ACCGTAATTCCTCCCGAATTTCAGGTTTAAGAGCTATGCTGGAAACAGCATAGCAAGTTTAAATAAGGCTAGTCCGTTATCAACTTGAAAAAGTGGCACCGAGTCGGTGCTTTTTTCG
POLR1A	25885	4|sg_hPOLR1A_09|POLR1A	CCACATGCTGACTTGTCCCC	34639	ACCGCCACATGCTGACTTGTCCCCGTTTAAGAGCTATGCTGGAAACAGCATAGCAAGTTTAAATAAGGCTAGTCCGTTATCAACTTGAAAAAGTGGCACCGAGTCGGTGCTTTTTTCG
POLR1A	25885	4|sg_hPOLR1A_10|POLR1A	ACTTGCTGTTGTGTTCCTTT	42356	ACCGACTTGCTGTTGTGTTCCTTTGTTTAAGAGCTATGCTGGAAACAGCATAGCAAGTTTAAATAAGGCTAGTCCGTTATCAACTTGAAAAAGTGGCACCGAGTCGGTGCTTTTTTCG
POLR1B	84172	4|sg_hPOLR1B_01|POLR1B	GTTTATCCAGCAGAATGCCG	30311	ACCGGTTTATCCAGCAGAATGCCGGTTTAAGAGCTATGCTGGAAACAGCATAGCAAGTTTAAATAAGGCTAGTCCGTTATCAACTTGAAAAAGTGGCACCGAGTCGGTGCTTTTTTCG
POLR1B	84172	4|sg_hPOLR1B_02|POLR1B	CCCCTCTTATGGAATCCCGC	28413	ACCGCCCCTCTTATGGAATCCCGCGTTTAAGAGCTATGCTGGAAACAGCATAGCAAGTTTAAATAAGGCTAGTCCGTTATCAACTTGAAAAAGTGGCACCGAGTCGGTGCTTTTTTCG
POLR1B	84172	4|sg_hPOLR1B_03|POLR1B	ACCCCTCTTATGGAATCCCG	23521	ACCGACCCCTCTTATGGAATCCCGGTTTAAGAGCTATGCTGGAAACAGCATAGCAAGTTTAAATAAGGCTAGTCCGTTATCAACTTGAAAAAGTGGCACCGAGTCGGTGCTTTTTTCG
POLR1B	84172	4|sg_hPOLR1B_04|POLR1B	TCCGAATGTTGATTATGCCT	31700	ACCGTCCGAATGTTGATTATGCCTGTTTAAGAGCTATGCTGGAAACAGCATAGCAAGTTTAAATAAGGCTAGTCCGTTATCAACTTGAAAAAGTGGCACCGAGTCGGTGCTTTTTTCG
POLR1B	84172	4|sg_hPOLR1B_05|POLR1B	AGTTTCAATGCACTGTGTGA	32094	ACCGAGTTTCAATGCACTGTGTGAGTTTAAGAGCTATGCTGGAAACAGCATAGCAAGTTTAAATAAGGCTAGTCCGTTATCAACTTGAAAAAGTGGCACCGAGTCGGTGCTTTTTTCG
POLR1B	84172	4|sg_hPOLR1B_06|POLR1B	GCCGAAGGAGTACCTACCGT	31249	ACCGGCCGAAGGAGTACCTACCGTGTTTAAGAGCTATGCTGGAAACAGCATAGCAAGTTTAAATAAGGCTAGTCCGTTATCAACTTGAAAAAGTGGCACCGAGTCGGTGCTTTTTTCG
POLR1B	84172	4|sg_hPOLR1B_07|POLR1B	TTCAACTACGCTGTGCACGA	33183	ACCGTTCAACTACGCTGTGCACGAGTTTAAGAGCTATGCTGGAAACAGCATAGCAAGTTTAAATAAGGCTAGTCCGTTATCAACTTGAAAAAGTGGCACCGAGTCGGTGCTTTTTTCG
POLR1B	84172	4|sg_hPOLR1B_08|POLR1B	TGAGCACCATGAGGAGGCAG	30349	ACCGTGAGCACCATGAGGAGGCAGGTTTAAGAGCTATGCTGGAAACAGCATAGCAAGTTTAAATAAGGCTAGTCCGTTATCAACTTGAAAAAGTGGCACCGAGTCGGTGCTTTTTTCG
POLR1B	84172	4|sg_hPOLR1B_09|POLR1B	CCTCATTGAGCACCATGAGG	26231	ACCGCCTCATTGAGCACCATGAGGGTTTAAGAGCTATGCTGGAAACAGCATAGCAAGTTTAAATAAGGCTAGTCCGTTATCAACTTGAAAAAGTGGCACCGAGTCGGTGCTTTTTTCG
POLR1B	84172	4|sg_hPOLR1B_10|POLR1B	GCAGTGAATGGAATCTCAAA	30102	ACCGGCAGTGAATGGAATCTCAAAGTTTAAGAGCTATGCTGGAAACAGCATAGCAAGTTTAAATAAGGCTAGTCCGTTATCAACTTGAAAAAGTGGCACCGAGTCGGTGCTTTTTTCG
PRKDC	5591	4|sg_hPRKDC_01|PRKDC	GCCGGTCATCAACTGATCCG	26685	ACCGGCCGGTCATCAACTGATCCGGTTTAAGAGCTATGCTGGAAACAGCATAGCAAGTTTAAATAAGGCTAGTCCGTTATCAACTTGAAAAAGTGGCACCGAGTCGGTGCTTTTTTCG
PRKDC	5591	4|sg_hPRKDC_02|PRKDC	GATCAGTTGATGACCGGCCA	31797	ACCGGATCAGTTGATGACCGGCCAGTTTAAGAGCTATGCTGGAAACAGCATAGCAAGTTTAAATAAGGCTAGTCCGTTATCAACTTGAAAAAGTGGCACCGAGTCGGTGCTTTTTTCG
PRKDC	5591	4|sg_hPRKDC_03|PRKDC	AGACGCTTGCAACAGACTGG	28507	ACCGAGACGCTTGCAACAGACTGGGTTTAAGAGCTATGCTGGAAACAGCATAGCAAGTTTAAATAAGGCTAGTCCGTTATCAACTTGAAAAAGTGGCACCGAGTCGGTGCTTTTTTCG
PRKDC	5591	4|sg_hPRKDC_04|PRKDC	GTTCTGGCAGGATGTCTGAA	27903	ACCGGTTCTGGCAGGATGTCTGAAGTTTAAGAGCTATGCTGGAAACAGCATAGCAAGTTTAAATAAGGCTAGTCCGTTATCAACTTGAAAAAGTGGCACCGAGTCGGTGCTTTTTTCG
PRKDC	5591	4|sg_hPRKDC_05|PRKDC	AGCTTGGCATCTGATAAACA	27778	ACCGAGCTTGGCATCTGATAAACAGTTTAAGAGCTATGCTGGAAACAGCATAGCAAGTTTAAATAAGGCTAGTCCGTTATCAACTTGAAAAAGTGGCACCGAGTCGGTGCTTTTTTCG
PRKDC	5591	4|sg_hPRKDC_06|PRKDC	GAGTTATCTATTGCTATCCG	31180	ACCGGAGTTATCTATTGCTATCCGGTTTAAGAGCTATGCTGGAAACAGCATAGCAAGTTTAAATAAGGCTAGTCCGTTATCAACTTGAAAAAGTGGCACCGAGTCGGTGCTTTTTTCG
PRKDC	5591	4|sg_hPRKDC_07|PRKDC	TTTGCGTTTATAACCTTGCA	31050	ACCGTTTGCGTTTATAACCTTGCAGTTTAAGAGCTATGCTGGAAACAGCATAGCAAGTTTAAATAAGGCTAGTCCGTTATCAACTTGAAAAAGTGGCACCGAGTCGGTGCTTTTTTCG
PRKDC	5591	4|sg_hPRKDC_08|PRKDC	GTGCAACTTCACTAAGTCCA	26793	ACCGGTGCAACTTCACTAAGTCCAGTTTAAGAGCTATGCTGGAAACAGCATAGCAAGTTTAAATAAGGCTAGTCCGTTATCAACTTGAAAAAGTGGCACCGAGTCGGTGCTTTTTTCG
PRKDC	5591	4|sg_hPRKDC_09|PRKDC	CGCATTCCTGCCCCAGGCCG	31636	ACCGCGCATTCCTGCCCCAGGCCGGTTTAAGAGCTATGCTGGAAACAGCATAGCAAGTTTAAATAAGGCTAGTCCGTTATCAACTTGAAAAAGTGGCACCGAGTCGGTGCTTTTTTCG
PRKDC	5591	4|sg_hPRKDC_10|PRKDC	GAGACACGTAGTTGTCCAGA	31387	ACCGGAGACACGTAGTTGTCCAGAGTTTAAGAGCTATGCTGGAAACAGCATAGCAAGTTTAAATAAGGCTAGTCCGTTATCAACTTGAAAAAGTGGCACCGAGTCGGTGCTTTTTTCG
PRMT1	3276	4|sg_hPRMT1_01|PRMT1	GATGGCCGTCACATACAGCG	29079	ACCGGATGGCCGTCACATACAGCGGTTTAAGAGCTATGCTGGAAACAGCATAGCAAGTTTAAATAAGGCTAGTCCGTTATCAACTTGAAAAAGTGGCACCGAGTCGGTGCTTTTTTCG
PRMT1	3276	4|sg_hPRMT1_02|PRMT1	CCTTGGCAGCAAACATGCAG	31989	ACCGCCTTGGCAGCAAACATGCAGGTTTAAGAGCTATGCTGGAAACAGCATAGCAAGTTTAAATAAGGCTAGTCCGTTATCAACTTGAAAAAGTGGCACCGAGTCGGTGCTTTTTTCG
PRMT1	3276	4|sg_hPRMT1_03|PRMT1	CTTGTCCCGGGCATAGAGCA	26562	ACCGCTTGTCCCGGGCATAGAGCAGTTTAAGAGCTATGCTGGAAACAGCATAGCAAGTTTAAATAAGGCTAGTCCGTTATCAACTTGAAAAAGTGGCACCGAGTCGGTGCTTTTTTCG
PRMT1	3276	4|sg_hPRMT1_04|PRMT1	GCACCTCTTCAAGGACAAGG	26862	ACCGGCACCTCTTCAAGGACAAGGGTTTAAGAGCTATGCTGGAAACAGCATAGCAAGTTTAAATAAGGCTAGTCCGTTATCAACTTGAAAAAGTGGCACCGAGTCGGTGCTTTTTTCG
PRMT1	3276	4|sg_hPRMT1_05|PRMT1	GCACCACCTTGTCCTTGAAG	30133	ACCGGCACCACCTTGTCCTTGAAGGTTTAAGAGCTATGCTGGAAACAGCATAGCAAGTTTAAATAAGGCTAGTCCGTTATCAACTTGAAAAAGTGGCACCGAGTCGGTGCTTTTTTCG
PRMT1	3276	4|sg_hPRMT1_06|PRMT1	CCTTGTCCTTGAAGAGGTGC	31069	ACCGCCTTGTCCTTGAAGAGGTGCGTTTAAGAGCTATGCTGGAAACAGCATAGCAAGTTTAAATAAGGCTAGTCCGTTATCAACTTGAAAAAGTGGCACCGAGTCGGTGCTTTTTTCG
PRMT1	3276	4|sg_hPRMT1_07|PRMT1	CATGGAGTTGCGGTAAGTGA	32003	ACCGCATGGAGTTGCGGTAAGTGAGTTTAAGAGCTATGCTGGAAACAGCATAGCAAGTTTAAATAAGGCTAGTCCGTTATCAACTTGAAAAAGTGGCACCGAGTCGGTGCTTTTTTCG
PRMT1	3276	4|sg_hPRMT1_08|PRMT1	GCAACTCCATGTTTCATAAC	28344	ACCGGCAACTCCATGTTTCATAACGTTTAAGAGCTATGCTGGAAACAGCATAGCAAGTTTAAATAAGGCTAGTCCGTTATCAACTTGAAAAAGTGGCACCGAGTCGGTGCTTTTTTCG
PRMT1	3276	4|sg_hPRMT1_09|PRMT1	GTGGATGCCAAAGTGTGCGT	30763	ACCGGTGGATGCCAAAGTGTGCGTGTTTAAGAGCTATGCTGGAAACAGCATAGCAAGTTTAAATAAGGCTAGTCCGTTATCAACTTGAAAAAGTGGCACCGAGTCGGTGCTTTTTTCG
PRMT1	3276	4|sg_hPRMT1_10|PRMT1	GATGTCATGTCCTCAGCGTT	33972	ACCGGATGTCATGTCCTCAGCGTTGTTTAAGAGCTATGCTGGAAACAGCATAGCAAGTTTAAATAAGGCTAGTCCGTTATCAACTTGAAAAAGTGGCACCGAGTCGGTGCTTTTTTCG
PRPF19	27339	4|sg_hPRPF19_01|PRPF19	CTAATCATGTTTATGAGCGG	28192	ACCGCTAATCATGTTTATGAGCGGGTTTAAGAGCTATGCTGGAAACAGCATAGCAAGTTTAAATAAGGCTAGTCCGTTATCAACTTGAAAAAGTGGCACCGAGTCGGTGCTTTTTTCG
PRPF19	27339	4|sg_hPRPF19_02|PRPF19	GCTCATCGAGAAGTACATTG	29797	ACCGGCTCATCGAGAAGTACATTGGTTTAAGAGCTATGCTGGAAACAGCATAGCAAGTTTAAATAAGGCTAGTCCGTTATCAACTTGAAAAAGTGGCACCGAGTCGGTGCTTTTTTCG
PRPF19	27339	4|sg_hPRPF19_03|PRPF19	TGTCATTGCCCGTCTCACCA	31049	ACCGTGTCATTGCCCGTCTCACCAGTTTAAGAGCTATGCTGGAAACAGCATAGCAAGTTTAAATAAGGCTAGTCCGTTATCAACTTGAAAAAGTGGCACCGAGTCGGTGCTTTTTTCG
PRPF19	27339	4|sg_hPRPF19_04|PRPF19	TCTCTAATCATGTTTATGAG	26014	ACCGTCTCTAATCATGTTTATGAGGTTTAAGAGCTATGCTGGAAACAGCATAGCAAGTTTAAATAAGGCTAGTCCGTTATCAACTTGAAAAAGTGGCACCGAGTCGGTGCTTTTTTCG
PRPF19	27339	4|sg_hPRPF19_05|PRPF19	GATGTCGATGAGCTGCTCCT	33050	ACCGGATGTCGATGAGCTGCTCCTGTTTAAGAGCTATGCTGGAAACAGCATAGCAAGTTTAAATAAGGCTAGTCCGTTATCAACTTGAAAAAGTGGCACCGAGTCGGTGCTTTTTTCG
PRPF19	27339	4|sg_hPRPF19_06|PRPF19	AGAGCTCAGCAAATACCGGC	29824	ACCGAGAGCTCAGCAAATACCGGCGTTTAAGAGCTATGCTGGAAACAGCATAGCAAGTTTAAATAAGGCTAGTCCGTTATCAACTTGAAAAAGTGGCACCGAGTCGGTGCTTTTTTCG
PRPF19	27339	4|sg_hPRPF19_07|PRPF19	GCGCTCCGTGGTTAGCACAG	29736	ACCGGCGCTCCGTGGTTAGCACAGGTTTAAGAGCTATGCTGGAAACAGCATAGCAAGTTTAAATAAGGCTAGTCCGTTATCAACTTGAAAAAGTGGCACCGAGTCGGTGCTTTTTTCG
PRPF19	27339	4|sg_hPRPF19_08|PRPF19	TGGTGAGACGGGCAATGACA	28135	ACCGTGGTGAGACGGGCAATGACAGTTTAAGAGCTATGCTGGAAACAGCATAGCAAGTTTAAATAAGGCTAGTCCGTTATCAACTTGAAAAAGTGGCACCGAGTCGGTGCTTTTTTCG
PRPF19	27339	4|sg_hPRPF19_09|PRPF19	GAGCGTGTGACAGCTCTTGG	29991	ACCGGAGCGTGTGACAGCTCTTGGGTTTAAGAGCTATGCTGGAAACAGCATAGCAAGTTTAAATAAGGCTAGTCCGTTATCAACTTGAAAAAGTGGCACCGAGTCGGTGCTTTTTTCG
PRPF19	27339	4|sg_hPRPF19_10|PRPF19	GCAAAGCTTTCAGAATGGCC	31129	ACCGGCAAAGCTTTCAGAATGGCCGTTTAAGAGCTATGCTGGAAACAGCATAGCAAGTTTAAATAAGGCTAGTCCGTTATCAACTTGAAAAAGTGGCACCGAGTCGGTGCTTTTTTCG
RAD17	5884	4|sg_hRAD17_01|RAD17	ATAATCTCGGACAGTCTCAG	28737	ACCGATAATCTCGGACAGTCTCAGGTTTAAGAGCTATGCTGGAAACAGCATAGCAAGTTTAAATAAGGCTAGTCCGTTATCAACTTGAAAAAGTGGCACCGAGTCGGTGCTTTTTTCG
RAD17	5884	4|sg_hRAD17_02|RAD17	ATGCATTCCAACAAAGCCCG	28799	ACCGATGCATTCCAACAAAGCCCGGTTTAAGAGCTATGCTGGAAACAGCATAGCAAGTTTAAATAAGGCTAGTCCGTTATCAACTTGAAAAAGTGGCACCGAGTCGGTGCTTTTTTCG
RAD17	5884	4|sg_hRAD17_03|RAD17	TAACAGAATTAGACTCACCT	27130	ACCGTAACAGAATTAGACTCACCTGTTTAAGAGCTATGCTGGAAACAGCATAGCAAGTTTAAATAAGGCTAGTCCGTTATCAACTTGAAAAAGTGGCACCGAGTCGGTGCTTTTTTCG
RAD17	5884	4|sg_hRAD17_04|RAD17	AGCACATCTATAGCTACGAG	29277	ACCGAGCACATCTATAGCTACGAGGTTTAAGAGCTATGCTGGAAACAGCATAGCAAGTTTAAATAAGGCTAGTCCGTTATCAACTTGAAAAAGTGGCACCGAGTCGGTGCTTTTTTCG
RAD17	5884	4|sg_hRAD17_05|RAD17	GACCCTTGCACAAACCTCAG	25212	ACCGGACCCTTGCACAAACCTCAGGTTTAAGAGCTATGCTGGAAACAGCATAGCAAGTTTAAATAAGGCTAGTCCGTTATCAACTTGAAAAAGTGGCACCGAGTCGGTGCTTTTTTCG
RAD17	5884	4|sg_hRAD17_06|RAD17	CTAGAAAATCATCAAATGAT	25892	ACCGCTAGAAAATCATCAAATGATGTTTAAGAGCTATGCTGGAAACAGCATAGCAAGTTTAAATAAGGCTAGTCCGTTATCAACTTGAAAAAGTGGCACCGAGTCGGTGCTTTTTTCG
RAD17	5884	4|sg_hRAD17_07|RAD17	AGATTTCCAGCGAGAAAAAG	28097	ACCGAGATTTCCAGCGAGAAAAAGGTTTAAGAGCTATGCTGGAAACAGCATAGCAAGTTTAAATAAGGCTAGTCCGTTATCAACTTGAAAAAGTGGCACCGAGTCGGTGCTTTTTTCG
RAD17	5884	4|sg_hRAD17_08|RAD17	TCTCTAGAGTTGCTCTGTCA	33286	ACCGTCTCTAGAGTTGCTCTGTCAGTTTAAGAGCTATGCTGGAAACAGCATAGCAAGTTTAAATAAGGCTAGTCCGTTATCAACTTGAAAAAGTGGCACCGAGTCGGTGCTTTTTTCG
RAD17	5884	4|sg_hRAD17_09|RAD17	AAAATACTATCAAAGGAGCA	29353	ACCGAAAATACTATCAAAGGAGCAGTTTAAGAGCTATGCTGGAAACAGCATAGCAAGTTTAAATAAGGCTAGTCCGTTATCAACTTGAAAAAGTGGCACCGAGTCGGTGCTTTTTTCG
RAD17	5884	4|sg_hRAD17_10|RAD17	GAGAAAACAACTTACGGCCA	32058	ACCGGAGAAAACAACTTACGGCCAGTTTAAGAGCTATGCTGGAAACAGCATAGCAAGTTTAAATAAGGCTAGTCCGTTATCAACTTGAAAAAGTGGCACCGAGTCGGTGCTTTTTTCG
RAD18	56852	4|sg_hRAD18_01|RAD18	ATCAAAGCTGGACTCCCCAG	28257	ACCGATCAAAGCTGGACTCCCCAGGTTTAAGAGCTATGCTGGAAACAGCATAGCAAGTTTAAATAAGGCTAGTCCGTTATCAACTTGAAAAAGTGGCACCGAGTCGGTGCTTTTTTCG
RAD18	56852	4|sg_hRAD18_02|RAD18	ATTGGAACCTGACAGAGAAG	27610	ACCGATTGGAACCTGACAGAGAAGGTTTAAGAGCTATGCTGGAAACAGCATAGCAAGTTTAAATAAGGCTAGTCCGTTATCAACTTGAAAAAGTGGCACCGAGTCGGTGCTTTTTTCG
RAD18	56852	4|sg_hRAD18_03|RAD18	GATCGCTCCAGATCCCTCAG	25796	ACCGGATCGCTCCAGATCCCTCAGGTTTAAGAGCTATGCTGGAAACAGCATAGCAAGTTTAAATAAGGCTAGTCCGTTATCAACTTGAAAAAGTGGCACCGAGTCGGTGCTTTTTTCG
RAD18	56852	4|sg_hRAD18_04|RAD18	GGAATGTTAACCCCGCAAAC	26961	ACCGGGAATGTTAACCCCGCAAACGTTTAAGAGCTATGCTGGAAACAGCATAGCAAGTTTAAATAAGGCTAGTCCGTTATCAACTTGAAAAAGTGGCACCGAGTCGGTGCTTTTTTCG
RAD18	56852	4|sg_hRAD18_05|RAD18	GTCAGGTTCCAATTCCTCTG	28992	ACCGGTCAGGTTCCAATTCCTCTGGTTTAAGAGCTATGCTGGAAACAGCATAGCAAGTTTAAATAAGGCTAGTCCGTTATCAACTTGAAAAAGTGGCACCGAGTCGGTGCTTTTTTCG
RAD18	56852	4|sg_hRAD18_06|RAD18	AGGCCACCGAGACTCGGCCA	33418	ACCGAGGCCACCGAGACTCGGCCAGTTTAAGAGCTATGCTGGAAACAGCATAGCAAGTTTAAATAAGGCTAGTCCGTTATCAACTTGAAAAAGTGGCACCGAGTCGGTGCTTTTTTCG
RAD18	56852	4|sg_hRAD18_07|RAD18	AGTGGATTGTCCTGTTTGCG	33450	ACCGAGTGGATTGTCCTGTTTGCGGTTTAAGAGCTATGCTGGAAACAGCATAGCAAGTTTAAATAAGGCTAGTCCGTTATCAACTTGAAAAAGTGGCACCGAGTCGGTGCTTTTTTCG
RAD18	56852	4|sg_hRAD18_08|RAD18	AGACAATAGATGATTTGCTG	28899	ACCGAGACAATAGATGATTTGCTGGTTTAAGAGCTATGCTGGAAACAGCATAGCAAGTTTAAATAAGGCTAGTCCGTTATCAACTTGAAAAAGTGGCACCGAGTCGGTGCTTTTTTCG
RAD18	56852	4|sg_hRAD18_09|RAD18	TGTTTCAAAGTGGATGTCGA	30886	ACCGTGTTTCAAAGTGGATGTCGAGTTTAAGAGCTATGCTGGAAACAGCATAGCAAGTTTAAATAAGGCTAGTCCGTTATCAACTTGAAAAAGTGGCACCGAGTCGGTGCTTTTTTCG
RAD18	56852	4|sg_hRAD18_10|RAD18	TTCTTGATCAGAGAAATGAG	25504	ACCGTTCTTGATCAGAGAAATGAGGTTTAAGAGCTATGCTGGAAACAGCATAGCAAGTTTAAATAAGGCTAGTCCGTTATCAACTTGAAAAAGTGGCACCGAGTCGGTGCTTTTTTCG
RAD23A	5886	4|sg_hRAD23A_01|RAD23A	TGAGTTTCTGTCCAGCCACG	29526	ACCGTGAGTTTCTGTCCAGCCACGGTTTAAGAGCTATGCTGGAAACAGCATAGCAAGTTTAAATAAGGCTAGTCCGTTATCAACTTGAAAAAGTGGCACCGAGTCGGTGCTTTTTTCG
RAD23A	5886	4|sg_hRAD23A_02|RAD23A	GCAGACCTTCAAGATCCGCA	30505	ACCGGCAGACCTTCAAGATCCGCAGTTTAAGAGCTATGCTGGAAACAGCATAGCAAGTTTAAATAAGGCTAGTCCGTTATCAACTTGAAAAAGTGGCACCGAGTCGGTGCTTTTTTCG
RAD23A	5886	4|sg_hRAD23A_03|RAD23A	TGAGTATGAGACGATGCTGA	31677	ACCGTGAGTATGAGACGATGCTGAGTTTAAGAGCTATGCTGGAAACAGCATAGCAAGTTTAAATAAGGCTAGTCCGTTATCAACTTGAAAAAGTGGCACCGAGTCGGTGCTTTTTTCG
RAD23A	5886	4|sg_hRAD23A_04|RAD23A	CCGTCTCGTCAGGCTCCATG	33250	ACCGCCGTCTCGTCAGGCTCCATGGTTTAAGAGCTATGCTGGAAACAGCATAGCAAGTTTAAATAAGGCTAGTCCGTTATCAACTTGAAAAAGTGGCACCGAGTCGGTGCTTTTTTCG
RAD23A	5886	4|sg_hRAD23A_05|RAD23A	GTTGTAGCTGGCTCTCAGGG	28117	ACCGGTTGTAGCTGGCTCTCAGGGGTTTAAGAGCTATGCTGGAAACAGCATAGCAAGTTTAAATAAGGCTAGTCCGTTATCAACTTGAAAAAGTGGCACCGAGTCGGTGCTTTTTTCG
RAD23A	5886	4|sg_hRAD23A_06|RAD23A	GATACTCCACGGCTCGGTGG	26641	ACCGGATACTCCACGGCTCGGTGGGTTTAAGAGCTATGCTGGAAACAGCATAGCAAGTTTAAATAAGGCTAGTCCGTTATCAACTTGAAAAAGTGGCACCGAGTCGGTGCTTTTTTCG
RAD23A	5886	4|sg_hRAD23A_07|RAD23A	CAACAACCCCCACCGAGCCG	29378	ACCGCAACAACCCCCACCGAGCCGGTTTAAGAGCTATGCTGGAAACAGCATAGCAAGTTTAAATAAGGCTAGTCCGTTATCAACTTGAAAAAGTGGCACCGAGTCGGTGCTTTTTTCG
RAD23A	5886	4|sg_hRAD23A_08|RAD23A	CGCCCGCTGCTACCTGAAGA	30172	ACCGCGCCCGCTGCTACCTGAAGAGTTTAAGAGCTATGCTGGAAACAGCATAGCAAGTTTAAATAAGGCTAGTCCGTTATCAACTTGAAAAAGTGGCACCGAGTCGGTGCTTTTTTCG
RAD23A	5886	4|sg_hRAD23A_09|RAD23A	GCTGACGGAGATCATGTCCA	29967	ACCGGCTGACGGAGATCATGTCCAGTTTAAGAGCTATGCTGGAAACAGCATAGCAAGTTTAAATAAGGCTAGTCCGTTATCAACTTGAAAAAGTGGCACCGAGTCGGTGCTTTTTTCG
RAD23A	5886	4|sg_hRAD23A_10|RAD23A	GCAGATACTCCACGGCTCGG	29126	ACCGGCAGATACTCCACGGCTCGGGTTTAAGAGCTATGCTGGAAACAGCATAGCAAGTTTAAATAAGGCTAGTCCGTTATCAACTTGAAAAAGTGGCACCGAGTCGGTGCTTTTTTCG
RAD23B	5887	4|sg_hRAD23B_01|RAD23B	TGATTCCGTAAAAATTCAAG	24378	ACCGTGATTCCGTAAAAATTCAAGGTTTAAGAGCTATGCTGGAAACAGCATAGCAAGTTTAAATAAGGCTAGTCCGTTATCAACTTGAAAAAGTGGCACCGAGTCGGTGCTTTTTTCG
RAD23B	5887	4|sg_hRAD23B_02|RAD23B	CCTGACTTTCTCTATCTCCA	31172	ACCGCCTGACTTTCTCTATCTCCAGTTTAAGAGCTATGCTGGAAACAGCATAGCAAGTTTAAATAAGGCTAGTCCGTTATCAACTTGAAAAAGTGGCACCGAGTCGGTGCTTTTTTCG
RAD23B	5887	4|sg_hRAD23B_03|RAD23B	CAACAACCCTGACAGAGCAG	33959	ACCGCAACAACCCTGACAGAGCAGGTTTAAGAGCTATGCTGGAAACAGCATAGCAAGTTTAAATAAGGCTAGTCCGTTATCAACTTGAAAAAGTGGCACCGAGTCGGTGCTTTTTTCG
RAD23B	5887	4|sg_hRAD23B_04|RAD23B	TTAGCTGCACTAGCAGGTGC	30979	ACCGTTAGCTGCACTAGCAGGTGCGTTTAAGAGCTATGCTGGAAACAGCATAGCAAGTTTAAATAAGGCTAGTCCGTTATCAACTTGAAAAAGTGGCACCGAGTCGGTGCTTTTTTCG
RAD23B	5887	4|sg_hRAD23B_05|RAD23B	CTGATTCCGTAAAAATTCAA	25875	ACCGCTGATTCCGTAAAAATTCAAGTTTAAGAGCTATGCTGGAAACAGCATAGCAAGTTTAAATAAGGCTAGTCCGTTATCAACTTGAAAAAGTGGCACCGAGTCGGTGCTTTTTTCG
RAD23B	5887	4|sg_hRAD23B_06|RAD23B	GATACTCCACTGCTCTGTCA	29575	ACCGGATACTCCACTGCTCTGTCAGTTTAAGAGCTATGCTGGAAACAGCATAGCAAGTTTAAATAAGGCTAGTCCGTTATCAACTTGAAAAAGTGGCACCGAGTCGGTGCTTTTTTCG
RAD23B	5887	4|sg_hRAD23B_07|RAD23B	ACTACAACAACAAGTTCTGG	27501	ACCGACTACAACAACAAGTTCTGGGTTTAAGAGCTATGCTGGAAACAGCATAGCAAGTTTAAATAAGGCTAGTCCGTTATCAACTTGAAAAAGTGGCACCGAGTCGGTGCTTTTTTCG
RAD23B	5887	4|sg_hRAD23B_08|RAD23B	CAGTACTAGCTGCTTGAGGG	29481	ACCGCAGTACTAGCTGCTTGAGGGGTTTAAGAGCTATGCTGGAAACAGCATAGCAAGTTTAAATAAGGCTAGTCCGTTATCAACTTGAAAAAGTGGCACCGAGTCGGTGCTTTTTTCG
RAD23B	5887	4|sg_hRAD23B_09|RAD23B	TCTTGTTTAGCTGCACTAGC	35372	ACCGTCTTGTTTAGCTGCACTAGCGTTTAAGAGCTATGCTGGAAACAGCATAGCAAGTTTAAATAAGGCTAGTCCGTTATCAACTTGAAAAAGTGGCACCGAGTCGGTGCTTTTTTCG
RAD23B	5887	4|sg_hRAD23B_10|RAD23B	GCAACGAGTGCACTTGTGAC	34758	ACCGGCAACGAGTGCACTTGTGACGTTTAAGAGCTATGCTGGAAACAGCATAGCAAGTTTAAATAAGGCTAGTCCGTTATCAACTTGAAAAAGTGGCACCGAGTCGGTGCTTTTTTCG
RAD50	10111	4|sg_hRAD50_01|RAD50	CTCCTGGTCAAGTTTACGCA	30469	ACCGCTCCTGGTCAAGTTTACGCAGTTTAAGAGCTATGCTGGAAACAGCATAGCAAGTTTAAATAAGGCTAGTCCGTTATCAACTTGAAAAAGTGGCACCGAGTCGGTGCTTTTTTCG
RAD50	10111	4|sg_hRAD50_02|RAD50	GCAACACAGCTAGAATTGGA	30182	ACCGGCAACACAGCTAGAATTGGAGTTTAAGAGCTATGCTGGAAACAGCATAGCAAGTTTAAATAAGGCTAGTCCGTTATCAACTTGAAAAAGTGGCACCGAGTCGGTGCTTTTTTCG
RAD50	10111	4|sg_hRAD50_03|RAD50	GGATAGCCGAAAGAAGCAAA	36946	ACCGGGATAGCCGAAAGAAGCAAAGTTTAAGAGCTATGCTGGAAACAGCATAGCAAGTTTAAATAAGGCTAGTCCGTTATCAACTTGAAAAAGTGGCACCGAGTCGGTGCTTTTTTCG
RAD50	10111	4|sg_hRAD50_04|RAD50	TCTCCTGGTCAAGTTTACGC	31601	ACCGTCTCCTGGTCAAGTTTACGCGTTTAAGAGCTATGCTGGAAACAGCATAGCAAGTTTAAATAAGGCTAGTCCGTTATCAACTTGAAAAAGTGGCACCGAGTCGGTGCTTTTTTCG
RAD50	10111	4|sg_hRAD50_05|RAD50	GCGTAAACTTGACCAGGAGA	30077	ACCGGCGTAAACTTGACCAGGAGAGTTTAAGAGCTATGCTGGAAACAGCATAGCAAGTTTAAATAAGGCTAGTCCGTTATCAACTTGAAAAAGTGGCACCGAGTCGGTGCTTTTTTCG
RAD50	10111	4|sg_hRAD50_06|RAD50	TTAATCTGTCTTTCACTGAA	30124	ACCGTTAATCTGTCTTTCACTGAAGTTTAAGAGCTATGCTGGAAACAGCATAGCAAGTTTAAATAAGGCTAGTCCGTTATCAACTTGAAAAAGTGGCACCGAGTCGGTGCTTTTTTCG
RAD50	10111	4|sg_hRAD50_07|RAD50	TATGAATTACAGCAGTTGGA	27860	ACCGTATGAATTACAGCAGTTGGAGTTTAAGAGCTATGCTGGAAACAGCATAGCAAGTTTAAATAAGGCTAGTCCGTTATCAACTTGAAAAAGTGGCACCGAGTCGGTGCTTTTTTCG
RAD50	10111	4|sg_hRAD50_08|RAD50	GAATTGGATGGCTTTGAGCG	30622	ACCGGAATTGGATGGCTTTGAGCGGTTTAAGAGCTATGCTGGAAACAGCATAGCAAGTTTAAATAAGGCTAGTCCGTTATCAACTTGAAAAAGTGGCACCGAGTCGGTGCTTTTTTCG
RAD50	10111	4|sg_hRAD50_09|RAD50	GGGTACGTGTTGTTGTATGA	33187	ACCGGGGTACGTGTTGTTGTATGAGTTTAAGAGCTATGCTGGAAACAGCATAGCAAGTTTAAATAAGGCTAGTCCGTTATCAACTTGAAAAAGTGGCACCGAGTCGGTGCTTTTTTCG
RAD50	10111	4|sg_hRAD50_10|RAD50	CGGCAGGTACGTCAGACACA	32953	ACCGCGGCAGGTACGTCAGACACAGTTTAAGAGCTATGCTGGAAACAGCATAGCAAGTTTAAATAAGGCTAGTCCGTTATCAACTTGAAAAAGTGGCACCGAGTCGGTGCTTTTTTCG
RAD51	5888	4|sg_hRAD51_01|RAD51	GTAGTCTGTTCTGTAAAGGG	26835	ACCGGTAGTCTGTTCTGTAAAGGGGTTTAAGAGCTATGCTGGAAACAGCATAGCAAGTTTAAATAAGGCTAGTCCGTTATCAACTTGAAAAAGTGGCACCGAGTCGGTGCTTTTTTCG
RAD51	5888	4|sg_hRAD51_02|RAD51	AGTGGTAATCACTAATCAGG	25159	ACCGAGTGGTAATCACTAATCAGGGTTTAAGAGCTATGCTGGAAACAGCATAGCAAGTTTAAATAAGGCTAGTCCGTTATCAACTTGAAAAAGTGGCACCGAGTCGGTGCTTTTTTCG
RAD51	5888	4|sg_hRAD51_03|RAD51	TCACCTCCACCCCGGTCAAT	24305	ACCGTCACCTCCACCCCGGTCAATGTTTAAGAGCTATGCTGGAAACAGCATAGCAAGTTTAAATAAGGCTAGTCCGTTATCAACTTGAAAAAGTGGCACCGAGTCGGTGCTTTTTTCG
RAD51	5888	4|sg_hRAD51_04|RAD51	TTATCAAGCATCAGCCATGA	28073	ACCGTTATCAAGCATCAGCCATGAGTTTAAGAGCTATGCTGGAAACAGCATAGCAAGTTTAAATAAGGCTAGTCCGTTATCAACTTGAAAAAGTGGCACCGAGTCGGTGCTTTTTTCG
RAD51	5888	4|sg_hRAD51_05|RAD51	CCTTTCCTTCACCTCCACCC	28990	ACCGCCTTTCCTTCACCTCCACCCGTTTAAGAGCTATGCTGGAAACAGCATAGCAAGTTTAAATAAGGCTAGTCCGTTATCAACTTGAAAAAGTGGCACCGAGTCGGTGCTTTTTTCG
RAD51	5888	4|sg_hRAD51_06|RAD51	GATCCCAAAAAACCTATTGG	22301	ACCGGATCCCAAAAAACCTATTGGGTTTAAGAGCTATGCTGGAAACAGCATAGCAAGTTTAAATAAGGCTAGTCCGTTATCAACTTGAAAAAGTGGCACCGAGTCGGTGCTTTTTTCG
RAD51	5888	4|sg_hRAD51_07|RAD51	GTCGAGGTGAGCTTTCAGCC	31756	ACCGGTCGAGGTGAGCTTTCAGCCGTTTAAGAGCTATGCTGGAAACAGCATAGCAAGTTTAAATAAGGCTAGTCCGTTATCAACTTGAAAAAGTGGCACCGAGTCGGTGCTTTTTTCG
RAD51	5888	4|sg_hRAD51_08|RAD51	TGTTGCCTATGCGCCAAAGA	30763	ACCGTGTTGCCTATGCGCCAAAGAGTTTAAGAGCTATGCTGGAAACAGCATAGCAAGTTTAAATAAGGCTAGTCCGTTATCAACTTGAAAAAGTGGCACCGAGTCGGTGCTTTTTTCG
RAD51	5888	4|sg_hRAD51_09|RAD51	GCCATGTACATTGACACTGA	33881	ACCGGCCATGTACATTGACACTGAGTTTAAGAGCTATGCTGGAAACAGCATAGCAAGTTTAAATAAGGCTAGTCCGTTATCAACTTGAAAAAGTGGCACCGAGTCGGTGCTTTTTTCG
RAD51	5888	4|sg_hRAD51_10|RAD51	TCATGGCTGATGCTTGATAA	29318	ACCGTCATGGCTGATGCTTGATAAGTTTAAGAGCTATGCTGGAAACAGCATAGCAAGTTTAAATAAGGCTAGTCCGTTATCAACTTGAAAAAGTGGCACCGAGTCGGTGCTTTTTTCG
RAD51B	5890	4|sg_hRAD51B_01|RAD51B	GCTACATTACCCACCAACAT	26032	ACCGGCTACATTACCCACCAACATGTTTAAGAGCTATGCTGGAAACAGCATAGCAAGTTTAAATAAGGCTAGTCCGTTATCAACTTGAAAAAGTGGCACCGAGTCGGTGCTTTTTTCG
RAD51B	5890	4|sg_hRAD51B_02|RAD51B	GGCTTCGTCCAAAGCAGAAA	26248	ACCGGGCTTCGTCCAAAGCAGAAAGTTTAAGAGCTATGCTGGAAACAGCATAGCAAGTTTAAATAAGGCTAGTCCGTTATCAACTTGAAAAAGTGGCACCGAGTCGGTGCTTTTTTCG
RAD51B	5890	4|sg_hRAD51B_03|RAD51B	GCTTTGGACGAAGCCCTGCA	32843	ACCGGCTTTGGACGAAGCCCTGCAGTTTAAGAGCTATGCTGGAAACAGCATAGCAAGTTTAAATAAGGCTAGTCCGTTATCAACTTGAAAAAGTGGCACCGAGTCGGTGCTTTTTTCG
RAD51B	5890	4|sg_hRAD51B_04|RAD51B	ACATTACCCACCAACATGGG	23583	ACCGACATTACCCACCAACATGGGGTTTAAGAGCTATGCTGGAAACAGCATAGCAAGTTTAAATAAGGCTAGTCCGTTATCAACTTGAAAAAGTGGCACCGAGTCGGTGCTTTTTTCG
RAD51B	5890	4|sg_hRAD51B_05|RAD51B	ACTTCTATGTATGGTCAGCA	29179	ACCGACTTCTATGTATGGTCAGCAGTTTAAGAGCTATGCTGGAAACAGCATAGCAAGTTTAAATAAGGCTAGTCCGTTATCAACTTGAAAAAGTGGCACCGAGTCGGTGCTTTTTTCG
RAD51B	5890	4|sg_hRAD51B_06|RAD51B	TCACCTTCATAAGCTCCAGT	27787	ACCGTCACCTTCATAAGCTCCAGTGTTTAAGAGCTATGCTGGAAACAGCATAGCAAGTTTAAATAAGGCTAGTCCGTTATCAACTTGAAAAAGTGGCACCGAGTCGGTGCTTTTTTCG
RAD51B	5890	4|sg_hRAD51B_07|RAD51B	CTGTGCCCCAAAGATGCAAA	28340	ACCGCTGTGCCCCAAAGATGCAAAGTTTAAGAGCTATGCTGGAAACAGCATAGCAAGTTTAAATAAGGCTAGTCCGTTATCAACTTGAAAAAGTGGCACCGAGTCGGTGCTTTTTTCG
RAD51B	5890	4|sg_hRAD51B_08|RAD51B	GGATCTGATGTCTACTCAGA	29033	ACCGGGATCTGATGTCTACTCAGAGTTTAAGAGCTATGCTGGAAACAGCATAGCAAGTTTAAATAAGGCTAGTCCGTTATCAACTTGAAAAAGTGGCACCGAGTCGGTGCTTTTTTCG
RAD51B	5890	4|sg_hRAD51B_09|RAD51B	GGAGTCACAGTGTGAATACC	27971	ACCGGGAGTCACAGTGTGAATACCGTTTAAGAGCTATGCTGGAAACAGCATAGCAAGTTTAAATAAGGCTAGTCCGTTATCAACTTGAAAAAGTGGCACCGAGTCGGTGCTTTTTTCG
RAD51B	5890	4|sg_hRAD51B_10|RAD51B	CCTGTGATGAAGTTCTACAA	27549	ACCGCCTGTGATGAAGTTCTACAAGTTTAAGAGCTATGCTGGAAACAGCATAGCAAGTTTAAATAAGGCTAGTCCGTTATCAACTTGAAAAAGTGGCACCGAGTCGGTGCTTTTTTCG
RAD51C	5889	4|sg_hRAD51C_01|RAD51C	AATCCCGCTGCATTTCAAAG	26100	ACCGAATCCCGCTGCATTTCAAAGGTTTAAGAGCTATGCTGGAAACAGCATAGCAAGTTTAAATAAGGCTAGTCCGTTATCAACTTGAAAAAGTGGCACCGAGTCGGTGCTTTTTTCG
RAD51C	5889	4|sg_hRAD51C_02|RAD51C	GCACTAGATGATATTCTTGG	28229	ACCGGCACTAGATGATATTCTTGGGTTTAAGAGCTATGCTGGAAACAGCATAGCAAGTTTAAATAAGGCTAGTCCGTTATCAACTTGAAAAAGTGGCACCGAGTCGGTGCTTTTTTCG
RAD51C	5889	4|sg_hRAD51C_03|RAD51C	GACTGCTGAGGAACTCCTAG	24876	ACCGGACTGCTGAGGAACTCCTAGGTTTAAGAGCTATGCTGGAAACAGCATAGCAAGTTTAAATAAGGCTAGTCCGTTATCAACTTGAAAAAGTGGCACCGAGTCGGTGCTTTTTTCG
RAD51C	5889	4|sg_hRAD51C_04|RAD51C	CTTGAGCAGGAGCATACCCA	30789	ACCGCTTGAGCAGGAGCATACCCAGTTTAAGAGCTATGCTGGAAACAGCATAGCAAGTTTAAATAAGGCTAGTCCGTTATCAACTTGAAAAAGTGGCACCGAGTCGGTGCTTTTTTCG
RAD51C	5889	4|sg_hRAD51C_05|RAD51C	CGTTCCGCTTTGAAATGCAG	30462	ACCGCGTTCCGCTTTGAAATGCAGGTTTAAGAGCTATGCTGGAAACAGCATAGCAAGTTTAAATAAGGCTAGTCCGTTATCAACTTGAAAAAGTGGCACCGAGTCGGTGCTTTTTTCG
RAD51C	5889	4|sg_hRAD51C_06|RAD51C	GCTGAATGCAGGCAGTAGCA	31909	ACCGGCTGAATGCAGGCAGTAGCAGTTTAAGAGCTATGCTGGAAACAGCATAGCAAGTTTAAATAAGGCTAGTCCGTTATCAACTTGAAAAAGTGGCACCGAGTCGGTGCTTTTTTCG
RAD51C	5889	4|sg_hRAD51C_07|RAD51C	GGGTGAAGCTGGTGTCTGCG	21897	ACCGGGGTGAAGCTGGTGTCTGCGGTTTAAGAGCTATGCTGGAAACAGCATAGCAAGTTTAAATAAGGCTAGTCCGTTATCAACTTGAAAAAGTGGCACCGAGTCGGTGCTTTTTTCG
RAD51C	5889	4|sg_hRAD51C_08|RAD51C	CTTCGTACTCGGTTATTAAA	25076	ACCGCTTCGTACTCGGTTATTAAAGTTTAAGAGCTATGCTGGAAACAGCATAGCAAGTTTAAATAAGGCTAGTCCGTTATCAACTTGAAAAAGTGGCACCGAGTCGGTGCTTTTTTCG
RAD51C	5889	4|sg_hRAD51C_09|RAD51C	TCTTGAGCAGGAGCATACCC	29167	ACCGTCTTGAGCAGGAGCATACCCGTTTAAGAGCTATGCTGGAAACAGCATAGCAAGTTTAAATAAGGCTAGTCCGTTATCAACTTGAAAAAGTGGCACCGAGTCGGTGCTTTTTTCG
RAD51C	5889	4|sg_hRAD51C_10|RAD51C	ATAACCGAGTACGAAGAGAC	31664	ACCGATAACCGAGTACGAAGAGACGTTTAAGAGCTATGCTGGAAACAGCATAGCAAGTTTAAATAAGGCTAGTCCGTTATCAACTTGAAAAAGTGGCACCGAGTCGGTGCTTTTTTCG
RAD51D	5892	4|sg_hRAD51D_01|RAD51D	GAGAAGCTGGATCATCTCCT	29387	ACCGGAGAAGCTGGATCATCTCCTGTTTAAGAGCTATGCTGGAAACAGCATAGCAAGTTTAAATAAGGCTAGTCCGTTATCAACTTGAAAAAGTGGCACCGAGTCGGTGCTTTTTTCG
RAD51D	5892	4|sg_hRAD51D_02|RAD51D	TCATCTCCTCGGTAAGGCCA	27652	ACCGTCATCTCCTCGGTAAGGCCAGTTTAAGAGCTATGCTGGAAACAGCATAGCAAGTTTAAATAAGGCTAGTCCGTTATCAACTTGAAAAAGTGGCACCGAGTCGGTGCTTTTTTCG
RAD51D	5892	4|sg_hRAD51D_03|RAD51D	AGCTCTCCGGAGGATCCAGG	24461	ACCGAGCTCTCCGGAGGATCCAGGGTTTAAGAGCTATGCTGGAAACAGCATAGCAAGTTTAAATAAGGCTAGTCCGTTATCAACTTGAAAAAGTGGCACCGAGTCGGTGCTTTTTTCG
RAD51D	5892	4|sg_hRAD51D_04|RAD51D	TTTCGATGAACGAGGCACTG	30546	ACCGTTTCGATGAACGAGGCACTGGTTTAAGAGCTATGCTGGAAACAGCATAGCAAGTTTAAATAAGGCTAGTCCGTTATCAACTTGAAAAAGTGGCACCGAGTCGGTGCTTTTTTCG
RAD51D	5892	4|sg_hRAD51D_05|RAD51D	CTGAATGCTTTCGATGAACG	33092	ACCGCTGAATGCTTTCGATGAACGGTTTAAGAGCTATGCTGGAAACAGCATAGCAAGTTTAAATAAGGCTAGTCCGTTATCAACTTGAAAAAGTGGCACCGAGTCGGTGCTTTTTTCG
RAD51D	5892	4|sg_hRAD51D_06|RAD51D	GGTTGTGGACTCGGTCACTG	26047	ACCGGGTTGTGGACTCGGTCACTGGTTTAAGAGCTATGCTGGAAACAGCATAGCAAGTTTAAATAAGGCTAGTCCGTTATCAACTTGAAAAAGTGGCACCGAGTCGGTGCTTTTTTCG
RAD51D	5892	4|sg_hRAD51D_07|RAD51D	TATATGTAGATTCCAATGGA	25166	ACCGTATATGTAGATTCCAATGGAGTTTAAGAGCTATGCTGGAAACAGCATAGCAAGTTTAAATAAGGCTAGTCCGTTATCAACTTGAAAAAGTGGCACCGAGTCGGTGCTTTTTTCG
RAD51D	5892	4|sg_hRAD51D_08|RAD51D	TGTGGACTCGGTCACTGCGG	28363	ACCGTGTGGACTCGGTCACTGCGGGTTTAAGAGCTATGCTGGAAACAGCATAGCAAGTTTAAATAAGGCTAGTCCGTTATCAACTTGAAAAAGTGGCACCGAGTCGGTGCTTTTTTCG
RAD51D	5892	4|sg_hRAD51D_09|RAD51D	GCAGGAGCTCCGAGGCACTG	27774	ACCGGCAGGAGCTCCGAGGCACTGGTTTAAGAGCTATGCTGGAAACAGCATAGCAAGTTTAAATAAGGCTAGTCCGTTATCAACTTGAAAAAGTGGCACCGAGTCGGTGCTTTTTTCG
RAD51D	5892	4|sg_hRAD51D_10|RAD51D	CACTCCACGATCTCCCTGCG	32863	ACCGCACTCCACGATCTCCCTGCGGTTTAAGAGCTATGCTGGAAACAGCATAGCAAGTTTAAATAAGGCTAGTCCGTTATCAACTTGAAAAAGTGGCACCGAGTCGGTGCTTTTTTCG
RAD52	5893	4|sg_hRAD52_01|RAD52	AGAATACATAAGTAGCCGCA	33055	ACCGAGAATACATAAGTAGCCGCAGTTTAAGAGCTATGCTGGAAACAGCATAGCAAGTTTAAATAAGGCTAGTCCGTTATCAACTTGAAAAAGTGGCACCGAGTCGGTGCTTTTTTCG
RAD52	5893	4|sg_hRAD52_02|RAD52	TGCATTCCCAAAACTCCTGA	25578	ACCGTGCATTCCCAAAACTCCTGAGTTTAAGAGCTATGCTGGAAACAGCATAGCAAGTTTAAATAAGGCTAGTCCGTTATCAACTTGAAAAAGTGGCACCGAGTCGGTGCTTTTTTCG
RAD52	5893	4|sg_hRAD52_03|RAD52	TATCTTGCCTCCTCCACAGA	25859	ACCGTATCTTGCCTCCTCCACAGAGTTTAAGAGCTATGCTGGAAACAGCATAGCAAGTTTAAATAAGGCTAGTCCGTTATCAACTTGAAAAAGTGGCACCGAGTCGGTGCTTTTTTCG
RAD52	5893	4|sg_hRAD52_04|RAD52	GGTCCGCCGGTATCACAGCA	29531	ACCGGGTCCGCCGGTATCACAGCAGTTTAAGAGCTATGCTGGAAACAGCATAGCAAGTTTAAATAAGGCTAGTCCGTTATCAACTTGAAAAAGTGGCACCGAGTCGGTGCTTTTTTCG
RAD52	5893	4|sg_hRAD52_05|RAD52	CAGCCATGCTGTGATACCGG	31312	ACCGCAGCCATGCTGTGATACCGGGTTTAAGAGCTATGCTGGAAACAGCATAGCAAGTTTAAATAAGGCTAGTCCGTTATCAACTTGAAAAAGTGGCACCGAGTCGGTGCTTTTTTCG
RAD52	5893	4|sg_hRAD52_06|RAD52	CTGCAGCTGTGGGTGTCCCA	30484	ACCGCTGCAGCTGTGGGTGTCCCAGTTTAAGAGCTATGCTGGAAACAGCATAGCAAGTTTAAATAAGGCTAGTCCGTTATCAACTTGAAAAAGTGGCACCGAGTCGGTGCTTTTTTCG
RAD52	5893	4|sg_hRAD52_07|RAD52	ATAAGTAGCCGCATGGCTGG	27316	ACCGATAAGTAGCCGCATGGCTGGGTTTAAGAGCTATGCTGGAAACAGCATAGCAAGTTTAAATAAGGCTAGTCCGTTATCAACTTGAAAAAGTGGCACCGAGTCGGTGCTTTTTTCG
RAD52	5893	4|sg_hRAD52_08|RAD52	TTAGTTAAATCCACTTCAAG	23342	ACCGTTAGTTAAATCCACTTCAAGGTTTAAGAGCTATGCTGGAAACAGCATAGCAAGTTTAAATAAGGCTAGTCCGTTATCAACTTGAAAAAGTGGCACCGAGTCGGTGCTTTTTTCG
RAD52	5893	4|sg_hRAD52_09|RAD52	AGTAGCCGCATGGCTGGCGG	29277	ACCGAGTAGCCGCATGGCTGGCGGGTTTAAGAGCTATGCTGGAAACAGCATAGCAAGTTTAAATAAGGCTAGTCCGTTATCAACTTGAAAAAGTGGCACCGAGTCGGTGCTTTTTTCG
RAD52	5893	4|sg_hRAD52_10|RAD52	GTTGGTTATGGTGTTAGTGA	26309	ACCGGTTGGTTATGGTGTTAGTGAGTTTAAGAGCTATGCTGGAAACAGCATAGCAAGTTTAAATAAGGCTAGTCCGTTATCAACTTGAAAAAGTGGCACCGAGTCGGTGCTTTTTTCG
RAD54B	25788	4|sg_hRAD54B_01|RAD54B	ATAGGGTCCCTGACACTGCA	29037	ACCGATAGGGTCCCTGACACTGCAGTTTAAGAGCTATGCTGGAAACAGCATAGCAAGTTTAAATAAGGCTAGTCCGTTATCAACTTGAAAAAGTGGCACCGAGTCGGTGCTTTTTTCG
RAD54B	25788	4|sg_hRAD54B_02|RAD54B	CCTGGATTACTTCTTCCTGG	28647	ACCGCCTGGATTACTTCTTCCTGGGTTTAAGAGCTATGCTGGAAACAGCATAGCAAGTTTAAATAAGGCTAGTCCGTTATCAACTTGAAAAAGTGGCACCGAGTCGGTGCTTTTTTCG
RAD54B	25788	4|sg_hRAD54B_03|RAD54B	TATCTGGTCGTGGCATAACG	31226	ACCGTATCTGGTCGTGGCATAACGGTTTAAGAGCTATGCTGGAAACAGCATAGCAAGTTTAAATAAGGCTAGTCCGTTATCAACTTGAAAAAGTGGCACCGAGTCGGTGCTTTTTTCG
RAD54B	25788	4|sg_hRAD54B_04|RAD54B	ATCTGGTCGTGGCATAACGA	31357	ACCGATCTGGTCGTGGCATAACGAGTTTAAGAGCTATGCTGGAAACAGCATAGCAAGTTTAAATAAGGCTAGTCCGTTATCAACTTGAAAAAGTGGCACCGAGTCGGTGCTTTTTTCG
RAD54B	25788	4|sg_hRAD54B_05|RAD54B	ATTACTGGCTTGCCTCCATA	29952	ACCGATTACTGGCTTGCCTCCATAGTTTAAGAGCTATGCTGGAAACAGCATAGCAAGTTTAAATAAGGCTAGTCCGTTATCAACTTGAAAAAGTGGCACCGAGTCGGTGCTTTTTTCG
RAD54B	25788	4|sg_hRAD54B_06|RAD54B	GCAGCACCAAGTCAGTTGCA	32430	ACCGGCAGCACCAAGTCAGTTGCAGTTTAAGAGCTATGCTGGAAACAGCATAGCAAGTTTAAATAAGGCTAGTCCGTTATCAACTTGAAAAAGTGGCACCGAGTCGGTGCTTTTTTCG
RAD54B	25788	4|sg_hRAD54B_07|RAD54B	AATAACAGAGATAATTGCAG	29254	ACCGAATAACAGAGATAATTGCAGGTTTAAGAGCTATGCTGGAAACAGCATAGCAAGTTTAAATAAGGCTAGTCCGTTATCAACTTGAAAAAGTGGCACCGAGTCGGTGCTTTTTTCG
RAD54B	25788	4|sg_hRAD54B_08|RAD54B	CAATCACTACATCCACAAGA	31005	ACCGCAATCACTACATCCACAAGAGTTTAAGAGCTATGCTGGAAACAGCATAGCAAGTTTAAATAAGGCTAGTCCGTTATCAACTTGAAAAAGTGGCACCGAGTCGGTGCTTTTTTCG
RAD54B	25788	4|sg_hRAD54B_09|RAD54B	TCTCTAGTACTTTCTTCACT	31076	ACCGTCTCTAGTACTTTCTTCACTGTTTAAGAGCTATGCTGGAAACAGCATAGCAAGTTTAAATAAGGCTAGTCCGTTATCAACTTGAAAAAGTGGCACCGAGTCGGTGCTTTTTTCG
RAD54B	25788	4|sg_hRAD54B_10|RAD54B	GAGCTTGAAAAGATTGAAGA	26254	ACCGGAGCTTGAAAAGATTGAAGAGTTTAAGAGCTATGCTGGAAACAGCATAGCAAGTTTAAATAAGGCTAGTCCGTTATCAACTTGAAAAAGTGGCACCGAGTCGGTGCTTTTTTCG
RAD9A	5883	4|sg_hRAD9A_01|RAD9A	GTATTGCTGGAAGAAGAGCG	30629	ACCGGTATTGCTGGAAGAAGAGCGGTTTAAGAGCTATGCTGGAAACAGCATAGCAAGTTTAAATAAGGCTAGTCCGTTATCAACTTGAAAAAGTGGCACCGAGTCGGTGCTTTTTTCG
RAD9A	5883	4|sg_hRAD9A_02|RAD9A	AATGCAGCTGGACCACCAGG	29908	ACCGAATGCAGCTGGACCACCAGGGTTTAAGAGCTATGCTGGAAACAGCATAGCAAGTTTAAATAAGGCTAGTCCGTTATCAACTTGAAAAAGTGGCACCGAGTCGGTGCTTTTTTCG
RAD9A	5883	4|sg_hRAD9A_03|RAD9A	GCACTGGCTGAAGTGACGCT	33208	ACCGGCACTGGCTGAAGTGACGCTGTTTAAGAGCTATGCTGGAAACAGCATAGCAAGTTTAAATAAGGCTAGTCCGTTATCAACTTGAAAAAGTGGCACCGAGTCGGTGCTTTTTTCG
RAD9A	5883	4|sg_hRAD9A_04|RAD9A	CATCCTGCGCAGCTACCACG	32057	ACCGCATCCTGCGCAGCTACCACGGTTTAAGAGCTATGCTGGAAACAGCATAGCAAGTTTAAATAAGGCTAGTCCGTTATCAACTTGAAAAAGTGGCACCGAGTCGGTGCTTTTTTCG
RAD9A	5883	4|sg_hRAD9A_05|RAD9A	TCTCCAGCATCGCCAGTGAG	26729	ACCGTCTCCAGCATCGCCAGTGAGGTTTAAGAGCTATGCTGGAAACAGCATAGCAAGTTTAAATAAGGCTAGTCCGTTATCAACTTGAAAAAGTGGCACCGAGTCGGTGCTTTTTTCG
RAD9A	5883	4|sg_hRAD9A_06|RAD9A	GGAGGAGTTCACCGTCCGGA	22755	ACCGGGAGGAGTTCACCGTCCGGAGTTTAAGAGCTATGCTGGAAACAGCATAGCAAGTTTAAATAAGGCTAGTCCGTTATCAACTTGAAAAAGTGGCACCGAGTCGGTGCTTTTTTCG
RAD9A	5883	4|sg_hRAD9A_07|RAD9A	GCAGGCATAGGCAGAGCGGG	27563	ACCGGCAGGCATAGGCAGAGCGGGGTTTAAGAGCTATGCTGGAAACAGCATAGCAAGTTTAAATAAGGCTAGTCCGTTATCAACTTGAAAAAGTGGCACCGAGTCGGTGCTTTTTTCG
RAD9A	5883	4|sg_hRAD9A_08|RAD9A	GCGCAGCTACCACGAGGAGG	28368	ACCGGCGCAGCTACCACGAGGAGGGTTTAAGAGCTATGCTGGAAACAGCATAGCAAGTTTAAATAAGGCTAGTCCGTTATCAACTTGAAAAAGTGGCACCGAGTCGGTGCTTTTTTCG
RAD9A	5883	4|sg_hRAD9A_09|RAD9A	GCTCTACCTGGAACCCTTGG	25916	ACCGGCTCTACCTGGAACCCTTGGGTTTAAGAGCTATGCTGGAAACAGCATAGCAAGTTTAAATAAGGCTAGTCCGTTATCAACTTGAAAAAGTGGCACCGAGTCGGTGCTTTTTTCG
RAD9A	5883	4|sg_hRAD9A_10|RAD9A	TGGTATTGCTGGAAGAAGAG	27758	ACCGTGGTATTGCTGGAAGAAGAGGTTTAAGAGCTATGCTGGAAACAGCATAGCAAGTTTAAATAAGGCTAGTCCGTTATCAACTTGAAAAAGTGGCACCGAGTCGGTGCTTTTTTCG
RBBP8	5932	4|sg_hRBBP8_01|RBBP8	TGTGATTTCCTTCCAGACAG	26079	ACCGTGTGATTTCCTTCCAGACAGGTTTAAGAGCTATGCTGGAAACAGCATAGCAAGTTTAAATAAGGCTAGTCCGTTATCAACTTGAAAAAGTGGCACCGAGTCGGTGCTTTTTTCG
RBBP8	5932	4|sg_hRBBP8_02|RBBP8	TGGGAGGCCGAACATCCAAA	24713	ACCGTGGGAGGCCGAACATCCAAAGTTTAAGAGCTATGCTGGAAACAGCATAGCAAGTTTAAATAAGGCTAGTCCGTTATCAACTTGAAAAAGTGGCACCGAGTCGGTGCTTTTTTCG
RBBP8	5932	4|sg_hRBBP8_03|RBBP8	GGTAGAGCTCATCACCAAGG	25917	ACCGGGTAGAGCTCATCACCAAGGGTTTAAGAGCTATGCTGGAAACAGCATAGCAAGTTTAAATAAGGCTAGTCCGTTATCAACTTGAAAAAGTGGCACCGAGTCGGTGCTTTTTTCG
RBBP8	5932	4|sg_hRBBP8_04|RBBP8	ATTAAAAGATGACTTATCAG	26080	ACCGATTAAAAGATGACTTATCAGGTTTAAGAGCTATGCTGGAAACAGCATAGCAAGTTTAAATAAGGCTAGTCCGTTATCAACTTGAAAAAGTGGCACCGAGTCGGTGCTTTTTTCG
RBBP8	5932	4|sg_hRBBP8_05|RBBP8	GTTAACGCCAGAAAATGAGA	28722	ACCGGTTAACGCCAGAAAATGAGAGTTTAAGAGCTATGCTGGAAACAGCATAGCAAGTTTAAATAAGGCTAGTCCGTTATCAACTTGAAAAAGTGGCACCGAGTCGGTGCTTTTTTCG
RBBP8	5932	4|sg_hRBBP8_06|RBBP8	ACAGGAGATGACACTCGAGT	33012	ACCGACAGGAGATGACACTCGAGTGTTTAAGAGCTATGCTGGAAACAGCATAGCAAGTTTAAATAAGGCTAGTCCGTTATCAACTTGAAAAAGTGGCACCGAGTCGGTGCTTTTTTCG
RBBP8	5932	4|sg_hRBBP8_07|RBBP8	GCTACCTCTAGTATCAAAAG	24844	ACCGGCTACCTCTAGTATCAAAAGGTTTAAGAGCTATGCTGGAAACAGCATAGCAAGTTTAAATAAGGCTAGTCCGTTATCAACTTGAAAAAGTGGCACCGAGTCGGTGCTTTTTTCG
RBBP8	5932	4|sg_hRBBP8_08|RBBP8	TCCCAGGCTGTAAAAGAGAA	24688	ACCGTCCCAGGCTGTAAAAGAGAAGTTTAAGAGCTATGCTGGAAACAGCATAGCAAGTTTAAATAAGGCTAGTCCGTTATCAACTTGAAAAAGTGGCACCGAGTCGGTGCTTTTTTCG
RBBP8	5932	4|sg_hRBBP8_09|RBBP8	GTTCTATGTATCGGACATGG	28133	ACCGGTTCTATGTATCGGACATGGGTTTAAGAGCTATGCTGGAAACAGCATAGCAAGTTTAAATAAGGCTAGTCCGTTATCAACTTGAAAAAGTGGCACCGAGTCGGTGCTTTTTTCG
RBBP8	5932	4|sg_hRBBP8_10|RBBP8	CCCAGGCTGTAAAAGAGAAG	26593	ACCGCCCAGGCTGTAAAAGAGAAGGTTTAAGAGCTATGCTGGAAACAGCATAGCAAGTTTAAATAAGGCTAGTCCGTTATCAACTTGAAAAAGTGGCACCGAGTCGGTGCTTTTTTCG
RDM1	201299	4|sg_hRDM1_01|RDM1	AGATGCGAAGAAGAACTACA	37490	ACCGAGATGCGAAGAAGAACTACAGTTTAAGAGCTATGCTGGAAACAGCATAGCAAGTTTAAATAAGGCTAGTCCGTTATCAACTTGAAAAAGTGGCACCGAGTCGGTGCTTTTTTCG
RDM1	201299	4|sg_hRDM1_02|RDM1	GAAGCAGTATGGCCAAGAGG	28795	ACCGGAAGCAGTATGGCCAAGAGGGTTTAAGAGCTATGCTGGAAACAGCATAGCAAGTTTAAATAAGGCTAGTCCGTTATCAACTTGAAAAAGTGGCACCGAGTCGGTGCTTTTTTCG
RDM1	201299	4|sg_hRDM1_03|RDM1	GGAGCCTATGGATAAGGTGG	23919	ACCGGGAGCCTATGGATAAGGTGGGTTTAAGAGCTATGCTGGAAACAGCATAGCAAGTTTAAATAAGGCTAGTCCGTTATCAACTTGAAAAAGTGGCACCGAGTCGGTGCTTTTTTCG
RDM1	201299	4|sg_hRDM1_04|RDM1	GACGGCATAGAAACCAGGAT	27820	ACCGGACGGCATAGAAACCAGGATGTTTAAGAGCTATGCTGGAAACAGCATAGCAAGTTTAAATAAGGCTAGTCCGTTATCAACTTGAAAAAGTGGCACCGAGTCGGTGCTTTTTTCG
RDM1	201299	4|sg_hRDM1_05|RDM1	GAGCCCAAAAGGCATGCGAC	31970	ACCGGAGCCCAAAAGGCATGCGACGTTTAAGAGCTATGCTGGAAACAGCATAGCAAGTTTAAATAAGGCTAGTCCGTTATCAACTTGAAAAAGTGGCACCGAGTCGGTGCTTTTTTCG
RDM1	201299	4|sg_hRDM1_06|RDM1	TCTTGGCCATACTGCTTCCA	30346	ACCGTCTTGGCCATACTGCTTCCAGTTTAAGAGCTATGCTGGAAACAGCATAGCAAGTTTAAATAAGGCTAGTCCGTTATCAACTTGAAAAAGTGGCACCGAGTCGGTGCTTTTTTCG
RDM1	201299	4|sg_hRDM1_07|RDM1	AGAGGAGGAAGGGTATCTCT	29676	ACCGAGAGGAGGAAGGGTATCTCTGTTTAAGAGCTATGCTGGAAACAGCATAGCAAGTTTAAATAAGGCTAGTCCGTTATCAACTTGAAAAAGTGGCACCGAGTCGGTGCTTTTTTCG
RDM1	201299	4|sg_hRDM1_08|RDM1	GGAGCTGAGCTCCGGACCCA	25065	ACCGGGAGCTGAGCTCCGGACCCAGTTTAAGAGCTATGCTGGAAACAGCATAGCAAGTTTAAATAAGGCTAGTCCGTTATCAACTTGAAAAAGTGGCACCGAGTCGGTGCTTTTTTCG
RDM1	201299	4|sg_hRDM1_09|RDM1	CTGGAAGCAGTATGGCCAAG	29843	ACCGCTGGAAGCAGTATGGCCAAGGTTTAAGAGCTATGCTGGAAACAGCATAGCAAGTTTAAATAAGGCTAGTCCGTTATCAACTTGAAAAAGTGGCACCGAGTCGGTGCTTTTTTCG
RDM1	201299	4|sg_hRDM1_10|RDM1	GCCAGGACTCCTGCAATCAC	30065	ACCGGCCAGGACTCCTGCAATCACGTTTAAGAGCTATGCTGGAAACAGCATAGCAAGTTTAAATAAGGCTAGTCCGTTATCAACTTGAAAAAGTGGCACCGAGTCGGTGCTTTTTTCG
RECQL	5965	4|sg_hRECQL_01|RECQL	GCCCAATTAGTGATGCGTTA	28673	ACCGGCCCAATTAGTGATGCGTTAGTTTAAGAGCTATGCTGGAAACAGCATAGCAAGTTTAAATAAGGCTAGTCCGTTATCAACTTGAAAAAGTGGCACCGAGTCGGTGCTTTTTTCG
RECQL	5965	4|sg_hRECQL_02|RECQL	AGGCACTTGGTATCTTAAAG	26050	ACCGAGGCACTTGGTATCTTAAAGGTTTAAGAGCTATGCTGGAAACAGCATAGCAAGTTTAAATAAGGCTAGTCCGTTATCAACTTGAAAAAGTGGCACCGAGTCGGTGCTTTTTTCG
RECQL	5965	4|sg_hRECQL_03|RECQL	TCATTAATGGGAGATACAAA	24389	ACCGTCATTAATGGGAGATACAAAGTTTAAGAGCTATGCTGGAAACAGCATAGCAAGTTTAAATAAGGCTAGTCCGTTATCAACTTGAAAAAGTGGCACCGAGTCGGTGCTTTTTTCG
RECQL	5965	4|sg_hRECQL_04|RECQL	TCTTTAACTTTACCAGACCA	27367	ACCGTCTTTAACTTTACCAGACCAGTTTAAGAGCTATGCTGGAAACAGCATAGCAAGTTTAAATAAGGCTAGTCCGTTATCAACTTGAAAAAGTGGCACCGAGTCGGTGCTTTTTTCG
RECQL	5965	4|sg_hRECQL_05|RECQL	GAATTGATAAGCCAGATGTG	28668	ACCGGAATTGATAAGCCAGATGTGGTTTAAGAGCTATGCTGGAAACAGCATAGCAAGTTTAAATAAGGCTAGTCCGTTATCAACTTGAAAAAGTGGCACCGAGTCGGTGCTTTTTTCG
RECQL	5965	4|sg_hRECQL_06|RECQL	ATTGATTCTTGGATGGGAAA	28109	ACCGATTGATTCTTGGATGGGAAAGTTTAAGAGCTATGCTGGAAACAGCATAGCAAGTTTAAATAAGGCTAGTCCGTTATCAACTTGAAAAAGTGGCACCGAGTCGGTGCTTTTTTCG
RECQL	5965	4|sg_hRECQL_07|RECQL	CTTCTGGCTCCAAATTGGCA	27048	ACCGCTTCTGGCTCCAAATTGGCAGTTTAAGAGCTATGCTGGAAACAGCATAGCAAGTTTAAATAAGGCTAGTCCGTTATCAACTTGAAAAAGTGGCACCGAGTCGGTGCTTTTTTCG
RECQL	5965	4|sg_hRECQL_08|RECQL	TTTAGAGGATTCTGATGCCG	26826	ACCGTTTAGAGGATTCTGATGCCGGTTTAAGAGCTATGCTGGAAACAGCATAGCAAGTTTAAATAAGGCTAGTCCGTTATCAACTTGAAAAAGTGGCACCGAGTCGGTGCTTTTTTCG
RECQL	5965	4|sg_hRECQL_09|RECQL	TGAAACTATTAACGTAACAA	26459	ACCGTGAAACTATTAACGTAACAAGTTTAAGAGCTATGCTGGAAACAGCATAGCAAGTTTAAATAAGGCTAGTCCGTTATCAACTTGAAAAAGTGGCACCGAGTCGGTGCTTTTTTCG
RECQL	5965	4|sg_hRECQL_10|RECQL	AAGCTCTTTCCACCTCCTGT	30403	ACCGAAGCTCTTTCCACCTCCTGTGTTTAAGAGCTATGCTGGAAACAGCATAGCAAGTTTAAATAAGGCTAGTCCGTTATCAACTTGAAAAAGTGGCACCGAGTCGGTGCTTTTTTCG
RECQL4	9401	4|sg_hRECQL4_01|RECQL4	CAGCTCCGAGTCGCTCCCCG	32535	ACCGCAGCTCCGAGTCGCTCCCCGGTTTAAGAGCTATGCTGGAAACAGCATAGCAAGTTTAAATAAGGCTAGTCCGTTATCAACTTGAAAAAGTGGCACCGAGTCGGTGCTTTTTTCG
RECQL4	9401	4|sg_hRECQL4_02|RECQL4	AGAGTCCACAGTCTACGCCA	30678	ACCGAGAGTCCACAGTCTACGCCAGTTTAAGAGCTATGCTGGAAACAGCATAGCAAGTTTAAATAAGGCTAGTCCGTTATCAACTTGAAAAAGTGGCACCGAGTCGGTGCTTTTTTCG
RECQL4	9401	4|sg_hRECQL4_03|RECQL4	CCGCACTCTGAAGCGTACCA	35040	ACCGCCGCACTCTGAAGCGTACCAGTTTAAGAGCTATGCTGGAAACAGCATAGCAAGTTTAAATAAGGCTAGTCCGTTATCAACTTGAAAAAGTGGCACCGAGTCGGTGCTTTTTTCG
RECQL4	9401	4|sg_hRECQL4_04|RECQL4	AGATGGGGCCCCCAGCAGCG	19710	ACCGAGATGGGGCCCCCAGCAGCGGTTTAAGAGCTATGCTGGAAACAGCATAGCAAGTTTAAATAAGGCTAGTCCGTTATCAACTTGAAAAAGTGGCACCGAGTCGGTGCTTTTTTCG
RECQL4	9401	4|sg_hRECQL4_05|RECQL4	TTAGATGAGGCTCTTCCTAG	28768	ACCGTTAGATGAGGCTCTTCCTAGGTTTAAGAGCTATGCTGGAAACAGCATAGCAAGTTTAAATAAGGCTAGTCCGTTATCAACTTGAAAAAGTGGCACCGAGTCGGTGCTTTTTTCG
RECQL4	9401	4|sg_hRECQL4_06|RECQL4	AGTCCGGCACCGAGCCCTGG	26887	ACCGAGTCCGGCACCGAGCCCTGGGTTTAAGAGCTATGCTGGAAACAGCATAGCAAGTTTAAATAAGGCTAGTCCGTTATCAACTTGAAAAAGTGGCACCGAGTCGGTGCTTTTTTCG
RECQL4	9401	4|sg_hRECQL4_07|RECQL4	GGTCGCAGCCCGATTCAGAT	26217	ACCGGGTCGCAGCCCGATTCAGATGTTTAAGAGCTATGCTGGAAACAGCATAGCAAGTTTAAATAAGGCTAGTCCGTTATCAACTTGAAAAAGTGGCACCGAGTCGGTGCTTTTTTCG
RECQL4	9401	4|sg_hRECQL4_08|RECQL4	GTCCACAGTCTACGCCAGGG	26271	ACCGGTCCACAGTCTACGCCAGGGGTTTAAGAGCTATGCTGGAAACAGCATAGCAAGTTTAAATAAGGCTAGTCCGTTATCAACTTGAAAAAGTGGCACCGAGTCGGTGCTTTTTTCG
RECQL4	9401	4|sg_hRECQL4_09|RECQL4	CGCGCGTTCCGACGGCAGCG	31909	ACCGCGCGCGTTCCGACGGCAGCGGTTTAAGAGCTATGCTGGAAACAGCATAGCAAGTTTAAATAAGGCTAGTCCGTTATCAACTTGAAAAAGTGGCACCGAGTCGGTGCTTTTTTCG
RECQL4	9401	4|sg_hRECQL4_10|RECQL4	CGTGGGAGCGCGCGTTCCGA	27762	ACCGCGTGGGAGCGCGCGTTCCGAGTTTAAGAGCTATGCTGGAAACAGCATAGCAAGTTTAAATAAGGCTAGTCCGTTATCAACTTGAAAAAGTGGCACCGAGTCGGTGCTTTTTTCG
RECQL5	9400	4|sg_hRECQL5_01|RECQL5	TGGCGGTCAGAGCCACACAA	28488	ACCGTGGCGGTCAGAGCCACACAAGTTTAAGAGCTATGCTGGAAACAGCATAGCAAGTTTAAATAAGGCTAGTCCGTTATCAACTTGAAAAAGTGGCACCGAGTCGGTGCTTTTTTCG
RECQL5	9400	4|sg_hRECQL5_02|RECQL5	CCTGCTGTCTTACTTGGTGG	31755	ACCGCCTGCTGTCTTACTTGGTGGGTTTAAGAGCTATGCTGGAAACAGCATAGCAAGTTTAAATAAGGCTAGTCCGTTATCAACTTGAAAAAGTGGCACCGAGTCGGTGCTTTTTTCG
RECQL5	9400	4|sg_hRECQL5_03|RECQL5	CTTTGTGTGCATGCCCACAG	34581	ACCGCTTTGTGTGCATGCCCACAGGTTTAAGAGCTATGCTGGAAACAGCATAGCAAGTTTAAATAAGGCTAGTCCGTTATCAACTTGAAAAAGTGGCACCGAGTCGGTGCTTTTTTCG
RECQL5	9400	4|sg_hRECQL5_04|RECQL5	CCACCTGCTGTCTTACTTGG	32721	ACCGCCACCTGCTGTCTTACTTGGGTTTAAGAGCTATGCTGGAAACAGCATAGCAAGTTTAAATAAGGCTAGTCCGTTATCAACTTGAAAAAGTGGCACCGAGTCGGTGCTTTTTTCG
RECQL5	9400	4|sg_hRECQL5_05|RECQL5	TTTACAGGAGAGTGCGACCA	28983	ACCGTTTACAGGAGAGTGCGACCAGTTTAAGAGCTATGCTGGAAACAGCATAGCAAGTTTAAATAAGGCTAGTCCGTTATCAACTTGAAAAAGTGGCACCGAGTCGGTGCTTTTTTCG
RECQL5	9400	4|sg_hRECQL5_06|RECQL5	ACGAAAGTCATGCCCCCATT	31258	ACCGACGAAAGTCATGCCCCCATTGTTTAAGAGCTATGCTGGAAACAGCATAGCAAGTTTAAATAAGGCTAGTCCGTTATCAACTTGAAAAAGTGGCACCGAGTCGGTGCTTTTTTCG
RECQL5	9400	4|sg_hRECQL5_07|RECQL5	TCTTTGTGTGCATGCCCACA	35202	ACCGTCTTTGTGTGCATGCCCACAGTTTAAGAGCTATGCTGGAAACAGCATAGCAAGTTTAAATAAGGCTAGTCCGTTATCAACTTGAAAAAGTGGCACCGAGTCGGTGCTTTTTTCG
RECQL5	9400	4|sg_hRECQL5_08|RECQL5	GGGAACTTACTCGTACCTTT	27300	ACCGGGGAACTTACTCGTACCTTTGTTTAAGAGCTATGCTGGAAACAGCATAGCAAGTTTAAATAAGGCTAGTCCGTTATCAACTTGAAAAAGTGGCACCGAGTCGGTGCTTTTTTCG
RECQL5	9400	4|sg_hRECQL5_09|RECQL5	GCACCCAGACGCAAGTAGTC	30303	ACCGGCACCCAGACGCAAGTAGTCGTTTAAGAGCTATGCTGGAAACAGCATAGCAAGTTTAAATAAGGCTAGTCCGTTATCAACTTGAAAAAGTGGCACCGAGTCGGTGCTTTTTTCG
RECQL5	9400	4|sg_hRECQL5_10|RECQL5	CGAAGCTCTCTGCACAGGAA	30370	ACCGCGAAGCTCTCTGCACAGGAAGTTTAAGAGCTATGCTGGAAACAGCATAGCAAGTTTAAATAAGGCTAGTCCGTTATCAACTTGAAAAAGTGGCACCGAGTCGGTGCTTTTTTCG
REV1	51455	4|sg_hREV1_01|REV1	ATGGAATTCCGCATCCCAGA	27623	ACCGATGGAATTCCGCATCCCAGAGTTTAAGAGCTATGCTGGAAACAGCATAGCAAGTTTAAATAAGGCTAGTCCGTTATCAACTTGAAAAAGTGGCACCGAGTCGGTGCTTTTTTCG
REV1	51455	4|sg_hREV1_02|REV1	AATGGAATTCCGCATCCCAG	28143	ACCGAATGGAATTCCGCATCCCAGGTTTAAGAGCTATGCTGGAAACAGCATAGCAAGTTTAAATAAGGCTAGTCCGTTATCAACTTGAAAAAGTGGCACCGAGTCGGTGCTTTTTTCG
REV1	51455	4|sg_hREV1_03|REV1	GCTGATATGGAATGTAGGAG	26063	ACCGGCTGATATGGAATGTAGGAGGTTTAAGAGCTATGCTGGAAACAGCATAGCAAGTTTAAATAAGGCTAGTCCGTTATCAACTTGAAAAAGTGGCACCGAGTCGGTGCTTTTTTCG
REV1	51455	4|sg_hREV1_04|REV1	CATCGTTAAGAAGATTGAAA	28270	ACCGCATCGTTAAGAAGATTGAAAGTTTAAGAGCTATGCTGGAAACAGCATAGCAAGTTTAAATAAGGCTAGTCCGTTATCAACTTGAAAAAGTGGCACCGAGTCGGTGCTTTTTTCG
REV1	51455	4|sg_hREV1_05|REV1	GATGCTGCTATGCAGAAGGA	28933	ACCGGATGCTGCTATGCAGAAGGAGTTTAAGAGCTATGCTGGAAACAGCATAGCAAGTTTAAATAAGGCTAGTCCGTTATCAACTTGAAAAAGTGGCACCGAGTCGGTGCTTTTTTCG
REV1	51455	4|sg_hREV1_06|REV1	GCACTTGTTGTAACTGACAC	31877	ACCGGCACTTGTTGTAACTGACACGTTTAAGAGCTATGCTGGAAACAGCATAGCAAGTTTAAATAAGGCTAGTCCGTTATCAACTTGAAAAAGTGGCACCGAGTCGGTGCTTTTTTCG
REV1	51455	4|sg_hREV1_07|REV1	AAGGCCCCTGAACAGTGGAG	24212	ACCGAAGGCCCCTGAACAGTGGAGGTTTAAGAGCTATGCTGGAAACAGCATAGCAAGTTTAAATAAGGCTAGTCCGTTATCAACTTGAAAAAGTGGCACCGAGTCGGTGCTTTTTTCG
REV1	51455	4|sg_hREV1_08|REV1	GCTTGAAGGCCCCTGAACAG	24097	ACCGGCTTGAAGGCCCCTGAACAGGTTTAAGAGCTATGCTGGAAACAGCATAGCAAGTTTAAATAAGGCTAGTCCGTTATCAACTTGAAAAAGTGGCACCGAGTCGGTGCTTTTTTCG
REV1	51455	4|sg_hREV1_09|REV1	AGAAAACTAATGATGTTGCA	30861	ACCGAGAAAACTAATGATGTTGCAGTTTAAGAGCTATGCTGGAAACAGCATAGCAAGTTTAAATAAGGCTAGTCCGTTATCAACTTGAAAAAGTGGCACCGAGTCGGTGCTTTTTTCG
REV1	51455	4|sg_hREV1_10|REV1	AGGAGTGTGTCCATTAAAAA	23617	ACCGAGGAGTGTGTCCATTAAAAAGTTTAAGAGCTATGCTGGAAACAGCATAGCAAGTTTAAATAAGGCTAGTCCGTTATCAACTTGAAAAAGTGGCACCGAGTCGGTGCTTTTTTCG
REV3L	5980	4|sg_hREV3L_01|REV3L	TCAAGTTCCGAAAAGCAAGA	31836	ACCGTCAAGTTCCGAAAAGCAAGAGTTTAAGAGCTATGCTGGAAACAGCATAGCAAGTTTAAATAAGGCTAGTCCGTTATCAACTTGAAAAAGTGGCACCGAGTCGGTGCTTTTTTCG
REV3L	5980	4|sg_hREV3L_02|REV3L	GGATCTGTGGACTACAGCGA	30106	ACCGGGATCTGTGGACTACAGCGAGTTTAAGAGCTATGCTGGAAACAGCATAGCAAGTTTAAATAAGGCTAGTCCGTTATCAACTTGAAAAAGTGGCACCGAGTCGGTGCTTTTTTCG
REV3L	5980	4|sg_hREV3L_03|REV3L	TACCTCTATGTGCCATACGA	30184	ACCGTACCTCTATGTGCCATACGAGTTTAAGAGCTATGCTGGAAACAGCATAGCAAGTTTAAATAAGGCTAGTCCGTTATCAACTTGAAAAAGTGGCACCGAGTCGGTGCTTTTTTCG
REV3L	5980	4|sg_hREV3L_04|REV3L	AGTGACTGCAGACTACTACA	28193	ACCGAGTGACTGCAGACTACTACAGTTTAAGAGCTATGCTGGAAACAGCATAGCAAGTTTAAATAAGGCTAGTCCGTTATCAACTTGAAAAAGTGGCACCGAGTCGGTGCTTTTTTCG
REV3L	5980	4|sg_hREV3L_05|REV3L	TCTAATTCACATGTACTCTG	28447	ACCGTCTAATTCACATGTACTCTGGTTTAAGAGCTATGCTGGAAACAGCATAGCAAGTTTAAATAAGGCTAGTCCGTTATCAACTTGAAAAAGTGGCACCGAGTCGGTGCTTTTTTCG
REV3L	5980	4|sg_hREV3L_06|REV3L	TAGGGAATATGCGCTTCATG	28160	ACCGTAGGGAATATGCGCTTCATGGTTTAAGAGCTATGCTGGAAACAGCATAGCAAGTTTAAATAAGGCTAGTCCGTTATCAACTTGAAAAAGTGGCACCGAGTCGGTGCTTTTTTCG
REV3L	5980	4|sg_hREV3L_07|REV3L	TGAACTTCTACCATATTGGC	26996	ACCGTGAACTTCTACCATATTGGCGTTTAAGAGCTATGCTGGAAACAGCATAGCAAGTTTAAATAAGGCTAGTCCGTTATCAACTTGAAAAAGTGGCACCGAGTCGGTGCTTTTTTCG
REV3L	5980	4|sg_hREV3L_08|REV3L	AACCATCGTATGGCACATAG	29149	ACCGAACCATCGTATGGCACATAGGTTTAAGAGCTATGCTGGAAACAGCATAGCAAGTTTAAATAAGGCTAGTCCGTTATCAACTTGAAAAAGTGGCACCGAGTCGGTGCTTTTTTCG
REV3L	5980	4|sg_hREV3L_09|REV3L	TGCTGATACTTTATTTCGGT	33242	ACCGTGCTGATACTTTATTTCGGTGTTTAAGAGCTATGCTGGAAACAGCATAGCAAGTTTAAATAAGGCTAGTCCGTTATCAACTTGAAAAAGTGGCACCGAGTCGGTGCTTTTTTCG
REV3L	5980	4|sg_hREV3L_10|REV3L	TCGTATGGCACATAGAGGTA	27463	ACCGTCGTATGGCACATAGAGGTAGTTTAAGAGCTATGCTGGAAACAGCATAGCAAGTTTAAATAAGGCTAGTCCGTTATCAACTTGAAAAAGTGGCACCGAGTCGGTGCTTTTTTCG
RHNO1	83695	4|sg_hRHNO1_01|RHNO1	TATTCCATACTTGTCCTCGG	31384	ACCGTATTCCATACTTGTCCTCGGGTTTAAGAGCTATGCTGGAAACAGCATAGCAAGTTTAAATAAGGCTAGTCCGTTATCAACTTGAAAAAGTGGCACCGAGTCGGTGCTTTTTTCG
RHNO1	83695	4|sg_hRHNO1_02|RHNO1	CTAAGCTGCACTCTTCACAC	29614	ACCGCTAAGCTGCACTCTTCACACGTTTAAGAGCTATGCTGGAAACAGCATAGCAAGTTTAAATAAGGCTAGTCCGTTATCAACTTGAAAAAGTGGCACCGAGTCGGTGCTTTTTTCG
RHNO1	83695	4|sg_hRHNO1_03|RHNO1	TCTGGGGTCTGGATATCAGG	23039	ACCGTCTGGGGTCTGGATATCAGGGTTTAAGAGCTATGCTGGAAACAGCATAGCAAGTTTAAATAAGGCTAGTCCGTTATCAACTTGAAAAAGTGGCACCGAGTCGGTGCTTTTTTCG
RHNO1	83695	4|sg_hRHNO1_04|RHNO1	TTGCTTACCTCAGGGAGAGA	24382	ACCGTTGCTTACCTCAGGGAGAGAGTTTAAGAGCTATGCTGGAAACAGCATAGCAAGTTTAAATAAGGCTAGTCCGTTATCAACTTGAAAAAGTGGCACCGAGTCGGTGCTTTTTTCG
RHNO1	83695	4|sg_hRHNO1_05|RHNO1	GACATGTTCCCACAGCTTTG	31967	ACCGGACATGTTCCCACAGCTTTGGTTTAAGAGCTATGCTGGAAACAGCATAGCAAGTTTAAATAAGGCTAGTCCGTTATCAACTTGAAAAAGTGGCACCGAGTCGGTGCTTTTTTCG
RHNO1	83695	4|sg_hRHNO1_06|RHNO1	GCTGTTCCACCAACAACCAC	27593	ACCGGCTGTTCCACCAACAACCACGTTTAAGAGCTATGCTGGAAACAGCATAGCAAGTTTAAATAAGGCTAGTCCGTTATCAACTTGAAAAAGTGGCACCGAGTCGGTGCTTTTTTCG
RHNO1	83695	4|sg_hRHNO1_07|RHNO1	ACTCATTCCCCAAGATCAGA	23502	ACCGACTCATTCCCCAAGATCAGAGTTTAAGAGCTATGCTGGAAACAGCATAGCAAGTTTAAATAAGGCTAGTCCGTTATCAACTTGAAAAAGTGGCACCGAGTCGGTGCTTTTTTCG
RHNO1	83695	4|sg_hRHNO1_08|RHNO1	GGTTGTTGGTGGAACAGCAG	25391	ACCGGGTTGTTGGTGGAACAGCAGGTTTAAGAGCTATGCTGGAAACAGCATAGCAAGTTTAAATAAGGCTAGTCCGTTATCAACTTGAAAAAGTGGCACCGAGTCGGTGCTTTTTTCG
RHNO1	83695	4|sg_hRHNO1_09|RHNO1	TTATTCCATACTTGTCCTCG	32879	ACCGTTATTCCATACTTGTCCTCGGTTTAAGAGCTATGCTGGAAACAGCATAGCAAGTTTAAATAAGGCTAGTCCGTTATCAACTTGAAAAAGTGGCACCGAGTCGGTGCTTTTTTCG
RHNO1	83695	4|sg_hRHNO1_10|RHNO1	CTTCACAGACGATGACTCTG	31152	ACCGCTTCACAGACGATGACTCTGGTTTAAGAGCTATGCTGGAAACAGCATAGCAAGTTTAAATAAGGCTAGTCCGTTATCAACTTGAAAAAGTGGCACCGAGTCGGTGCTTTTTTCG
RNF168	165918	4|sg_hRNF168_01|RNF168	GAGTCCACGACGATACCCGG	26388	ACCGGAGTCCACGACGATACCCGGGTTTAAGAGCTATGCTGGAAACAGCATAGCAAGTTTAAATAAGGCTAGTCCGTTATCAACTTGAAAAAGTGGCACCGAGTCGGTGCTTTTTTCG
RNF168	165918	4|sg_hRNF168_02|RNF168	GGAGGGTGACGGGCTCCACG	22919	ACCGGGAGGGTGACGGGCTCCACGGTTTAAGAGCTATGCTGGAAACAGCATAGCAAGTTTAAATAAGGCTAGTCCGTTATCAACTTGAAAAAGTGGCACCGAGTCGGTGCTTTTTTCG
RNF168	165918	4|sg_hRNF168_03|RNF168	GATCTGCATGGAAATCCTCG	29038	ACCGGATCTGCATGGAAATCCTCGGTTTAAGAGCTATGCTGGAAACAGCATAGCAAGTTTAAATAAGGCTAGTCCGTTATCAACTTGAAAAAGTGGCACCGAGTCGGTGCTTTTTTCG
RNF168	165918	4|sg_hRNF168_04|RNF168	TATGTGCCTGTGGTGCCGAA	33657	ACCGTATGTGCCTGTGGTGCCGAAGTTTAAGAGCTATGCTGGAAACAGCATAGCAAGTTTAAATAAGGCTAGTCCGTTATCAACTTGAAAAAGTGGCACCGAGTCGGTGCTTTTTTCG
RNF168	165918	4|sg_hRNF168_05|RNF168	ACTGGCACTCGGACAGCGAG	29664	ACCGACTGGCACTCGGACAGCGAGGTTTAAGAGCTATGCTGGAAACAGCATAGCAAGTTTAAATAAGGCTAGTCCGTTATCAACTTGAAAAAGTGGCACCGAGTCGGTGCTTTTTTCG
RNF168	165918	4|sg_hRNF168_06|RNF168	TCGACGGTCGACTGGAAGCA	29835	ACCGTCGACGGTCGACTGGAAGCAGTTTAAGAGCTATGCTGGAAACAGCATAGCAAGTTTAAATAAGGCTAGTCCGTTATCAACTTGAAAAAGTGGCACCGAGTCGGTGCTTTTTTCG
RNF168	165918	4|sg_hRNF168_07|RNF168	GCACTGGCACTCGGACAGCG	31979	ACCGGCACTGGCACTCGGACAGCGGTTTAAGAGCTATGCTGGAAACAGCATAGCAAGTTTAAATAAGGCTAGTCCGTTATCAACTTGAAAAAGTGGCACCGAGTCGGTGCTTTTTTCG
RNF168	165918	4|sg_hRNF168_08|RNF168	CAGCGTGTGGTTACACGGGA	29916	ACCGCAGCGTGTGGTTACACGGGAGTTTAAGAGCTATGCTGGAAACAGCATAGCAAGTTTAAATAAGGCTAGTCCGTTATCAACTTGAAAAAGTGGCACCGAGTCGGTGCTTTTTTCG
RNF168	165918	4|sg_hRNF168_09|RNF168	GTGCCAGTGCGGGATCTGCA	30180	ACCGGTGCCAGTGCGGGATCTGCAGTTTAAGAGCTATGCTGGAAACAGCATAGCAAGTTTAAATAAGGCTAGTCCGTTATCAACTTGAAAAAGTGGCACCGAGTCGGTGCTTTTTTCG
RNF168	165918	4|sg_hRNF168_10|RNF168	CCACAGATATCCCTTGGAGT	25767	ACCGCCACAGATATCCCTTGGAGTGTTTAAGAGCTATGCTGGAAACAGCATAGCAAGTTTAAATAAGGCTAGTCCGTTATCAACTTGAAAAAGTGGCACCGAGTCGGTGCTTTTTTCG
RNF4	6047	4|sg_hRNF4_01|RNF4	CCATACTCCCAGAAACGCCA	28514	ACCGCCATACTCCCAGAAACGCCAGTTTAAGAGCTATGCTGGAAACAGCATAGCAAGTTTAAATAAGGCTAGTCCGTTATCAACTTGAAAAAGTGGCACCGAGTCGGTGCTTTTTTCG
RNF4	6047	4|sg_hRNF4_02|RNF4	ACAAGCTCAGAAGCGAACTC	33842	ACCGACAAGCTCAGAAGCGAACTCGTTTAAGAGCTATGCTGGAAACAGCATAGCAAGTTTAAATAAGGCTAGTCCGTTATCAACTTGAAAAAGTGGCACCGAGTCGGTGCTTTTTTCG
RNF4	6047	4|sg_hRNF4_03|RNF4	GAGTATCCGTCCATGCAGAT	29846	ACCGGAGTATCCGTCCATGCAGATGTTTAAGAGCTATGCTGGAAACAGCATAGCAAGTTTAAATAAGGCTAGTCCGTTATCAACTTGAAAAAGTGGCACCGAGTCGGTGCTTTTTTCG
RNF4	6047	4|sg_hRNF4_04|RNF4	ATGAGTACAAGAAAGCGTCG	33659	ACCGATGAGTACAAGAAAGCGTCGGTTTAAGAGCTATGCTGGAAACAGCATAGCAAGTTTAAATAAGGCTAGTCCGTTATCAACTTGAAAAAGTGGCACCGAGTCGGTGCTTTTTTCG
RNF4	6047	4|sg_hRNF4_05|RNF4	TGCTTCCAAGGAGATCTCGG	27869	ACCGTGCTTCCAAGGAGATCTCGGGTTTAAGAGCTATGCTGGAAACAGCATAGCAAGTTTAAATAAGGCTAGTCCGTTATCAACTTGAAAAAGTGGCACCGAGTCGGTGCTTTTTTCG
RNF4	6047	4|sg_hRNF4_06|RNF4	GCAAGTATTAGCATTCTTCA	30496	ACCGGCAAGTATTAGCATTCTTCAGTTTAAGAGCTATGCTGGAAACAGCATAGCAAGTTTAAATAAGGCTAGTCCGTTATCAACTTGAAAAAGTGGCACCGAGTCGGTGCTTTTTTCG
RNF4	6047	4|sg_hRNF4_07|RNF4	CCCATACTCCCAGAAACGCC	28222	ACCGCCCATACTCCCAGAAACGCCGTTTAAGAGCTATGCTGGAAACAGCATAGCAAGTTTAAATAAGGCTAGTCCGTTATCAACTTGAAAAAGTGGCACCGAGTCGGTGCTTTTTTCG
RNF4	6047	4|sg_hRNF4_08|RNF4	TGAGTATCCGTCCATGCAGA	29755	ACCGTGAGTATCCGTCCATGCAGAGTTTAAGAGCTATGCTGGAAACAGCATAGCAAGTTTAAATAAGGCTAGTCCGTTATCAACTTGAAAAAGTGGCACCGAGTCGGTGCTTTTTTCG
RNF4	6047	4|sg_hRNF4_09|RNF4	CCTGGCGTTTCTGGGAGTAT	26838	ACCGCCTGGCGTTTCTGGGAGTATGTTTAAGAGCTATGCTGGAAACAGCATAGCAAGTTTAAATAAGGCTAGTCCGTTATCAACTTGAAAAAGTGGCACCGAGTCGGTGCTTTTTTCG
RNF4	6047	4|sg_hRNF4_10|RNF4	GACAAGCTCAGAAGCGAACT	34713	ACCGGACAAGCTCAGAAGCGAACTGTTTAAGAGCTATGCTGGAAACAGCATAGCAAGTTTAAATAAGGCTAGTCCGTTATCAACTTGAAAAAGTGGCACCGAGTCGGTGCTTTTTTCG
RNF8	9025	4|sg_hRNF8_01|RNF8	GGTCAGCCAGTGAAATCACA	28443	ACCGGGTCAGCCAGTGAAATCACAGTTTAAGAGCTATGCTGGAAACAGCATAGCAAGTTTAAATAAGGCTAGTCCGTTATCAACTTGAAAAAGTGGCACCGAGTCGGTGCTTTTTTCG
RNF8	9025	4|sg_hRNF8_02|RNF8	GGTTTCGAGAAATCATCAGG	25553	ACCGGGTTTCGAGAAATCATCAGGGTTTAAGAGCTATGCTGGAAACAGCATAGCAAGTTTAAATAAGGCTAGTCCGTTATCAACTTGAAAAAGTGGCACCGAGTCGGTGCTTTTTTCG
RNF8	9025	4|sg_hRNF8_03|RNF8	ATTTGGTGTCACATACCAAC	29032	ACCGATTTGGTGTCACATACCAACGTTTAAGAGCTATGCTGGAAACAGCATAGCAAGTTTAAATAAGGCTAGTCCGTTATCAACTTGAAAAAGTGGCACCGAGTCGGTGCTTTTTTCG
RNF8	9025	4|sg_hRNF8_04|RNF8	GGGTGGGGATGAGCGCCGGG	16430	ACCGGGGTGGGGATGAGCGCCGGGGTTTAAGAGCTATGCTGGAAACAGCATAGCAAGTTTAAATAAGGCTAGTCCGTTATCAACTTGAAAAAGTGGCACCGAGTCGGTGCTTTTTTCG
RNF8	9025	4|sg_hRNF8_05|RNF8	TGAAAAAGCAGACCCAAAAG	35027	ACCGTGAAAAAGCAGACCCAAAAGGTTTAAGAGCTATGCTGGAAACAGCATAGCAAGTTTAAATAAGGCTAGTCCGTTATCAACTTGAAAAAGTGGCACCGAGTCGGTGCTTTTTTCG
RNF8	9025	4|sg_hRNF8_06|RNF8	TCTCCTGTGACGAAGAAGCC	27506	ACCGTCTCCTGTGACGAAGAAGCCGTTTAAGAGCTATGCTGGAAACAGCATAGCAAGTTTAAATAAGGCTAGTCCGTTATCAACTTGAAAAAGTGGCACCGAGTCGGTGCTTTTTTCG
RNF8	9025	4|sg_hRNF8_07|RNF8	ACAGGGGCTCCCATTTACCC	23619	ACCGACAGGGGCTCCCATTTACCCGTTTAAGAGCTATGCTGGAAACAGCATAGCAAGTTTAAATAAGGCTAGTCCGTTATCAACTTGAAAAAGTGGCACCGAGTCGGTGCTTTTTTCG
RNF8	9025	4|sg_hRNF8_08|RNF8	TGGTTTCGAGAAATCATCAG	27442	ACCGTGGTTTCGAGAAATCATCAGGTTTAAGAGCTATGCTGGAAACAGCATAGCAAGTTTAAATAAGGCTAGTCCGTTATCAACTTGAAAAAGTGGCACCGAGTCGGTGCTTTTTTCG
RNF8	9025	4|sg_hRNF8_09|RNF8	GCTGCTGGAAGATGGGTGCG	26537	ACCGGCTGCTGGAAGATGGGTGCGGTTTAAGAGCTATGCTGGAAACAGCATAGCAAGTTTAAATAAGGCTAGTCCGTTATCAACTTGAAAAAGTGGCACCGAGTCGGTGCTTTTTTCG
RNF8	9025	4|sg_hRNF8_10|RNF8	TGACCATGTCCAGGATTCTG	27590	ACCGTGACCATGTCCAGGATTCTGGTTTAAGAGCTATGCTGGAAACAGCATAGCAAGTTTAAATAAGGCTAGTCCGTTATCAACTTGAAAAAGTGGCACCGAGTCGGTGCTTTTTTCG
RPA1	6117	4|sg_hRPA1_01|RPA1	ACATCCGTCCCATTACTACG	27604	ACCGACATCCGTCCCATTACTACGGTTTAAGAGCTATGCTGGAAACAGCATAGCAAGTTTAAATAAGGCTAGTCCGTTATCAACTTGAAAAAGTGGCACCGAGTCGGTGCTTTTTTCG
RPA1	6117	4|sg_hRPA1_02|RPA1	GTACCTGGAGCAACTCCCGA	26394	ACCGGTACCTGGAGCAACTCCCGAGTTTAAGAGCTATGCTGGAAACAGCATAGCAAGTTTAAATAAGGCTAGTCCGTTATCAACTTGAAAAAGTGGCACCGAGTCGGTGCTTTTTTCG
RPA1	6117	4|sg_hRPA1_03|RPA1	ATGAGCAGTCGATAACGCGG	30370	ACCGATGAGCAGTCGATAACGCGGGTTTAAGAGCTATGCTGGAAACAGCATAGCAAGTTTAAATAAGGCTAGTCCGTTATCAACTTGAAAAAGTGGCACCGAGTCGGTGCTTTTTTCG
RPA1	6117	4|sg_hRPA1_04|RPA1	TACCTGGAGCAACTCCCGAG	26187	ACCGTACCTGGAGCAACTCCCGAGGTTTAAGAGCTATGCTGGAAACAGCATAGCAAGTTTAAATAAGGCTAGTCCGTTATCAACTTGAAAAAGTGGCACCGAGTCGGTGCTTTTTTCG
RPA1	6117	4|sg_hRPA1_05|RPA1	GCTCATTGAAAGCTGTAGCT	30338	ACCGGCTCATTGAAAGCTGTAGCTGTTTAAGAGCTATGCTGGAAACAGCATAGCAAGTTTAAATAAGGCTAGTCCGTTATCAACTTGAAAAAGTGGCACCGAGTCGGTGCTTTTTTCG
RPA1	6117	4|sg_hRPA1_06|RPA1	ACTTTCGTCAACCAGTTCTA	29219	ACCGACTTTCGTCAACCAGTTCTAGTTTAAGAGCTATGCTGGAAACAGCATAGCAAGTTTAAATAAGGCTAGTCCGTTATCAACTTGAAAAAGTGGCACCGAGTCGGTGCTTTTTTCG
RPA1	6117	4|sg_hRPA1_07|RPA1	CTCATGAGCAGTCGATAACG	31852	ACCGCTCATGAGCAGTCGATAACGGTTTAAGAGCTATGCTGGAAACAGCATAGCAAGTTTAAATAAGGCTAGTCCGTTATCAACTTGAAAAAGTGGCACCGAGTCGGTGCTTTTTTCG
RPA1	6117	4|sg_hRPA1_08|RPA1	TATTCCCCGTAGTAATGGGA	24531	ACCGTATTCCCCGTAGTAATGGGAGTTTAAGAGCTATGCTGGAAACAGCATAGCAAGTTTAAATAAGGCTAGTCCGTTATCAACTTGAAAAAGTGGCACCGAGTCGGTGCTTTTTTCG
RPA1	6117	4|sg_hRPA1_09|RPA1	ATGGTCGGCCAACTGAGCGA	29443	ACCGATGGTCGGCCAACTGAGCGAGTTTAAGAGCTATGCTGGAAACAGCATAGCAAGTTTAAATAAGGCTAGTCCGTTATCAACTTGAAAAAGTGGCACCGAGTCGGTGCTTTTTTCG
RPA1	6117	4|sg_hRPA1_10|RPA1	GGACTATTCCCCGTAGTAAT	22853	ACCGGGACTATTCCCCGTAGTAATGTTTAAGAGCTATGCTGGAAACAGCATAGCAAGTTTAAATAAGGCTAGTCCGTTATCAACTTGAAAAAGTGGCACCGAGTCGGTGCTTTTTTCG
RPA2	6118	4|sg_hRPA2_01|RPA2	TATGGCAGCTCCTCATACGG	25908	ACCGTATGGCAGCTCCTCATACGGGTTTAAGAGCTATGCTGGAAACAGCATAGCAAGTTTAAATAAGGCTAGTCCGTTATCAACTTGAAAAAGTGGCACCGAGTCGGTGCTTTTTTCG
RPA2	6118	4|sg_hRPA2_02|RPA2	GGGCGATCCAAAGCCCCCCG	16104	ACCGGGGCGATCCAAAGCCCCCCGGTTTAAGAGCTATGCTGGAAACAGCATAGCAAGTTTAAATAAGGCTAGTCCGTTATCAACTTGAAAAAGTGGCACCGAGTCGGTGCTTTTTTCG
RPA2	6118	4|sg_hRPA2_03|RPA2	GCGGCTACACGCAGTCCCCG	26904	ACCGGCGGCTACACGCAGTCCCCGGTTTAAGAGCTATGCTGGAAACAGCATAGCAAGTTTAAATAAGGCTAGTCCGTTATCAACTTGAAAAAGTGGCACCGAGTCGGTGCTTTTTTCG
RPA2	6118	4|sg_hRPA2_04|RPA2	CTATGGCAGCTCCTCATACG	29504	ACCGCTATGGCAGCTCCTCATACGGTTTAAGAGCTATGCTGGAAACAGCATAGCAAGTTTAAATAAGGCTAGTCCGTTATCAACTTGAAAAAGTGGCACCGAGTCGGTGCTTTTTTCG
RPA2	6118	4|sg_hRPA2_05|RPA2	AGCAGCTGAGATATAGTACA	29282	ACCGAGCAGCTGAGATATAGTACAGTTTAAGAGCTATGCTGGAAACAGCATAGCAAGTTTAAATAAGGCTAGTCCGTTATCAACTTGAAAAAGTGGCACCGAGTCGGTGCTTTTTTCG
RPA2	6118	4|sg_hRPA2_06|RPA2	ACCCATGGACGTTCGCCAGT	31494	ACCGACCCATGGACGTTCGCCAGTGTTTAAGAGCTATGCTGGAAACAGCATAGCAAGTTTAAATAAGGCTAGTCCGTTATCAACTTGAAAAAGTGGCACCGAGTCGGTGCTTTTTTCG
RPA2	6118	4|sg_hRPA2_07|RPA2	GGCTACACGCAGTCCCCGGG	26266	ACCGGGCTACACGCAGTCCCCGGGGTTTAAGAGCTATGCTGGAAACAGCATAGCAAGTTTAAATAAGGCTAGTCCGTTATCAACTTGAAAAAGTGGCACCGAGTCGGTGCTTTTTTCG
RPA2	6118	4|sg_hRPA2_08|RPA2	GCGGGCGATCCAAAGCCCCC	19273	ACCGGCGGGCGATCCAAAGCCCCCGTTTAAGAGCTATGCTGGAAACAGCATAGCAAGTTTAAATAAGGCTAGTCCGTTATCAACTTGAAAAAGTGGCACCGAGTCGGTGCTTTTTTCG
RPA2	6118	4|sg_hRPA2_09|RPA2	CTTTAAGATCATGCCCCTGG	27112	ACCGCTTTAAGATCATGCCCCTGGGTTTAAGAGCTATGCTGGAAACAGCATAGCAAGTTTAAATAAGGCTAGTCCGTTATCAACTTGAAAAAGTGGCACCGAGTCGGTGCTTTTTTCG
RPA2	6118	4|sg_hRPA2_10|RPA2	ATCCTCAATCAAGCAAGCTG	28829	ACCGATCCTCAATCAAGCAAGCTGGTTTAAGAGCTATGCTGGAAACAGCATAGCAAGTTTAAATAAGGCTAGTCCGTTATCAACTTGAAAAAGTGGCACCGAGTCGGTGCTTTTTTCG
RPA3	6119	4|sg_hRPA3_01|RPA3	ATAAGATGTACACAAGATGG	30658	ACCGATAAGATGTACACAAGATGGGTTTAAGAGCTATGCTGGAAACAGCATAGCAAGTTTAAATAAGGCTAGTCCGTTATCAACTTGAAAAAGTGGCACCGAGTCGGTGCTTTTTTCG
RPA3	6119	4|sg_hRPA3_02|RPA3	TGGACATGATGGACTTGCCC	31817	ACCGTGGACATGATGGACTTGCCCGTTTAAGAGCTATGCTGGAAACAGCATAGCAAGTTTAAATAAGGCTAGTCCGTTATCAACTTGAAAAAGTGGCACCGAGTCGGTGCTTTTTTCG
RPA3	6119	4|sg_hRPA3_03|RPA3	CCCAGGTCGCGCATCAACGC	34426	ACCGCCCAGGTCGCGCATCAACGCGTTTAAGAGCTATGCTGGAAACAGCATAGCAAGTTTAAATAAGGCTAGTCCGTTATCAACTTGAAAAAGTGGCACCGAGTCGGTGCTTTTTTCG
RPA3	6119	4|sg_hRPA3_04|RPA3	ACACAAGATGGTGGCCTTGG	29306	ACCGACACAAGATGGTGGCCTTGGGTTTAAGAGCTATGCTGGAAACAGCATAGCAAGTTTAAATAAGGCTAGTCCGTTATCAACTTGAAAAAGTGGCACCGAGTCGGTGCTTTTTTCG
RPA3	6119	4|sg_hRPA3_05|RPA3	GATAAAACTGAGGGAAGTCA	29178	ACCGGATAAAACTGAGGGAAGTCAGTTTAAGAGCTATGCTGGAAACAGCATAGCAAGTTTAAATAAGGCTAGTCCGTTATCAACTTGAAAAAGTGGCACCGAGTCGGTGCTTTTTTCG
RPA3	6119	4|sg_hRPA3_06|RPA3	GATGAATTGAGCTAGCATGC	32551	ACCGGATGAATTGAGCTAGCATGCGTTTAAGAGCTATGCTGGAAACAGCATAGCAAGTTTAAATAAGGCTAGTCCGTTATCAACTTGAAAAAGTGGCACCGAGTCGGTGCTTTTTTCG
RPA3	6119	4|sg_hRPA3_07|RPA3	TGTACACAAGATGGTGGCCT	28766	ACCGTGTACACAAGATGGTGGCCTGTTTAAGAGCTATGCTGGAAACAGCATAGCAAGTTTAAATAAGGCTAGTCCGTTATCAACTTGAAAAAGTGGCACCGAGTCGGTGCTTTTTTCG
RPA3	6119	4|sg_hRPA3_08|RPA3	GATGGCTATCTTCTTTAAAC	25408	ACCGGATGGCTATCTTCTTTAAACGTTTAAGAGCTATGCTGGAAACAGCATAGCAAGTTTAAATAAGGCTAGTCCGTTATCAACTTGAAAAAGTGGCACCGAGTCGGTGCTTTTTTCG
RPA3	6119	4|sg_hRPA3_09|RPA3	CCGGCGTTGATGCGCGACCT	32583	ACCGCCGGCGTTGATGCGCGACCTGTTTAAGAGCTATGCTGGAAACAGCATAGCAAGTTTAAATAAGGCTAGTCCGTTATCAACTTGAAAAAGTGGCACCGAGTCGGTGCTTTTTTCG
RPA3	6119	4|sg_hRPA3_10|RPA3	AAATGGAACCATCGAGTTGA	30837	ACCGAAATGGAACCATCGAGTTGAGTTTAAGAGCTATGCTGGAAACAGCATAGCAAGTTTAAATAAGGCTAGTCCGTTATCAACTTGAAAAAGTGGCACCGAGTCGGTGCTTTTTTCG
RPA4	29935	4|sg_hRPA4_01|RPA4	TCAAGGCTCTTTGTTCCCGT	36118	ACCGTCAAGGCTCTTTGTTCCCGTGTTTAAGAGCTATGCTGGAAACAGCATAGCAAGTTTAAATAAGGCTAGTCCGTTATCAACTTGAAAAAGTGGCACCGAGTCGGTGCTTTTTTCG
RPA4	29935	4|sg_hRPA4_02|RPA4	GACCGTTTCCAGAATATGCA	25966	ACCGGACCGTTTCCAGAATATGCAGTTTAAGAGCTATGCTGGAAACAGCATAGCAAGTTTAAATAAGGCTAGTCCGTTATCAACTTGAAAAAGTGGCACCGAGTCGGTGCTTTTTTCG
RPA4	29935	4|sg_hRPA4_03|RPA4	GCTGCTGATGGAGCGAGTGG	27417	ACCGGCTGCTGATGGAGCGAGTGGGTTTAAGAGCTATGCTGGAAACAGCATAGCAAGTTTAAATAAGGCTAGTCCGTTATCAACTTGAAAAAGTGGCACCGAGTCGGTGCTTTTTTCG
RPA4	29935	4|sg_hRPA4_04|RPA4	GGTATCCTCAAATGTCCCAC	26202	ACCGGGTATCCTCAAATGTCCCACGTTTAAGAGCTATGCTGGAAACAGCATAGCAAGTTTAAATAAGGCTAGTCCGTTATCAACTTGAAAAAGTGGCACCGAGTCGGTGCTTTTTTCG
RPA4	29935	4|sg_hRPA4_05|RPA4	TATGACCGCGAAACCAATCG	31171	ACCGTATGACCGCGAAACCAATCGGTTTAAGAGCTATGCTGGAAACAGCATAGCAAGTTTAAATAAGGCTAGTCCGTTATCAACTTGAAAAAGTGGCACCGAGTCGGTGCTTTTTTCG
RPA4	29935	4|sg_hRPA4_06|RPA4	ACATCTATCCCACTGTGGAT	24073	ACCGACATCTATCCCACTGTGGATGTTTAAGAGCTATGCTGGAAACAGCATAGCAAGTTTAAATAAGGCTAGTCCGTTATCAACTTGAAAAAGTGGCACCGAGTCGGTGCTTTTTTCG
RPA4	29935	4|sg_hRPA4_07|RPA4	TTTCTACAGTGGTATCACGA	28354	ACCGTTTCTACAGTGGTATCACGAGTTTAAGAGCTATGCTGGAAACAGCATAGCAAGTTTAAATAAGGCTAGTCCGTTATCAACTTGAAAAAGTGGCACCGAGTCGGTGCTTTTTTCG
RPA4	29935	4|sg_hRPA4_08|RPA4	ATTCCCCTAACCTTGAACAC	26577	ACCGATTCCCCTAACCTTGAACACGTTTAAGAGCTATGCTGGAAACAGCATAGCAAGTTTAAATAAGGCTAGTCCGTTATCAACTTGAAAAAGTGGCACCGAGTCGGTGCTTTTTTCG
RPA4	29935	4|sg_hRPA4_09|RPA4	ACATATACTCCGACTGACAA	29308	ACCGACATATACTCCGACTGACAAGTTTAAGAGCTATGCTGGAAACAGCATAGCAAGTTTAAATAAGGCTAGTCCGTTATCAACTTGAAAAAGTGGCACCGAGTCGGTGCTTTTTTCG
RPA4	29935	4|sg_hRPA4_10|RPA4	AAAATGCTCCCGATCCACAG	27913	ACCGAAAATGCTCCCGATCCACAGGTTTAAGAGCTATGCTGGAAACAGCATAGCAAGTTTAAATAAGGCTAGTCCGTTATCAACTTGAAAAAGTGGCACCGAGTCGGTGCTTTTTTCG
RRM2B	50484	4|sg_hRRM2B_01|RRM2B	GGTGGAGCGCTTTAGTCAGG	18986	ACCGGGTGGAGCGCTTTAGTCAGGGTTTAAGAGCTATGCTGGAAACAGCATAGCAAGTTTAAATAAGGCTAGTCCGTTATCAACTTGAAAAAGTGGCACCGAGTCGGTGCTTTTTTCG
RRM2B	50484	4|sg_hRRM2B_02|RRM2B	CGAGAACTCTTTCTTAGGAG	25348	ACCGCGAGAACTCTTTCTTAGGAGGTTTAAGAGCTATGCTGGAAACAGCATAGCAAGTTTAAATAAGGCTAGTCCGTTATCAACTTGAAAAAGTGGCACCGAGTCGGTGCTTTTTTCG
RRM2B	50484	4|sg_hRRM2B_03|RRM2B	TTAACAGAAGCCTTGCCAGT	29209	ACCGTTAACAGAAGCCTTGCCAGTGTTTAAGAGCTATGCTGGAAACAGCATAGCAAGTTTAAATAAGGCTAGTCCGTTATCAACTTGAAAAAGTGGCACCGAGTCGGTGCTTTTTTCG
RRM2B	50484	4|sg_hRRM2B_04|RRM2B	GCTTTAAGCTTGTTCCAGTG	33150	ACCGGCTTTAAGCTTGTTCCAGTGGTTTAAGAGCTATGCTGGAAACAGCATAGCAAGTTTAAATAAGGCTAGTCCGTTATCAACTTGAAAAAGTGGCACCGAGTCGGTGCTTTTTTCG
RRM2B	50484	4|sg_hRRM2B_05|RRM2B	TCTATCTGCTATCCATCGCA	33119	ACCGTCTATCTGCTATCCATCGCAGTTTAAGAGCTATGCTGGAAACAGCATAGCAAGTTTAAATAAGGCTAGTCCGTTATCAACTTGAAAAAGTGGCACCGAGTCGGTGCTTTTTTCG
RRM2B	50484	4|sg_hRRM2B_06|RRM2B	GAAAATGTATAAACAGGCAC	31560	ACCGGAAAATGTATAAACAGGCACGTTTAAGAGCTATGCTGGAAACAGCATAGCAAGTTTAAATAAGGCTAGTCCGTTATCAACTTGAAAAAGTGGCACCGAGTCGGTGCTTTTTTCG
RRM2B	50484	4|sg_hRRM2B_07|RRM2B	CTTTAAGCTTGTTCCAGTGA	33594	ACCGCTTTAAGCTTGTTCCAGTGAGTTTAAGAGCTATGCTGGAAACAGCATAGCAAGTTTAAATAAGGCTAGTCCGTTATCAACTTGAAAAAGTGGCACCGAGTCGGTGCTTTTTTCG
RRM2B	50484	4|sg_hRRM2B_08|RRM2B	GCCTTCAGAAGAAAGGGTCA	27024	ACCGGCCTTCAGAAGAAAGGGTCAGTTTAAGAGCTATGCTGGAAACAGCATAGCAAGTTTAAATAAGGCTAGTCCGTTATCAACTTGAAAAAGTGGCACCGAGTCGGTGCTTTTTTCG
RRM2B	50484	4|sg_hRRM2B_09|RRM2B	GGATTGGAAAGATGACAAAC	31976	ACCGGGATTGGAAAGATGACAAACGTTTAAGAGCTATGCTGGAAACAGCATAGCAAGTTTAAATAAGGCTAGTCCGTTATCAACTTGAAAAAGTGGCACCGAGTCGGTGCTTTTTTCG
RRM2B	50484	4|sg_hRRM2B_10|RRM2B	CGACCCGGAAAGGCCGGAAG	30676	ACCGCGACCCGGAAAGGCCGGAAGGTTTAAGAGCTATGCTGGAAACAGCATAGCAAGTTTAAATAAGGCTAGTCCGTTATCAACTTGAAAAAGTGGCACCGAGTCGGTGCTTTTTTCG
SEM1	7979	4|sg_hSEM1_01|SEM1	ACAATCTTCACAGTGCACCA	31004	ACCGACAATCTTCACAGTGCACCAGTTTAAGAGCTATGCTGGAAACAGCATAGCAAGTTTAAATAAGGCTAGTCCGTTATCAACTTGAAAAAGTGGCACCGAGTCGGTGCTTTTTTCG
SEM1	7979	4|sg_hSEM1_02|SEM1	GATTGTAGAGGTCACCCGAA	26069	ACCGGATTGTAGAGGTCACCCGAAGTTTAAGAGCTATGCTGGAAACAGCATAGCAAGTTTAAATAAGGCTAGTCCGTTATCAACTTGAAAAAGTGGCACCGAGTCGGTGCTTTTTTCG
SEM1	7979	4|sg_hSEM1_03|SEM1	GCATAAGAAGCCCAGCTCAG	29292	ACCGGCATAAGAAGCCCAGCTCAGGTTTAAGAGCTATGCTGGAAACAGCATAGCAAGTTTAAATAAGGCTAGTCCGTTATCAACTTGAAAAAGTGGCACCGAGTCGGTGCTTTTTTCG
SEM1	7979	4|sg_hSEM1_04|SEM1	GATCCATGAGAGTAAGCATC	28929	ACCGGATCCATGAGAGTAAGCATCGTTTAAGAGCTATGCTGGAAACAGCATAGCAAGTTTAAATAAGGCTAGTCCGTTATCAACTTGAAAAAGTGGCACCGAGTCGGTGCTTTTTTCG
SEM1	7979	4|sg_hSEM1_05|SEM1	GCTGTGTTTGCTGTACAAGG	31367	ACCGGCTGTGTTTGCTGTACAAGGGTTTAAGAGCTATGCTGGAAACAGCATAGCAAGTTTAAATAAGGCTAGTCCGTTATCAACTTGAAAAAGTGGCACCGAGTCGGTGCTTTTTTCG
SEM1	7979	4|sg_hSEM1_06|SEM1	TGCTTACTCTCATGGATCCA	28586	ACCGTGCTTACTCTCATGGATCCAGTTTAAGAGCTATGCTGGAAACAGCATAGCAAGTTTAAATAAGGCTAGTCCGTTATCAACTTGAAAAAGTGGCACCGAGTCGGTGCTTTTTTCG
SEM1	7979	4|sg_hSEM1_07|SEM1	AGTGCACCAAGGATGGTGGG	24234	ACCGAGTGCACCAAGGATGGTGGGGTTTAAGAGCTATGCTGGAAACAGCATAGCAAGTTTAAATAAGGCTAGTCCGTTATCAACTTGAAAAAGTGGCACCGAGTCGGTGCTTTTTTCG
SEM1	7979	4|sg_hSEM1_08|SEM1	AGCGACAACAGAGTTAGCCT	33278	ACCGAGCGACAACAGAGTTAGCCTGTTTAAGAGCTATGCTGGAAACAGCATAGCAAGTTTAAATAAGGCTAGTCCGTTATCAACTTGAAAAAGTGGCACCGAGTCGGTGCTTTTTTCG
SEM1	7979	4|sg_hSEM1_09|SEM1	CAGTGCACCAAGGATGGTGG	25347	ACCGCAGTGCACCAAGGATGGTGGGTTTAAGAGCTATGCTGGAAACAGCATAGCAAGTTTAAATAAGGCTAGTCCGTTATCAACTTGAAAAAGTGGCACCGAGTCGGTGCTTTTTTCG
SEM1	7979	4|sg_hSEM1_10|SEM1	AGGTCACCCGAATGGCAGCC	30040	ACCGAGGTCACCCGAATGGCAGCCGTTTAAGAGCTATGCTGGAAACAGCATAGCAAGTTTAAATAAGGCTAGTCCGTTATCAACTTGAAAAAGTGGCACCGAGTCGGTGCTTTTTTCG
SETMAR	6419	4|sg_hSETMAR_01|SETMAR	TGACCACTGCAGAAACAGAG	30563	ACCGTGACCACTGCAGAAACAGAGGTTTAAGAGCTATGCTGGAAACAGCATAGCAAGTTTAAATAAGGCTAGTCCGTTATCAACTTGAAAAAGTGGCACCGAGTCGGTGCTTTTTTCG
SETMAR	6419	4|sg_hSETMAR_02|SETMAR	TTAAACTCCGCCATCCCACA	25733	ACCGTTAAACTCCGCCATCCCACAGTTTAAGAGCTATGCTGGAAACAGCATAGCAAGTTTAAATAAGGCTAGTCCGTTATCAACTTGAAAAAGTGGCACCGAGTCGGTGCTTTTTTCG
SETMAR	6419	4|sg_hSETMAR_03|SETMAR	GGACCACTCTGTTTCTGCAG	29863	ACCGGGACCACTCTGTTTCTGCAGGTTTAAGAGCTATGCTGGAAACAGCATAGCAAGTTTAAATAAGGCTAGTCCGTTATCAACTTGAAAAAGTGGCACCGAGTCGGTGCTTTTTTCG
SETMAR	6419	4|sg_hSETMAR_04|SETMAR	GATTTGGCACCACAGTAACA	26924	ACCGGATTTGGCACCACAGTAACAGTTTAAGAGCTATGCTGGAAACAGCATAGCAAGTTTAAATAAGGCTAGTCCGTTATCAACTTGAAAAAGTGGCACCGAGTCGGTGCTTTTTTCG
SETMAR	6419	4|sg_hSETMAR_05|SETMAR	TCACAGACAAACCTTCCTTT	28373	ACCGTCACAGACAAACCTTCCTTTGTTTAAGAGCTATGCTGGAAACAGCATAGCAAGTTTAAATAAGGCTAGTCCGTTATCAACTTGAAAAAGTGGCACCGAGTCGGTGCTTTTTTCG
SETMAR	6419	4|sg_hSETMAR_06|SETMAR	GGCCAGGAAAACTTGCCGGT	29405	ACCGGGCCAGGAAAACTTGCCGGTGTTTAAGAGCTATGCTGGAAACAGCATAGCAAGTTTAAATAAGGCTAGTCCGTTATCAACTTGAAAAAGTGGCACCGAGTCGGTGCTTTTTTCG
SETMAR	6419	4|sg_hSETMAR_07|SETMAR	GCGTCTTGAACACTTGGAAG	24152	ACCGGCGTCTTGAACACTTGGAAGGTTTAAGAGCTATGCTGGAAACAGCATAGCAAGTTTAAATAAGGCTAGTCCGTTATCAACTTGAAAAAGTGGCACCGAGTCGGTGCTTTTTTCG
SETMAR	6419	4|sg_hSETMAR_08|SETMAR	ACCTTGGAATTTATACCGAA	23831	ACCGACCTTGGAATTTATACCGAAGTTTAAGAGCTATGCTGGAAACAGCATAGCAAGTTTAAATAAGGCTAGTCCGTTATCAACTTGAAAAAGTGGCACCGAGTCGGTGCTTTTTTCG
SETMAR	6419	4|sg_hSETMAR_09|SETMAR	GTGCGGCCAGGAAAACTTGC	30111	ACCGGTGCGGCCAGGAAAACTTGCGTTTAAGAGCTATGCTGGAAACAGCATAGCAAGTTTAAATAAGGCTAGTCCGTTATCAACTTGAAAAAGTGGCACCGAGTCGGTGCTTTTTTCG
SETMAR	6419	4|sg_hSETMAR_10|SETMAR	GGTGGGCGCGTGGCCCCCGG	14628	ACCGGGTGGGCGCGTGGCCCCCGGGTTTAAGAGCTATGCTGGAAACAGCATAGCAAGTTTAAATAAGGCTAGTCCGTTATCAACTTGAAAAAGTGGCACCGAGTCGGTGCTTTTTTCG
SHPRH	257218	4|sg_hSHPRH_01|SHPRH	AGAAACGCAGTCCATCCAAG	30530	ACCGAGAAACGCAGTCCATCCAAGGTTTAAGAGCTATGCTGGAAACAGCATAGCAAGTTTAAATAAGGCTAGTCCGTTATCAACTTGAAAAAGTGGCACCGAGTCGGTGCTTTTTTCG
SHPRH	257218	4|sg_hSHPRH_02|SHPRH	GATCCGGAGAGTGAGCCAGA	28311	ACCGGATCCGGAGAGTGAGCCAGAGTTTAAGAGCTATGCTGGAAACAGCATAGCAAGTTTAAATAAGGCTAGTCCGTTATCAACTTGAAAAAGTGGCACCGAGTCGGTGCTTTTTTCG
SHPRH	257218	4|sg_hSHPRH_03|SHPRH	GCTTCATTGGAATATGCATG	27897	ACCGGCTTCATTGGAATATGCATGGTTTAAGAGCTATGCTGGAAACAGCATAGCAAGTTTAAATAAGGCTAGTCCGTTATCAACTTGAAAAAGTGGCACCGAGTCGGTGCTTTTTTCG
SHPRH	257218	4|sg_hSHPRH_04|SHPRH	GAAACGTGCTCCTCCAGTGA	28250	ACCGGAAACGTGCTCCTCCAGTGAGTTTAAGAGCTATGCTGGAAACAGCATAGCAAGTTTAAATAAGGCTAGTCCGTTATCAACTTGAAAAAGTGGCACCGAGTCGGTGCTTTTTTCG
SHPRH	257218	4|sg_hSHPRH_05|SHPRH	ATACTTATAGATGGAAAGGA	24621	ACCGATACTTATAGATGGAAAGGAGTTTAAGAGCTATGCTGGAAACAGCATAGCAAGTTTAAATAAGGCTAGTCCGTTATCAACTTGAAAAAGTGGCACCGAGTCGGTGCTTTTTTCG
SHPRH	257218	4|sg_hSHPRH_06|SHPRH	CTCTCGCCATAAGAAGTGCA	26661	ACCGCTCTCGCCATAAGAAGTGCAGTTTAAGAGCTATGCTGGAAACAGCATAGCAAGTTTAAATAAGGCTAGTCCGTTATCAACTTGAAAAAGTGGCACCGAGTCGGTGCTTTTTTCG
SHPRH	257218	4|sg_hSHPRH_07|SHPRH	TCAGCTCATGAAGAAAGTAA	28391	ACCGTCAGCTCATGAAGAAAGTAAGTTTAAGAGCTATGCTGGAAACAGCATAGCAAGTTTAAATAAGGCTAGTCCGTTATCAACTTGAAAAAGTGGCACCGAGTCGGTGCTTTTTTCG
SHPRH	257218	4|sg_hSHPRH_08|SHPRH	CAGGATGCTGGACATCCACT	31352	ACCGCAGGATGCTGGACATCCACTGTTTAAGAGCTATGCTGGAAACAGCATAGCAAGTTTAAATAAGGCTAGTCCGTTATCAACTTGAAAAAGTGGCACCGAGTCGGTGCTTTTTTCG
SHPRH	257218	4|sg_hSHPRH_09|SHPRH	TATATAGATACGATGTTCAA	25064	ACCGTATATAGATACGATGTTCAAGTTTAAGAGCTATGCTGGAAACAGCATAGCAAGTTTAAATAAGGCTAGTCCGTTATCAACTTGAAAAAGTGGCACCGAGTCGGTGCTTTTTTCG
SHPRH	257218	4|sg_hSHPRH_10|SHPRH	TCATCATCACTTATGATGAT	26079	ACCGTCATCATCACTTATGATGATGTTTAAGAGCTATGCTGGAAACAGCATAGCAAGTTTAAATAAGGCTAGTCCGTTATCAACTTGAAAAAGTGGCACCGAGTCGGTGCTTTTTTCG
SLX1A	548593	4|sg_hSLX1A_01|SLX1A	TAGACGCGGCCCCGGTACCG	28153	ACCGTAGACGCGGCCCCGGTACCGGTTTAAGAGCTATGCTGGAAACAGCATAGCAAGTTTAAATAAGGCTAGTCCGTTATCAACTTGAAAAAGTGGCACCGAGTCGGTGCTTTTTTCG
SLX1A	548593	4|sg_hSLX1A_02|SLX1A	CAGTGAACCCCACGTAGACG	27690	ACCGCAGTGAACCCCACGTAGACGGTTTAAGAGCTATGCTGGAAACAGCATAGCAAGTTTAAATAAGGCTAGTCCGTTATCAACTTGAAAAAGTGGCACCGAGTCGGTGCTTTTTTCG
SLX1A	548593	4|sg_hSLX1A_03|SLX1A	TACCCGAAGGGCGGCCACGG	28355	ACCGTACCCGAAGGGCGGCCACGGGTTTAAGAGCTATGCTGGAAACAGCATAGCAAGTTTAAATAAGGCTAGTCCGTTATCAACTTGAAAAAGTGGCACCGAGTCGGTGCTTTTTTCG
SLX1A	548593	4|sg_hSLX1A_04|SLX1A	AGTTTCTTCAGGAAGAACCA	27203	ACCGAGTTTCTTCAGGAAGAACCAGTTTAAGAGCTATGCTGGAAACAGCATAGCAAGTTTAAATAAGGCTAGTCCGTTATCAACTTGAAAAAGTGGCACCGAGTCGGTGCTTTTTTCG
SLX1A	548593	4|sg_hSLX1A_05|SLX1A	GGGCCCTTAGCAGGCAGCCA	24583	ACCGGGGCCCTTAGCAGGCAGCCAGTTTAAGAGCTATGCTGGAAACAGCATAGCAAGTTTAAATAAGGCTAGTCCGTTATCAACTTGAAAAAGTGGCACCGAGTCGGTGCTTTTTTCG
SLX1A	548593	4|sg_hSLX1A_06|SLX1A	CCAAGGCCCGATGGGTCCCG	27323	ACCGCCAAGGCCCGATGGGTCCCGGTTTAAGAGCTATGCTGGAAACAGCATAGCAAGTTTAAATAAGGCTAGTCCGTTATCAACTTGAAAAAGTGGCACCGAGTCGGTGCTTTTTTCG
SLX1A	548593	4|sg_hSLX1A_07|SLX1A	GCACGGCTTCCCGTCCTCCG	32325	ACCGGCACGGCTTCCCGTCCTCCGGTTTAAGAGCTATGCTGGAAACAGCATAGCAAGTTTAAATAAGGCTAGTCCGTTATCAACTTGAAAAAGTGGCACCGAGTCGGTGCTTTTTTCG
SLX1A	548593	4|sg_hSLX1A_08|SLX1A	CGTCGGGTCCAGCAGCACAA	29864	ACCGCGTCGGGTCCAGCAGCACAAGTTTAAGAGCTATGCTGGAAACAGCATAGCAAGTTTAAATAAGGCTAGTCCGTTATCAACTTGAAAAAGTGGCACCGAGTCGGTGCTTTTTTCG
SLX1A	548593	4|sg_hSLX1A_09|SLX1A	GCCTGGGTCAGGATGAAGAG	25996	ACCGGCCTGGGTCAGGATGAAGAGGTTTAAGAGCTATGCTGGAAACAGCATAGCAAGTTTAAATAAGGCTAGTCCGTTATCAACTTGAAAAAGTGGCACCGAGTCGGTGCTTTTTTCG
SLX1A	548593	4|sg_hSLX1A_10|SLX1A	CCATGTGATCTGCCTGGCAG	31098	ACCGCCATGTGATCTGCCTGGCAGGTTTAAGAGCTATGCTGGAAACAGCATAGCAAGTTTAAATAAGGCTAGTCCGTTATCAACTTGAAAAAGTGGCACCGAGTCGGTGCTTTTTTCG
SLX4	84464	4|sg_hSLX4_01|SLX4	GCTGTTGTCAAACAGGAAGG	27605	ACCGGCTGTTGTCAAACAGGAAGGGTTTAAGAGCTATGCTGGAAACAGCATAGCAAGTTTAAATAAGGCTAGTCCGTTATCAACTTGAAAAAGTGGCACCGAGTCGGTGCTTTTTTCG
SLX4	84464	4|sg_hSLX4_02|SLX4	CTAGGGGCCTGGCTGCCAGA	27136	ACCGCTAGGGGCCTGGCTGCCAGAGTTTAAGAGCTATGCTGGAAACAGCATAGCAAGTTTAAATAAGGCTAGTCCGTTATCAACTTGAAAAAGTGGCACCGAGTCGGTGCTTTTTTCG
SLX4	84464	4|sg_hSLX4_03|SLX4	GCTCAGCTAGGCTTCTACTT	32964	ACCGGCTCAGCTAGGCTTCTACTTGTTTAAGAGCTATGCTGGAAACAGCATAGCAAGTTTAAATAAGGCTAGTCCGTTATCAACTTGAAAAAGTGGCACCGAGTCGGTGCTTTTTTCG
SLX4	84464	4|sg_hSLX4_04|SLX4	GTAGGACCAATTGTGCTGTG	28663	ACCGGTAGGACCAATTGTGCTGTGGTTTAAGAGCTATGCTGGAAACAGCATAGCAAGTTTAAATAAGGCTAGTCCGTTATCAACTTGAAAAAGTGGCACCGAGTCGGTGCTTTTTTCG
SLX4	84464	4|sg_hSLX4_05|SLX4	TCTCTGGAAAGGTTTGGCGA	28639	ACCGTCTCTGGAAAGGTTTGGCGAGTTTAAGAGCTATGCTGGAAACAGCATAGCAAGTTTAAATAAGGCTAGTCCGTTATCAACTTGAAAAAGTGGCACCGAGTCGGTGCTTTTTTCG
SLX4	84464	4|sg_hSLX4_06|SLX4	AGTGCTCCCTCGAGGCTGCG	30276	ACCGAGTGCTCCCTCGAGGCTGCGGTTTAAGAGCTATGCTGGAAACAGCATAGCAAGTTTAAATAAGGCTAGTCCGTTATCAACTTGAAAAAGTGGCACCGAGTCGGTGCTTTTTTCG
SLX4	84464	4|sg_hSLX4_07|SLX4	TCTCCTCTTGAGGATCCTTT	31059	ACCGTCTCCTCTTGAGGATCCTTTGTTTAAGAGCTATGCTGGAAACAGCATAGCAAGTTTAAATAAGGCTAGTCCGTTATCAACTTGAAAAAGTGGCACCGAGTCGGTGCTTTTTTCG
SLX4	84464	4|sg_hSLX4_08|SLX4	TGAAGCGTGTCTCAAACGCT	32448	ACCGTGAAGCGTGTCTCAAACGCTGTTTAAGAGCTATGCTGGAAACAGCATAGCAAGTTTAAATAAGGCTAGTCCGTTATCAACTTGAAAAAGTGGCACCGAGTCGGTGCTTTTTTCG
SLX4	84464	4|sg_hSLX4_09|SLX4	AAGCGTGTCTCAAACGCTCG	33192	ACCGAAGCGTGTCTCAAACGCTCGGTTTAAGAGCTATGCTGGAAACAGCATAGCAAGTTTAAATAAGGCTAGTCCGTTATCAACTTGAAAAAGTGGCACCGAGTCGGTGCTTTTTTCG
SLX4	84464	4|sg_hSLX4_10|SLX4	TTCAGAAGAGTGCTCCCTCG	29145	ACCGTTCAGAAGAGTGCTCCCTCGGTTTAAGAGCTATGCTGGAAACAGCATAGCAAGTTTAAATAAGGCTAGTCCGTTATCAACTTGAAAAAGTGGCACCGAGTCGGTGCTTTTTTCG
SMUG1	23583	4|sg_hSMUG1_01|SMUG1	GGGCATCATCTACAATCCCG	25175	ACCGGGGCATCATCTACAATCCCGGTTTAAGAGCTATGCTGGAAACAGCATAGCAAGTTTAAATAAGGCTAGTCCGTTATCAACTTGAAAAAGTGGCACCGAGTCGGTGCTTTTTTCG
SMUG1	23583	4|sg_hSMUG1_02|SMUG1	GGGCCATGCCAAAAGGTCCA	24432	ACCGGGGCCATGCCAAAAGGTCCAGTTTAAGAGCTATGCTGGAAACAGCATAGCAAGTTTAAATAAGGCTAGTCCGTTATCAACTTGAAAAAGTGGCACCGAGTCGGTGCTTTTTTCG
SMUG1	23583	4|sg_hSMUG1_03|SMUG1	GGATTGTAGATGATGCCCAC	29751	ACCGGGATTGTAGATGATGCCCACGTTTAAGAGCTATGCTGGAAACAGCATAGCAAGTTTAAATAAGGCTAGTCCGTTATCAACTTGAAAAAGTGGCACCGAGTCGGTGCTTTTTTCG
SMUG1	23583	4|sg_hSMUG1_04|SMUG1	GATTGTGGACAAAACAGTGA	29612	ACCGGATTGTGGACAAAACAGTGAGTTTAAGAGCTATGCTGGAAACAGCATAGCAAGTTTAAATAAGGCTAGTCCGTTATCAACTTGAAAAAGTGGCACCGAGTCGGTGCTTTTTTCG
SMUG1	23583	4|sg_hSMUG1_05|SMUG1	TGGCTCCCATGCATACTCCA	27172	ACCGTGGCTCCCATGCATACTCCAGTTTAAGAGCTATGCTGGAAACAGCATAGCAAGTTTAAATAAGGCTAGTCCGTTATCAACTTGAAAAAGTGGCACCGAGTCGGTGCTTTTTTCG
SMUG1	23583	4|sg_hSMUG1_06|SMUG1	GCAGGGCTGGGGCTCCATGA	26959	ACCGGCAGGGCTGGGGCTCCATGAGTTTAAGAGCTATGCTGGAAACAGCATAGCAAGTTTAAATAAGGCTAGTCCGTTATCAACTTGAAAAAGTGGCACCGAGTCGGTGCTTTTTTCG
SMUG1	23583	4|sg_hSMUG1_07|SMUG1	CAATCCCGTGGAGTATGCAT	29749	ACCGCAATCCCGTGGAGTATGCATGTTTAAGAGCTATGCTGGAAACAGCATAGCAAGTTTAAATAAGGCTAGTCCGTTATCAACTTGAAAAAGTGGCACCGAGTCGGTGCTTTTTTCG
SMUG1	23583	4|sg_hSMUG1_08|SMUG1	ACAATCCCGTGGAGTATGCA	29169	ACCGACAATCCCGTGGAGTATGCAGTTTAAGAGCTATGCTGGAAACAGCATAGCAAGTTTAAATAAGGCTAGTCCGTTATCAACTTGAAAAAGTGGCACCGAGTCGGTGCTTTTTTCG
SMUG1	23583	4|sg_hSMUG1_09|SMUG1	GCTCATGGATGGACCCCAGC	27607	ACCGGCTCATGGATGGACCCCAGCGTTTAAGAGCTATGCTGGAAACAGCATAGCAAGTTTAAATAAGGCTAGTCCGTTATCAACTTGAAAAAGTGGCACCGAGTCGGTGCTTTTTTCG
SMUG1	23583	4|sg_hSMUG1_10|SMUG1	TACGTGACTCGCTACTGCCA	32927	ACCGTACGTGACTCGCTACTGCCAGTTTAAGAGCTATGCTGGAAACAGCATAGCAAGTTTAAATAAGGCTAGTCCGTTATCAACTTGAAAAAGTGGCACCGAGTCGGTGCTTTTTTCG
SPO11	23626	4|sg_hSPO11_01|SPO11	TCACAGTTCCAGCTATTAGA	26400	ACCGTCACAGTTCCAGCTATTAGAGTTTAAGAGCTATGCTGGAAACAGCATAGCAAGTTTAAATAAGGCTAGTCCGTTATCAACTTGAAAAAGTGGCACCGAGTCGGTGCTTTTTTCG
SPO11	23626	4|sg_hSPO11_02|SPO11	GTCCAAAACGTCGAAGAACG	31127	ACCGGTCCAAAACGTCGAAGAACGGTTTAAGAGCTATGCTGGAAACAGCATAGCAAGTTTAAATAAGGCTAGTCCGTTATCAACTTGAAAAAGTGGCACCGAGTCGGTGCTTTTTTCG
SPO11	23626	4|sg_hSPO11_03|SPO11	CGAATTCCTTGAATATTCGA	31036	ACCGCGAATTCCTTGAATATTCGAGTTTAAGAGCTATGCTGGAAACAGCATAGCAAGTTTAAATAAGGCTAGTCCGTTATCAACTTGAAAAAGTGGCACCGAGTCGGTGCTTTTTTCG
SPO11	23626	4|sg_hSPO11_04|SPO11	CTTGTAGATGCTGATCCACA	29682	ACCGCTTGTAGATGCTGATCCACAGTTTAAGAGCTATGCTGGAAACAGCATAGCAAGTTTAAATAAGGCTAGTCCGTTATCAACTTGAAAAAGTGGCACCGAGTCGGTGCTTTTTTCG
SPO11	23626	4|sg_hSPO11_05|SPO11	GCATGTTAAAAGTGTCAAGG	28139	ACCGGCATGTTAAAAGTGTCAAGGGTTTAAGAGCTATGCTGGAAACAGCATAGCAAGTTTAAATAAGGCTAGTCCGTTATCAACTTGAAAAAGTGGCACCGAGTCGGTGCTTTTTTCG
SPO11	23626	4|sg_hSPO11_06|SPO11	TGAAACTTGACAGTATCCTG	40101	ACCGTGAAACTTGACAGTATCCTGGTTTAAGAGCTATGCTGGAAACAGCATAGCAAGTTTAAATAAGGCTAGTCCGTTATCAACTTGAAAAAGTGGCACCGAGTCGGTGCTTTTTTCG
SPO11	23626	4|sg_hSPO11_07|SPO11	TGGCAACTTAAGATACATCG	28959	ACCGTGGCAACTTAAGATACATCGGTTTAAGAGCTATGCTGGAAACAGCATAGCAAGTTTAAATAAGGCTAGTCCGTTATCAACTTGAAAAAGTGGCACCGAGTCGGTGCTTTTTTCG
SPO11	23626	4|sg_hSPO11_08|SPO11	ACCACAGGTACAATTCACTT	27438	ACCGACCACAGGTACAATTCACTTGTTTAAGAGCTATGCTGGAAACAGCATAGCAAGTTTAAATAAGGCTAGTCCGTTATCAACTTGAAAAAGTGGCACCGAGTCGGTGCTTTTTTCG
SPO11	23626	4|sg_hSPO11_09|SPO11	GGATACTGTCAAGTTTCATT	28673	ACCGGGATACTGTCAAGTTTCATTGTTTAAGAGCTATGCTGGAAACAGCATAGCAAGTTTAAATAAGGCTAGTCCGTTATCAACTTGAAAAAGTGGCACCGAGTCGGTGCTTTTTTCG
SPO11	23626	4|sg_hSPO11_10|SPO11	GAATTGTACCTGTGGTGCAA	30329	ACCGGAATTGTACCTGTGGTGCAAGTTTAAGAGCTATGCTGGAAACAGCATAGCAAGTTTAAATAAGGCTAGTCCGTTATCAACTTGAAAAAGTGGCACCGAGTCGGTGCTTTTTTCG
SPRTN	83932	4|sg_hSPRTN_01|SPRTN	CCACCAATAGTCATGAGCAG	27439	ACCGCCACCAATAGTCATGAGCAGGTTTAAGAGCTATGCTGGAAACAGCATAGCAAGTTTAAATAAGGCTAGTCCGTTATCAACTTGAAAAAGTGGCACCGAGTCGGTGCTTTTTTCG
SPRTN	83932	4|sg_hSPRTN_02|SPRTN	CGACGCGTCCACTAGCGACA	26307	ACCGCGACGCGTCCACTAGCGACAGTTTAAGAGCTATGCTGGAAACAGCATAGCAAGTTTAAATAAGGCTAGTCCGTTATCAACTTGAAAAAGTGGCACCGAGTCGGTGCTTTTTTCG
SPRTN	83932	4|sg_hSPRTN_03|SPRTN	TGTCAAACGAGCTACTAACA	31763	ACCGTGTCAAACGAGCTACTAACAGTTTAAGAGCTATGCTGGAAACAGCATAGCAAGTTTAAATAAGGCTAGTCCGTTATCAACTTGAAAAAGTGGCACCGAGTCGGTGCTTTTTTCG
SPRTN	83932	4|sg_hSPRTN_04|SPRTN	TTGACATAGCCGTAATACGG	27590	ACCGTTGACATAGCCGTAATACGGGTTTAAGAGCTATGCTGGAAACAGCATAGCAAGTTTAAATAAGGCTAGTCCGTTATCAACTTGAAAAAGTGGCACCGAGTCGGTGCTTTTTTCG
SPRTN	83932	4|sg_hSPRTN_05|SPRTN	CTCTGCTCATGACTATTGGT	30866	ACCGCTCTGCTCATGACTATTGGTGTTTAAGAGCTATGCTGGAAACAGCATAGCAAGTTTAAATAAGGCTAGTCCGTTATCAACTTGAAAAAGTGGCACCGAGTCGGTGCTTTTTTCG
SPRTN	83932	4|sg_hSPRTN_06|SPRTN	GCTGAGCACCAGAAAACCTG	30618	ACCGGCTGAGCACCAGAAAACCTGGTTTAAGAGCTATGCTGGAAACAGCATAGCAAGTTTAAATAAGGCTAGTCCGTTATCAACTTGAAAAAGTGGCACCGAGTCGGTGCTTTTTTCG
SPRTN	83932	4|sg_hSPRTN_07|SPRTN	TCACCTCGACGGCCTCCAGC	30888	ACCGTCACCTCGACGGCCTCCAGCGTTTAAGAGCTATGCTGGAAACAGCATAGCAAGTTTAAATAAGGCTAGTCCGTTATCAACTTGAAAAAGTGGCACCGAGTCGGTGCTTTTTTCG
SPRTN	83932	4|sg_hSPRTN_08|SPRTN	CGTTTGACATAGCCGTAATA	29031	ACCGCGTTTGACATAGCCGTAATAGTTTAAGAGCTATGCTGGAAACAGCATAGCAAGTTTAAATAAGGCTAGTCCGTTATCAACTTGAAAAAGTGGCACCGAGTCGGTGCTTTTTTCG
SPRTN	83932	4|sg_hSPRTN_09|SPRTN	CACGCTCCACTTCACCTCGA	32633	ACCGCACGCTCCACTTCACCTCGAGTTTAAGAGCTATGCTGGAAACAGCATAGCAAGTTTAAATAAGGCTAGTCCGTTATCAACTTGAAAAAGTGGCACCGAGTCGGTGCTTTTTTCG
SPRTN	83932	4|sg_hSPRTN_10|SPRTN	AGATAAACCCAACAGAGGTG	26068	ACCGAGATAAACCCAACAGAGGTGGTTTAAGAGCTATGCTGGAAACAGCATAGCAAGTTTAAATAAGGCTAGTCCGTTATCAACTTGAAAAAGTGGCACCGAGTCGGTGCTTTTTTCG
SSBP1	6742	4|sg_hSSBP1_01|SSBP1	GAGTGACCAGACGAAAGAGA	33869	ACCGGAGTGACCAGACGAAAGAGAGTTTAAGAGCTATGCTGGAAACAGCATAGCAAGTTTAAATAAGGCTAGTCCGTTATCAACTTGAAAAAGTGGCACCGAGTCGGTGCTTTTTTCG
SSBP1	6742	4|sg_hSSBP1_02|SSBP1	GGATAGTGAAGTTTACCAAC	27480	ACCGGGATAGTGAAGTTTACCAACGTTTAAGAGCTATGCTGGAAACAGCATAGCAAGTTTAAATAAGGCTAGTCCGTTATCAACTTGAAAAAGTGGCACCGAGTCGGTGCTTTTTTCG
SSBP1	6742	4|sg_hSSBP1_03|SSBP1	TGAATCGTGTGCACTTACTT	34590	ACCGTGAATCGTGTGCACTTACTTGTTTAAGAGCTATGCTGGAAACAGCATAGCAAGTTTAAATAAGGCTAGTCCGTTATCAACTTGAAAAAGTGGCACCGAGTCGGTGCTTTTTTCG
SSBP1	6742	4|sg_hSSBP1_04|SSBP1	GTGCACTTACTTGGGCGAGT	29415	ACCGGTGCACTTACTTGGGCGAGTGTTTAAGAGCTATGCTGGAAACAGCATAGCAAGTTTAAATAAGGCTAGTCCGTTATCAACTTGAAAAAGTGGCACCGAGTCGGTGCTTTTTTCG
SSBP1	6742	4|sg_hSSBP1_05|SSBP1	ATTGATATGCCACGTCTCTG	32360	ACCGATTGATATGCCACGTCTCTGGTTTAAGAGCTATGCTGGAAACAGCATAGCAAGTTTAAATAAGGCTAGTCCGTTATCAACTTGAAAAAGTGGCACCGAGTCGGTGCTTTTTTCG
SSBP1	6742	4|sg_hSSBP1_06|SSBP1	AAGTAAGTGCACACGATTCA	33816	ACCGAAGTAAGTGCACACGATTCAGTTTAAGAGCTATGCTGGAAACAGCATAGCAAGTTTAAATAAGGCTAGTCCGTTATCAACTTGAAAAAGTGGCACCGAGTCGGTGCTTTTTTCG
SSBP1	6742	4|sg_hSSBP1_07|SSBP1	TAATGAGATGTGGCGATCAG	29863	ACCGTAATGAGATGTGGCGATCAGGTTTAAGAGCTATGCTGGAAACAGCATAGCAAGTTTAAATAAGGCTAGTCCGTTATCAACTTGAAAAAGTGGCACCGAGTCGGTGCTTTTTTCG
SSBP1	6742	4|sg_hSSBP1_08|SSBP1	AGAATATCAGTATTCCGGCC	26968	ACCGAGAATATCAGTATTCCGGCCGTTTAAGAGCTATGCTGGAAACAGCATAGCAAGTTTAAATAAGGCTAGTCCGTTATCAACTTGAAAAAGTGGCACCGAGTCGGTGCTTTTTTCG
SSBP1	6742	4|sg_hSSBP1_09|SSBP1	GATAGTGAAGTTTACCAACT	25910	ACCGGATAGTGAAGTTTACCAACTGTTTAAGAGCTATGCTGGAAACAGCATAGCAAGTTTAAATAAGGCTAGTCCGTTATCAACTTGAAAAAGTGGCACCGAGTCGGTGCTTTTTTCG
SSBP1	6742	4|sg_hSSBP1_10|SSBP1	CTGAATCGTGTGCACTTACT	35823	ACCGCTGAATCGTGTGCACTTACTGTTTAAGAGCTATGCTGGAAACAGCATAGCAAGTTTAAATAAGGCTAGTCCGTTATCAACTTGAAAAAGTGGCACCGAGTCGGTGCTTTTTTCG
SSBP2	23635	4|sg_hSSBP2_01|SSBP2	AGTTCTGTAATGATAACCAA	24202	ACCGAGTTCTGTAATGATAACCAAGTTTAAGAGCTATGCTGGAAACAGCATAGCAAGTTTAAATAAGGCTAGTCCGTTATCAACTTGAAAAAGTGGCACCGAGTCGGTGCTTTTTTCG
SSBP2	23635	4|sg_hSSBP2_02|SSBP2	CAGTAGGTCCTGTACCACCA	29273	ACCGCAGTAGGTCCTGTACCACCAGTTTAAGAGCTATGCTGGAAACAGCATAGCAAGTTTAAATAAGGCTAGTCCGTTATCAACTTGAAAAAGTGGCACCGAGTCGGTGCTTTTTTCG
SSBP2	23635	4|sg_hSSBP2_03|SSBP2	CCAGGAGATGGCATGCCAGT	31081	ACCGCCAGGAGATGGCATGCCAGTGTTTAAGAGCTATGCTGGAAACAGCATAGCAAGTTTAAATAAGGCTAGTCCGTTATCAACTTGAAAAAGTGGCACCGAGTCGGTGCTTTTTTCG
SSBP2	23635	4|sg_hSSBP2_04|SSBP2	ATGTCACCTCGGTACCCTGG	30132	ACCGATGTCACCTCGGTACCCTGGGTTTAAGAGCTATGCTGGAAACAGCATAGCAAGTTTAAATAAGGCTAGTCCGTTATCAACTTGAAAAAGTGGCACCGAGTCGGTGCTTTTTTCG
SSBP2	23635	4|sg_hSSBP2_05|SSBP2	GGAGGAGTCATTCTCTGCAT	25872	ACCGGGAGGAGTCATTCTCTGCATGTTTAAGAGCTATGCTGGAAACAGCATAGCAAGTTTAAATAAGGCTAGTCCGTTATCAACTTGAAAAAGTGGCACCGAGTCGGTGCTTTTTTCG
SSBP2	23635	4|sg_hSSBP2_06|SSBP2	ATGGGGGCCTTGGACCTCCA	23148	ACCGATGGGGGCCTTGGACCTCCAGTTTAAGAGCTATGCTGGAAACAGCATAGCAAGTTTAAATAAGGCTAGTCCGTTATCAACTTGAAAAAGTGGCACCGAGTCGGTGCTTTTTTCG
SSBP2	23635	4|sg_hSSBP2_07|SSBP2	GGCCACCTAAAGCATTCAGT	29328	ACCGGGCCACCTAAAGCATTCAGTGTTTAAGAGCTATGCTGGAAACAGCATAGCAAGTTTAAATAAGGCTAGTCCGTTATCAACTTGAAAAAGTGGCACCGAGTCGGTGCTTTTTTCG
SSBP2	23635	4|sg_hSSBP2_08|SSBP2	GGGCCACCTAAAGCATTCAG	25785	ACCGGGGCCACCTAAAGCATTCAGGTTTAAGAGCTATGCTGGAAACAGCATAGCAAGTTTAAATAAGGCTAGTCCGTTATCAACTTGAAAAAGTGGCACCGAGTCGGTGCTTTTTTCG
SSBP2	23635	4|sg_hSSBP2_09|SSBP2	GGGTACCGAGGTGACATAAA	28360	ACCGGGGTACCGAGGTGACATAAAGTTTAAGAGCTATGCTGGAAACAGCATAGCAAGTTTAAATAAGGCTAGTCCGTTATCAACTTGAAAAAGTGGCACCGAGTCGGTGCTTTTTTCG
SSBP2	23635	4|sg_hSSBP2_10|SSBP2	TCCCGGGCCTGGCTGTCGGA	26346	ACCGTCCCGGGCCTGGCTGTCGGAGTTTAAGAGCTATGCTGGAAACAGCATAGCAAGTTTAAATAAGGCTAGTCCGTTATCAACTTGAAAAAGTGGCACCGAGTCGGTGCTTTTTTCG
TDG	6996	4|sg_hTDG_01|TDG	GTGGCATTCCTAATGGGCAG	23727	ACCGGTGGCATTCCTAATGGGCAGGTTTAAGAGCTATGCTGGAAACAGCATAGCAAGTTTAAATAAGGCTAGTCCGTTATCAACTTGAAAAAGTGGCACCGAGTCGGTGCTTTTTTCG
TDG	6996	4|sg_hTDG_02|TDG	CCAGTGCAAGAGGCTCCAAA	32104	ACCGCCAGTGCAAGAGGCTCCAAAGTTTAAGAGCTATGCTGGAAACAGCATAGCAAGTTTAAATAAGGCTAGTCCGTTATCAACTTGAAAAAGTGGCACCGAGTCGGTGCTTTTTTCG
TDG	6996	4|sg_hTDG_03|TDG	CCACAAGGTTCACTGCTGCA	32552	ACCGCCACAAGGTTCACTGCTGCAGTTTAAGAGCTATGCTGGAAACAGCATAGCAAGTTTAAATAAGGCTAGTCCGTTATCAACTTGAAAAAGTGGCACCGAGTCGGTGCTTTTTTCG
TDG	6996	4|sg_hTDG_04|TDG	AGAGGAGAATCAGCTTTCAG	29581	ACCGAGAGGAGAATCAGCTTTCAGGTTTAAGAGCTATGCTGGAAACAGCATAGCAAGTTTAAATAAGGCTAGTCCGTTATCAACTTGAAAAAGTGGCACCGAGTCGGTGCTTTTTTCG
TDG	6996	4|sg_hTDG_05|TDG	ACGAAATATGGACGTTCAAG	31742	ACCGACGAAATATGGACGTTCAAGGTTTAAGAGCTATGCTGGAAACAGCATAGCAAGTTTAAATAAGGCTAGTCCGTTATCAACTTGAAAAAGTGGCACCGAGTCGGTGCTTTTTTCG
TDG	6996	4|sg_hTDG_06|TDG	CCATGCAGCAGTGAACCTTG	29701	ACCGCCATGCAGCAGTGAACCTTGGTTTAAGAGCTATGCTGGAAACAGCATAGCAAGTTTAAATAAGGCTAGTCCGTTATCAACTTGAAAAAGTGGCACCGAGTCGGTGCTTTTTTCG
TDG	6996	4|sg_hTDG_07|TDG	GTCATTATTGGCATAAACCC	26675	ACCGGTCATTATTGGCATAAACCCGTTTAAGAGCTATGCTGGAAACAGCATAGCAAGTTTAAATAAGGCTAGTCCGTTATCAACTTGAAAAAGTGGCACCGAGTCGGTGCTTTTTTCG
TDG	6996	4|sg_hTDG_08|TDG	GCACATCTTGCACTGGATGA	35411	ACCGGCACATCTTGCACTGGATGAGTTTAAGAGCTATGCTGGAAACAGCATAGCAAGTTTAAATAAGGCTAGTCCGTTATCAACTTGAAAAAGTGGCACCGAGTCGGTGCTTTTTTCG
TDG	6996	4|sg_hTDG_09|TDG	AAATGGGCTAATTGAGAGCG	29175	ACCGAAATGGGCTAATTGAGAGCGGTTTAAGAGCTATGCTGGAAACAGCATAGCAAGTTTAAATAAGGCTAGTCCGTTATCAACTTGAAAAAGTGGCACCGAGTCGGTGCTTTTTTCG
TDG	6996	4|sg_hTDG_10|TDG	TGTCATTATTGGCATAAACC	27141	ACCGTGTCATTATTGGCATAAACCGTTTAAGAGCTATGCTGGAAACAGCATAGCAAGTTTAAATAAGGCTAGTCCGTTATCAACTTGAAAAAGTGGCACCGAGTCGGTGCTTTTTTCG
TOP3A	7156	4|sg_hTOP3A_01|TOP3A	TGTGGCCGAAAAAAACGACG	29649	ACCGTGTGGCCGAAAAAAACGACGGTTTAAGAGCTATGCTGGAAACAGCATAGCAAGTTTAAATAAGGCTAGTCCGTTATCAACTTGAAAAAGTGGCACCGAGTCGGTGCTTTTTTCG
TOP3A	7156	4|sg_hTOP3A_02|TOP3A	TTACTAGGTTCCAGACCCTG	25677	ACCGTTACTAGGTTCCAGACCCTGGTTTAAGAGCTATGCTGGAAACAGCATAGCAAGTTTAAATAAGGCTAGTCCGTTATCAACTTGAAAAAGTGGCACCGAGTCGGTGCTTTTTTCG
TOP3A	7156	4|sg_hTOP3A_03|TOP3A	AAAAATCCTCTGAAGCCGCA	30484	ACCGAAAAATCCTCTGAAGCCGCAGTTTAAGAGCTATGCTGGAAACAGCATAGCAAGTTTAAATAAGGCTAGTCCGTTATCAACTTGAAAAAGTGGCACCGAGTCGGTGCTTTTTTCG
TOP3A	7156	4|sg_hTOP3A_04|TOP3A	GCTTTACAGCCTTACACACG	27828	ACCGGCTTTACAGCCTTACACACGGTTTAAGAGCTATGCTGGAAACAGCATAGCAAGTTTAAATAAGGCTAGTCCGTTATCAACTTGAAAAAGTGGCACCGAGTCGGTGCTTTTTTCG
TOP3A	7156	4|sg_hTOP3A_05|TOP3A	AAAAAAACGACGCGGCCAAG	38903	ACCGAAAAAAACGACGCGGCCAAGGTTTAAGAGCTATGCTGGAAACAGCATAGCAAGTTTAAATAAGGCTAGTCCGTTATCAACTTGAAAAAGTGGCACCGAGTCGGTGCTTTTTTCG
TOP3A	7156	4|sg_hTOP3A_06|TOP3A	TGGCGGCGCGGGAAAAGGCA	27065	ACCGTGGCGGCGCGGGAAAAGGCAGTTTAAGAGCTATGCTGGAAACAGCATAGCAAGTTTAAATAAGGCTAGTCCGTTATCAACTTGAAAAAGTGGCACCGAGTCGGTGCTTTTTTCG
TOP3A	7156	4|sg_hTOP3A_07|TOP3A	CTGCTTCAAAGAGGACAAGA	29863	ACCGCTGCTTCAAAGAGGACAAGAGTTTAAGAGCTATGCTGGAAACAGCATAGCAAGTTTAAATAAGGCTAGTCCGTTATCAACTTGAAAAAGTGGCACCGAGTCGGTGCTTTTTTCG
TOP3A	7156	4|sg_hTOP3A_08|TOP3A	GCAGAGCAGCTCATCAGTTA	30374	ACCGGCAGAGCAGCTCATCAGTTAGTTTAAGAGCTATGCTGGAAACAGCATAGCAAGTTTAAATAAGGCTAGTCCGTTATCAACTTGAAAAAGTGGCACCGAGTCGGTGCTTTTTTCG
TOP3A	7156	4|sg_hTOP3A_09|TOP3A	GCGACCGTTTGACAGCAGGT	30831	ACCGGCGACCGTTTGACAGCAGGTGTTTAAGAGCTATGCTGGAAACAGCATAGCAAGTTTAAATAAGGCTAGTCCGTTATCAACTTGAAAAAGTGGCACCGAGTCGGTGCTTTTTTCG
TOP3A	7156	4|sg_hTOP3A_10|TOP3A	GATAGAGAAGGCGAAAACAT	34896	ACCGGATAGAGAAGGCGAAAACATGTTTAAGAGCTATGCTGGAAACAGCATAGCAAGTTTAAATAAGGCTAGTCCGTTATCAACTTGAAAAAGTGGCACCGAGTCGGTGCTTTTTTCG
TOP3B	8940	4|sg_hTOP3B_01|TOP3B	CTTGGCTGAACAGTTCTGCG	31394	ACCGCTTGGCTGAACAGTTCTGCGGTTTAAGAGCTATGCTGGAAACAGCATAGCAAGTTTAAATAAGGCTAGTCCGTTATCAACTTGAAAAAGTGGCACCGAGTCGGTGCTTTTTTCG
TOP3B	8940	4|sg_hTOP3B_02|TOP3B	AGGCGAGCCTGACCACAACG	30049	ACCGAGGCGAGCCTGACCACAACGGTTTAAGAGCTATGCTGGAAACAGCATAGCAAGTTTAAATAAGGCTAGTCCGTTATCAACTTGAAAAAGTGGCACCGAGTCGGTGCTTTTTTCG
TOP3B	8940	4|sg_hTOP3B_03|TOP3B	TTACTCGGTCCCAGTCCAAA	25663	ACCGTTACTCGGTCCCAGTCCAAAGTTTAAGAGCTATGCTGGAAACAGCATAGCAAGTTTAAATAAGGCTAGTCCGTTATCAACTTGAAAAAGTGGCACCGAGTCGGTGCTTTTTTCG
TOP3B	8940	4|sg_hTOP3B_04|TOP3B	GACGTCATCTTGAAGCGCAC	31416	ACCGGACGTCATCTTGAAGCGCACGTTTAAGAGCTATGCTGGAAACAGCATAGCAAGTTTAAATAAGGCTAGTCCGTTATCAACTTGAAAAAGTGGCACCGAGTCGGTGCTTTTTTCG
TOP3B	8940	4|sg_hTOP3B_05|TOP3B	AGCTTGGCTGAACAGTTCTG	32887	ACCGAGCTTGGCTGAACAGTTCTGGTTTAAGAGCTATGCTGGAAACAGCATAGCAAGTTTAAATAAGGCTAGTCCGTTATCAACTTGAAAAAGTGGCACCGAGTCGGTGCTTTTTTCG
TOP3B	8940	4|sg_hTOP3B_06|TOP3B	CCACAACGAGGCGCTCTCAG	31677	ACCGCCACAACGAGGCGCTCTCAGGTTTAAGAGCTATGCTGGAAACAGCATAGCAAGTTTAAATAAGGCTAGTCCGTTATCAACTTGAAAAAGTGGCACCGAGTCGGTGCTTTTTTCG
TOP3B	8940	4|sg_hTOP3B_07|TOP3B	CGTTGTGGTCAGGCTCGCCT	35387	ACCGCGTTGTGGTCAGGCTCGCCTGTTTAAGAGCTATGCTGGAAACAGCATAGCAAGTTTAAATAAGGCTAGTCCGTTATCAACTTGAAAAAGTGGCACCGAGTCGGTGCTTTTTTCG
TOP3B	8940	4|sg_hTOP3B_08|TOP3B	GCTGGACTGCGACAAGGAGG	25411	ACCGGCTGGACTGCGACAAGGAGGGTTTAAGAGCTATGCTGGAAACAGCATAGCAAGTTTAAATAAGGCTAGTCCGTTATCAACTTGAAAAAGTGGCACCGAGTCGGTGCTTTTTTCG
TOP3B	8940	4|sg_hTOP3B_09|TOP3B	GCTAAACCTGGCCCGGAACA	29074	ACCGGCTAAACCTGGCCCGGAACAGTTTAAGAGCTATGCTGGAAACAGCATAGCAAGTTTAAATAAGGCTAGTCCGTTATCAACTTGAAAAAGTGGCACCGAGTCGGTGCTTTTTTCG
TOP3B	8940	4|sg_hTOP3B_10|TOP3B	GCTCAGTCCACGAGTACACT	30063	ACCGGCTCAGTCCACGAGTACACTGTTTAAGAGCTATGCTGGAAACAGCATAGCAAGTTTAAATAAGGCTAGTCCGTTATCAACTTGAAAAAGTGGCACCGAGTCGGTGCTTTTTTCG
TOPBP1	11073	4|sg_hTOPBP1_01|TOPBP1	GCATGAGTAGAATCATTAAA	26235	ACCGGCATGAGTAGAATCATTAAAGTTTAAGAGCTATGCTGGAAACAGCATAGCAAGTTTAAATAAGGCTAGTCCGTTATCAACTTGAAAAAGTGGCACCGAGTCGGTGCTTTTTTCG
TOPBP1	11073	4|sg_hTOPBP1_02|TOPBP1	TTTGGAATAAATCAGCCCAC	24014	ACCGTTTGGAATAAATCAGCCCACGTTTAAGAGCTATGCTGGAAACAGCATAGCAAGTTTAAATAAGGCTAGTCCGTTATCAACTTGAAAAAGTGGCACCGAGTCGGTGCTTTTTTCG
TOPBP1	11073	4|sg_hTOPBP1_03|TOPBP1	CCACTGGCTGGTAATTAGCA	26668	ACCGCCACTGGCTGGTAATTAGCAGTTTAAGAGCTATGCTGGAAACAGCATAGCAAGTTTAAATAAGGCTAGTCCGTTATCAACTTGAAAAAGTGGCACCGAGTCGGTGCTTTTTTCG
TOPBP1	11073	4|sg_hTOPBP1_04|TOPBP1	CCATGCTAATTACCAGCCAG	28743	ACCGCCATGCTAATTACCAGCCAGGTTTAAGAGCTATGCTGGAAACAGCATAGCAAGTTTAAATAAGGCTAGTCCGTTATCAACTTGAAAAAGTGGCACCGAGTCGGTGCTTTTTTCG
TOPBP1	11073	4|sg_hTOPBP1_05|TOPBP1	CTCATTGTGCAAGAACCAAA	30597	ACCGCTCATTGTGCAAGAACCAAAGTTTAAGAGCTATGCTGGAAACAGCATAGCAAGTTTAAATAAGGCTAGTCCGTTATCAACTTGAAAAAGTGGCACCGAGTCGGTGCTTTTTTCG
TOPBP1	11073	4|sg_hTOPBP1_06|TOPBP1	CTCATGTAGTGGGAGCAAAG	28707	ACCGCTCATGTAGTGGGAGCAAAGGTTTAAGAGCTATGCTGGAAACAGCATAGCAAGTTTAAATAAGGCTAGTCCGTTATCAACTTGAAAAAGTGGCACCGAGTCGGTGCTTTTTTCG
TOPBP1	11073	4|sg_hTOPBP1_07|TOPBP1	AACTGTTGCGGATTATGCTG	32059	ACCGAACTGTTGCGGATTATGCTGGTTTAAGAGCTATGCTGGAAACAGCATAGCAAGTTTAAATAAGGCTAGTCCGTTATCAACTTGAAAAAGTGGCACCGAGTCGGTGCTTTTTTCG
TOPBP1	11073	4|sg_hTOPBP1_08|TOPBP1	AAGCATGGAGGTCAATACAT	29794	ACCGAAGCATGGAGGTCAATACATGTTTAAGAGCTATGCTGGAAACAGCATAGCAAGTTTAAATAAGGCTAGTCCGTTATCAACTTGAAAAAGTGGCACCGAGTCGGTGCTTTTTTCG
TOPBP1	11073	4|sg_hTOPBP1_09|TOPBP1	AGTAGAATCATTAAAGGGCC	25551	ACCGAGTAGAATCATTAAAGGGCCGTTTAAGAGCTATGCTGGAAACAGCATAGCAAGTTTAAATAAGGCTAGTCCGTTATCAACTTGAAAAAGTGGCACCGAGTCGGTGCTTTTTTCG
TOPBP1	11073	4|sg_hTOPBP1_10|TOPBP1	TCTAGGTTCTGTCTTGTATA	31767	ACCGTCTAGGTTCTGTCTTGTATAGTTTAAGAGCTATGCTGGAAACAGCATAGCAAGTTTAAATAAGGCTAGTCCGTTATCAACTTGAAAAAGTGGCACCGAGTCGGTGCTTTTTTCG
TP53BP1	7158	4|sg_hTP53BP1_01|TP53BP1	CCAAGTTAGAAGAATCCACA	31003	ACCGCCAAGTTAGAAGAATCCACAGTTTAAGAGCTATGCTGGAAACAGCATAGCAAGTTTAAATAAGGCTAGTCCGTTATCAACTTGAAAAAGTGGCACCGAGTCGGTGCTTTTTTCG
TP53BP1	7158	4|sg_hTP53BP1_02|TP53BP1	TGTGCGTCTGGAGATTAGGA	27135	ACCGTGTGCGTCTGGAGATTAGGAGTTTAAGAGCTATGCTGGAAACAGCATAGCAAGTTTAAATAAGGCTAGTCCGTTATCAACTTGAAAAAGTGGCACCGAGTCGGTGCTTTTTTCG
TP53BP1	7158	4|sg_hTP53BP1_03|TP53BP1	CTGCTTGTCCTGTTTGGCTG	38120	ACCGCTGCTTGTCCTGTTTGGCTGGTTTAAGAGCTATGCTGGAAACAGCATAGCAAGTTTAAATAAGGCTAGTCCGTTATCAACTTGAAAAAGTGGCACCGAGTCGGTGCTTTTTTCG
TP53BP1	7158	4|sg_hTP53BP1_04|TP53BP1	TGGTTGCTCTACTCCTTCAA	29155	ACCGTGGTTGCTCTACTCCTTCAAGTTTAAGAGCTATGCTGGAAACAGCATAGCAAGTTTAAATAAGGCTAGTCCGTTATCAACTTGAAAAAGTGGCACCGAGTCGGTGCTTTTTTCG
TP53BP1	7158	4|sg_hTP53BP1_05|TP53BP1	TTGCTCTACTCCTTCAAGGG	25866	ACCGTTGCTCTACTCCTTCAAGGGGTTTAAGAGCTATGCTGGAAACAGCATAGCAAGTTTAAATAAGGCTAGTCCGTTATCAACTTGAAAAAGTGGCACCGAGTCGGTGCTTTTTTCG
TP53BP1	7158	4|sg_hTP53BP1_06|TP53BP1	GCCTGAAAGCCAGGTTCTAG	26956	ACCGGCCTGAAAGCCAGGTTCTAGGTTTAAGAGCTATGCTGGAAACAGCATAGCAAGTTTAAATAAGGCTAGTCCGTTATCAACTTGAAAAAGTGGCACCGAGTCGGTGCTTTTTTCG
TP53BP1	7158	4|sg_hTP53BP1_07|TP53BP1	GGCAATACTACACATTCCCT	28994	ACCGGGCAATACTACACATTCCCTGTTTAAGAGCTATGCTGGAAACAGCATAGCAAGTTTAAATAAGGCTAGTCCGTTATCAACTTGAAAAAGTGGCACCGAGTCGGTGCTTTTTTCG
TP53BP1	7158	4|sg_hTP53BP1_08|TP53BP1	CATAGCAGAACAGTCCAGCA	34127	ACCGCATAGCAGAACAGTCCAGCAGTTTAAGAGCTATGCTGGAAACAGCATAGCAAGTTTAAATAAGGCTAGTCCGTTATCAACTTGAAAAAGTGGCACCGAGTCGGTGCTTTTTTCG
TP53BP1	7158	4|sg_hTP53BP1_09|TP53BP1	TGCTGGACTGTTCTGCTATG	33493	ACCGTGCTGGACTGTTCTGCTATGGTTTAAGAGCTATGCTGGAAACAGCATAGCAAGTTTAAATAAGGCTAGTCCGTTATCAACTTGAAAAAGTGGCACCGAGTCGGTGCTTTTTTCG
TP53BP1	7158	4|sg_hTP53BP1_10|TP53BP1	ACAACATGTACATCCTTACT	30580	ACCGACAACATGTACATCCTTACTGTTTAAGAGCTATGCTGGAAACAGCATAGCAAGTTTAAATAAGGCTAGTCCGTTATCAACTTGAAAAAGTGGCACCGAGTCGGTGCTTTTTTCG
TREX1	11277	4|sg_hTREX1_01|TREX1	GCCCAGTGTTAAGATCCGAA	29163	ACCGGCCCAGTGTTAAGATCCGAAGTTTAAGAGCTATGCTGGAAACAGCATAGCAAGTTTAAATAAGGCTAGTCCGTTATCAACTTGAAAAAGTGGCACCGAGTCGGTGCTTTTTTCG
TREX1	11277	4|sg_hTREX1_02|TREX1	AGACAGGGCAGGATTGTGCA	33190	ACCGAGACAGGGCAGGATTGTGCAGTTTAAGAGCTATGCTGGAAACAGCATAGCAAGTTTAAATAAGGCTAGTCCGTTATCAACTTGAAAAAGTGGCACCGAGTCGGTGCTTTTTTCG
TREX1	11277	4|sg_hTREX1_03|TREX1	GAGAGCTTGTCTACCACACG	28425	ACCGGAGAGCTTGTCTACCACACGGTTTAAGAGCTATGCTGGAAACAGCATAGCAAGTTTAAATAAGGCTAGTCCGTTATCAACTTGAAAAAGTGGCACCGAGTCGGTGCTTTTTTCG
TREX1	11277	4|sg_hTREX1_04|TREX1	CTCCATGTCGAAAAAGATGA	29259	ACCGCTCCATGTCGAAAAAGATGAGTTTAAGAGCTATGCTGGAAACAGCATAGCAAGTTTAAATAAGGCTAGTCCGTTATCAACTTGAAAAAGTGGCACCGAGTCGGTGCTTTTTTCG
TREX1	11277	4|sg_hTREX1_05|TREX1	GCAGGTACGTACCCAACCAT	28980	ACCGGCAGGTACGTACCCAACCATGTTTAAGAGCTATGCTGGAAACAGCATAGCAAGTTTAAATAAGGCTAGTCCGTTATCAACTTGAAAAAGTGGCACCGAGTCGGTGCTTTTTTCG
TREX1	11277	4|sg_hTREX1_06|TREX1	GTGTTAAGATCCGAAGGGGA	25215	ACCGGTGTTAAGATCCGAAGGGGAGTTTAAGAGCTATGCTGGAAACAGCATAGCAAGTTTAAATAAGGCTAGTCCGTTATCAACTTGAAAAAGTGGCACCGAGTCGGTGCTTTTTTCG
TREX1	11277	4|sg_hTREX1_07|TREX1	TCTCCCTGTGTGTGGCTCCG	32935	ACCGTCTCCCTGTGTGTGGCTCCGGTTTAAGAGCTATGCTGGAAACAGCATAGCAAGTTTAAATAAGGCTAGTCCGTTATCAACTTGAAAAAGTGGCACCGAGTCGGTGCTTTTTTCG
TREX1	11277	4|sg_hTREX1_08|TREX1	TGCCCTGTCTGCGAGCTCCA	31355	ACCGTGCCCTGTCTGCGAGCTCCAGTTTAAGAGCTATGCTGGAAACAGCATAGCAAGTTTAAATAAGGCTAGTCCGTTATCAACTTGAAAAAGTGGCACCGAGTCGGTGCTTTTTTCG
TREX1	11277	4|sg_hTREX1_09|TREX1	CCTTCCCCGGAGCCACACAC	28590	ACCGCCTTCCCCGGAGCCACACACGTTTAAGAGCTATGCTGGAAACAGCATAGCAAGTTTAAATAAGGCTAGTCCGTTATCAACTTGAAAAAGTGGCACCGAGTCGGTGCTTTTTTCG
TREX1	11277	4|sg_hTREX1_10|TREX1	CTGAGCCTGGAGAGGAGCAT	28592	ACCGCTGAGCCTGGAGAGGAGCATGTTTAAGAGCTATGCTGGAAACAGCATAGCAAGTTTAAATAAGGCTAGTCCGTTATCAACTTGAAAAAGTGGCACCGAGTCGGTGCTTTTTTCG
TREX2	11219	4|sg_hTREX2_01|TREX2	GTCGTGCTCCGGGTTCTCCA	28527	ACCGGTCGTGCTCCGGGTTCTCCAGTTTAAGAGCTATGCTGGAAACAGCATAGCAAGTTTAAATAAGGCTAGTCCGTTATCAACTTGAAAAAGTGGCACCGAGTCGGTGCTTTTTTCG
TREX2	11219	4|sg_hTREX2_02|TREX2	GTGAGCTTGTCCAGGACCCG	27372	ACCGGTGAGCTTGTCCAGGACCCGGTTTAAGAGCTATGCTGGAAACAGCATAGCAAGTTTAAATAAGGCTAGTCCGTTATCAACTTGAAAAAGTGGCACCGAGTCGGTGCTTTTTTCG
TREX2	11219	4|sg_hTREX2_03|TREX2	GGAGCGGTGGACAGCAAAGA	31897	ACCGGGAGCGGTGGACAGCAAAGAGTTTAAGAGCTATGCTGGAAACAGCATAGCAAGTTTAAATAAGGCTAGTCCGTTATCAACTTGAAAAAGTGGCACCGAGTCGGTGCTTTTTTCG
TREX2	11219	4|sg_hTREX2_04|TREX2	GGTTCTCCAGGGAGGAGCGG	22448	ACCGGGTTCTCCAGGGAGGAGCGGGTTTAAGAGCTATGCTGGAAACAGCATAGCAAGTTTAAATAAGGCTAGTCCGTTATCAACTTGAAAAAGTGGCACCGAGTCGGTGCTTTTTTCG
TREX2	11219	4|sg_hTREX2_05|TREX2	GGGCCTGGCGCGATGCCGGA	26510	ACCGGGGCCTGGCGCGATGCCGGAGTTTAAGAGCTATGCTGGAAACAGCATAGCAAGTTTAAATAAGGCTAGTCCGTTATCAACTTGAAAAAGTGGCACCGAGTCGGTGCTTTTTTCG
TREX2	11219	4|sg_hTREX2_06|TREX2	CCGCAGCTCGGCACACAGCA	36689	ACCGCCGCAGCTCGGCACACAGCAGTTTAAGAGCTATGCTGGAAACAGCATAGCAAGTTTAAATAAGGCTAGTCCGTTATCAACTTGAAAAAGTGGCACCGAGTCGGTGCTTTTTTCG
TREX2	11219	4|sg_hTREX2_07|TREX2	GCCAAGGCCAGCGAGATCAC	33068	ACCGGCCAAGGCCAGCGAGATCACGTTTAAGAGCTATGCTGGAAACAGCATAGCAAGTTTAAATAAGGCTAGTCCGTTATCAACTTGAAAAAGTGGCACCGAGTCGGTGCTTTTTTCG
TREX2	11219	4|sg_hTREX2_08|TREX2	TTGTGGGCCACAAGGCAGAT	25319	ACCGTTGTGGGCCACAAGGCAGATGTTTAAGAGCTATGCTGGAAACAGCATAGCAAGTTTAAATAAGGCTAGTCCGTTATCAACTTGAAAAAGTGGCACCGAGTCGGTGCTTTTTTCG
TREX2	11219	4|sg_hTREX2_09|TREX2	AGGAGCGGTGGACAGCAAAG	31847	ACCGAGGAGCGGTGGACAGCAAAGGTTTAAGAGCTATGCTGGAAACAGCATAGCAAGTTTAAATAAGGCTAGTCCGTTATCAACTTGAAAAAGTGGCACCGAGTCGGTGCTTTTTTCG
TREX2	11219	4|sg_hTREX2_10|TREX2	TCGCTGGCCTTGGCAGTGAA	29141	ACCGTCGCTGGCCTTGGCAGTGAAGTTTAAGAGCTATGCTGGAAACAGCATAGCAAGTTTAAATAAGGCTAGTCCGTTATCAACTTGAAAAAGTGGCACCGAGTCGGTGCTTTTTTCG
UBE2A	7319	4|sg_hUBE2A_01|UBE2A	GCTGTACCAGGAGAACAAAC	30148	ACCGGCTGTACCAGGAGAACAAACGTTTAAGAGCTATGCTGGAAACAGCATAGCAAGTTTAAATAAGGCTAGTCCGTTATCAACTTGAAAAAGTGGCACCGAGTCGGTGCTTTTTTCG
UBE2A	7319	4|sg_hUBE2A_02|UBE2A	CATGAGGCGCCGCCGAGCCG	26996	ACCGCATGAGGCGCCGCCGAGCCGGTTTAAGAGCTATGCTGGAAACAGCATAGCAAGTTTAAATAAGGCTAGTCCGTTATCAACTTGAAAAAGTGGCACCGAGTCGGTGCTTTTTTCG
UBE2A	7319	4|sg_hUBE2A_03|UBE2A	GCCTCATGCGGGACTTCAAG	26476	ACCGGCCTCATGCGGGACTTCAAGGTTTAAGAGCTATGCTGGAAACAGCATAGCAAGTTTAAATAAGGCTAGTCCGTTATCAACTTGAAAAAGTGGCACCGAGTCGGTGCTTTTTTCG
UBE2A	7319	4|sg_hUBE2A_04|UBE2A	TCCTCCAGCCGGAGTCAGCG	23324	ACCGTCCTCCAGCCGGAGTCAGCGGTTTAAGAGCTATGCTGGAAACAGCATAGCAAGTTTAAATAAGGCTAGTCCGTTATCAACTTGAAAAAGTGGCACCGAGTCGGTGCTTTTTTCG
UBE2A	7319	4|sg_hUBE2A_05|UBE2A	TTAGAGACAAATCTAACTGT	25132	ACCGTTAGAGACAAATCTAACTGTGTTTAAGAGCTATGCTGGAAACAGCATAGCAAGTTTAAATAAGGCTAGTCCGTTATCAACTTGAAAAAGTGGCACCGAGTCGGTGCTTTTTTCG
UBE2A	7319	4|sg_hUBE2A_06|UBE2A	CAATAGTCCAGCAAACAGCC	31706	ACCGCAATAGTCCAGCAAACAGCCGTTTAAGAGCTATGCTGGAAACAGCATAGCAAGTTTAAATAAGGCTAGTCCGTTATCAACTTGAAAAAGTGGCACCGAGTCGGTGCTTTTTTCG
UBE2A	7319	4|sg_hUBE2A_07|UBE2A	GAGACAAATCTAACTGTAGG	27119	ACCGGAGACAAATCTAACTGTAGGGTTTAAGAGCTATGCTGGAAACAGCATAGCAAGTTTAAATAAGGCTAGTCCGTTATCAACTTGAAAAAGTGGCACCGAGTCGGTGCTTTTTTCG
UBE2A	7319	4|sg_hUBE2A_08|UBE2A	AGCTGTACCAGGAGAACAAA	31752	ACCGAGCTGTACCAGGAGAACAAAGTTTAAGAGCTATGCTGGAAACAGCATAGCAAGTTTAAATAAGGCTAGTCCGTTATCAACTTGAAAAAGTGGCACCGAGTCGGTGCTTTTTTCG
UBE2A	7319	4|sg_hUBE2A_09|UBE2A	CATCATAGGTTGGACTCCAA	28114	ACCGCATCATAGGTTGGACTCCAAGTTTAAGAGCTATGCTGGAAACAGCATAGCAAGTTTAAATAAGGCTAGTCCGTTATCAACTTGAAAAAGTGGCACCGAGTCGGTGCTTTTTTCG
UBE2A	7319	4|sg_hUBE2A_10|UBE2A	GAAGGGACCCCGTTTGAGGA	22897	ACCGGAAGGGACCCCGTTTGAGGAGTTTAAGAGCTATGCTGGAAACAGCATAGCAAGTTTAAATAAGGCTAGTCCGTTATCAACTTGAAAAAGTGGCACCGAGTCGGTGCTTTTTTCG
UBE2B	7320	4|sg_hUBE2B_01|UBE2B	GGCTCATGCGGGATTTCAAG	25022	ACCGGGCTCATGCGGGATTTCAAGGTTTAAGAGCTATGCTGGAAACAGCATAGCAAGTTTAAATAAGGCTAGTCCGTTATCAACTTGAAAAAGTGGCACCGAGTCGGTGCTTTTTTCG
UBE2B	7320	4|sg_hUBE2B_02|UBE2B	AGAATATGAGAAAAGAGTTT	27811	ACCGAGAATATGAGAAAAGAGTTTGTTTAAGAGCTATGCTGGAAACAGCATAGCAAGTTTAAATAAGGCTAGTCCGTTATCAACTTGAAAAAGTGGCACCGAGTCGGTGCTTTTTTCG
UBE2B	7320	4|sg_hUBE2B_03|UBE2B	CTGAAAACAACATCATGCAG	32149	ACCGCTGAAAACAACATCATGCAGGTTTAAGAGCTATGCTGGAAACAGCATAGCAAGTTTAAATAAGGCTAGTCCGTTATCAACTTGAAAAAGTGGCACCGAGTCGGTGCTTTTTTCG
UBE2B	7320	4|sg_hUBE2B_04|UBE2B	GTTACAAGAGGACCCACCTG	25165	ACCGGTTACAAGAGGACCCACCTGGTTTAAGAGCTATGCTGGAAACAGCATAGCAAGTTTAAATAAGGCTAGTCCGTTATCAACTTGAAAAAGTGGCACCGAGTCGGTGCTTTTTTCG
UBE2B	7320	4|sg_hUBE2B_05|UBE2B	TTGGCTGGACTGTTAGGATT	26762	ACCGTTGGCTGGACTGTTAGGATTGTTTAAGAGCTATGCTGGAAACAGCATAGCAAGTTTAAATAAGGCTAGTCCGTTATCAACTTGAAAAAGTGGCACCGAGTCGGTGCTTTTTTCG
UBE2B	7320	4|sg_hUBE2B_06|UBE2B	CGGCCATTGTTGAACAAAGC	29399	ACCGCGGCCATTGTTGAACAAAGCGTTTAAGAGCTATGCTGGAAACAGCATAGCAAGTTTAAATAAGGCTAGTCCGTTATCAACTTGAAAAAGTGGCACCGAGTCGGTGCTTTTTTCG
UBE2B	7320	4|sg_hUBE2B_07|UBE2B	TGTCGACCCCGGCCCGGAGG	22414	ACCGTGTCGACCCCGGCCCGGAGGGTTTAAGAGCTATGCTGGAAACAGCATAGCAAGTTTAAATAAGGCTAGTCCGTTATCAACTTGAAAAAGTGGCACCGAGTCGGTGCTTTTTTCG
UBE2B	7320	4|sg_hUBE2B_08|UBE2B	TTGGACTCCATCGATTCTGA	29167	ACCGTTGGACTCCATCGATTCTGAGTTTAAGAGCTATGCTGGAAACAGCATAGCAAGTTTAAATAAGGCTAGTCCGTTATCAACTTGAAAAAGTGGCACCGAGTCGGTGCTTTTTTCG
UBE2B	7320	4|sg_hUBE2B_09|UBE2B	TAGATATCCTTCAGAATCGA	28589	ACCGTAGATATCCTTCAGAATCGAGTTTAAGAGCTATGCTGGAAACAGCATAGCAAGTTTAAATAAGGCTAGTCCGTTATCAACTTGAAAAAGTGGCACCGAGTCGGTGCTTTTTTCG
UBE2B	7320	4|sg_hUBE2B_10|UBE2B	ATCCCGCATGAGCCTCCTCC	31377	ACCGATCCCGCATGAGCCTCCTCCGTTTAAGAGCTATGCTGGAAACAGCATAGCAAGTTTAAATAAGGCTAGTCCGTTATCAACTTGAAAAAGTGGCACCGAGTCGGTGCTTTTTTCG
UBE2N	7334	4|sg_hUBE2N_01|UBE2N	CAAATGATGTAGCGGAGCAG	30344	ACCGCAAATGATGTAGCGGAGCAGGTTTAAGAGCTATGCTGGAAACAGCATAGCAAGTTTAAATAAGGCTAGTCCGTTATCAACTTGAAAAAGTGGCACCGAGTCGGTGCTTTTTTCG
UBE2N	7334	4|sg_hUBE2N_02|UBE2N	TCTGGTTCGGCTTTGATGCC	34395	ACCGTCTGGTTCGGCTTTGATGCCGTTTAAGAGCTATGCTGGAAACAGCATAGCAAGTTTAAATAAGGCTAGTCCGTTATCAACTTGAAAAAGTGGCACCGAGTCGGTGCTTTTTTCG
UBE2N	7334	4|sg_hUBE2N_03|UBE2N	GGCGTTGCTCTCATCTGGTT	30023	ACCGGGCGTTGCTCTCATCTGGTTGTTTAAGAGCTATGCTGGAAACAGCATAGCAAGTTTAAATAAGGCTAGTCCGTTATCAACTTGAAAAAGTGGCACCGAGTCGGTGCTTTTTTCG
UBE2N	7334	4|sg_hUBE2N_04|UBE2N	ACTGTGCGGATCTGCAGTGC	32780	ACCGACTGTGCGGATCTGCAGTGCGTTTAAGAGCTATGCTGGAAACAGCATAGCAAGTTTAAATAAGGCTAGTCCGTTATCAACTTGAAAAAGTGGCACCGAGTCGGTGCTTTTTTCG
UBE2N	7334	4|sg_hUBE2N_05|UBE2N	CGGTTACCTTGATGATCCTG	31018	ACCGCGGTTACCTTGATGATCCTGGTTTAAGAGCTATGCTGGAAACAGCATAGCAAGTTTAAATAAGGCTAGTCCGTTATCAACTTGAAAAAGTGGCACCGAGTCGGTGCTTTTTTCG
UBE2N	7334	4|sg_hUBE2N_06|UBE2N	CGGGTTCTGACAAGATGGCC	25898	ACCGCGGGTTCTGACAAGATGGCCGTTTAAGAGCTATGCTGGAAACAGCATAGCAAGTTTAAATAAGGCTAGTCCGTTATCAACTTGAAAAAGTGGCACCGAGTCGGTGCTTTTTTCG
UBE2N	7334	4|sg_hUBE2N_07|UBE2N	GAAGCCCAAGCCATAGAAAC	27159	ACCGGAAGCCCAAGCCATAGAAACGTTTAAGAGCTATGCTGGAAACAGCATAGCAAGTTTAAATAAGGCTAGTCCGTTATCAACTTGAAAAAGTGGCACCGAGTCGGTGCTTTTTTCG
UBE2N	7334	4|sg_hUBE2N_08|UBE2N	CTACAGCTAGAGCATGGACT	31868	ACCGCTACAGCTAGAGCATGGACTGTTTAAGAGCTATGCTGGAAACAGCATAGCAAGTTTAAATAAGGCTAGTCCGTTATCAACTTGAAAAAGTGGCACCGAGTCGGTGCTTTTTTCG
UBE2N	7334	4|sg_hUBE2N_09|UBE2N	CCTTCCAGAAGAATACCCAA	25519	ACCGCCTTCCAGAAGAATACCCAAGTTTAAGAGCTATGCTGGAAACAGCATAGCAAGTTTAAATAAGGCTAGTCCGTTATCAACTTGAAAAAGTGGCACCGAGTCGGTGCTTTTTTCG
UBE2N	7334	4|sg_hUBE2N_10|UBE2N	CTGGTTCTGCCAGCAAACGC	29381	ACCGCTGGTTCTGCCAGCAAACGCGTTTAAGAGCTATGCTGGAAACAGCATAGCAAGTTTAAATAAGGCTAGTCCGTTATCAACTTGAAAAAGTGGCACCGAGTCGGTGCTTTTTTCG
UBE2V2	7336	4|sg_hUBE2V2_01|UBE2V2	GGACAAAAAGGAGTAGGCGA	36007	ACCGGGACAAAAAGGAGTAGGCGAGTTTAAGAGCTATGCTGGAAACAGCATAGCAAGTTTAAATAAGGCTAGTCCGTTATCAACTTGAAAAAGTGGCACCGAGTCGGTGCTTTTTTCG
UBE2V2	7336	4|sg_hUBE2V2_02|UBE2V2	TCCAACAAGCGAAAATTACG	30637	ACCGTCCAACAAGCGAAAATTACGGTTTAAGAGCTATGCTGGAAACAGCATAGCAAGTTTAAATAAGGCTAGTCCGTTATCAACTTGAAAAAGTGGCACCGAGTCGGTGCTTTTTTCG
UBE2V2	7336	4|sg_hUBE2V2_03|UBE2V2	GTTACAAATCTAACTGACGG	25248	ACCGGTTACAAATCTAACTGACGGGTTTAAGAGCTATGCTGGAAACAGCATAGCAAGTTTAAATAAGGCTAGTCCGTTATCAACTTGAAAAAGTGGCACCGAGTCGGTGCTTTTTTCG
UBE2V2	7336	4|sg_hUBE2V2_04|UBE2V2	TATAGCCTGAAAGTAGAATG	25830	ACCGTATAGCCTGAAAGTAGAATGGTTTAAGAGCTATGCTGGAAACAGCATAGCAAGTTTAAATAAGGCTAGTCCGTTATCAACTTGAAAAAGTGGCACCGAGTCGGTGCTTTTTTCG
UBE2V2	7336	4|sg_hUBE2V2_05|UBE2V2	GGCGACGGTACAGTTAGCTG	29274	ACCGGGCGACGGTACAGTTAGCTGGTTTAAGAGCTATGCTGGAAACAGCATAGCAAGTTTAAATAAGGCTAGTCCGTTATCAACTTGAAAAAGTGGCACCGAGTCGGTGCTTTTTTCG
UBE2V2	7336	4|sg_hUBE2V2_06|UBE2V2	GTTTGTCCTTCTGGTGGCTG	33638	ACCGGTTTGTCCTTCTGGTGGCTGGTTTAAGAGCTATGCTGGAAACAGCATAGCAAGTTTAAATAAGGCTAGTCCGTTATCAACTTGAAAAAGTGGCACCGAGTCGGTGCTTTTTTCG
UBE2V2	7336	4|sg_hUBE2V2_07|UBE2V2	TAACTGACGGAGGAGCTTCT	29424	ACCGTAACTGACGGAGGAGCTTCTGTTTAAGAGCTATGCTGGAAACAGCATAGCAAGTTTAAATAAGGCTAGTCCGTTATCAACTTGAAAAAGTGGCACCGAGTCGGTGCTTTTTTCG
UBE2V2	7336	4|sg_hUBE2V2_08|UBE2V2	TAGGCGACGGTACAGTTAGC	30777	ACCGTAGGCGACGGTACAGTTAGCGTTTAAGAGCTATGCTGGAAACAGCATAGCAAGTTTAAATAAGGCTAGTCCGTTATCAACTTGAAAAAGTGGCACCGAGTCGGTGCTTTTTTCG
UBE2V2	7336	4|sg_hUBE2V2_09|UBE2V2	ATGACACTTACAAGGTGGAC	28627	ACCGATGACACTTACAAGGTGGACGTTTAAGAGCTATGCTGGAAACAGCATAGCAAGTTTAAATAAGGCTAGTCCGTTATCAACTTGAAAAAGTGGCACCGAGTCGGTGCTTTTTTCG
UBE2V2	7336	4|sg_hUBE2V2_10|UBE2V2	AGGCGACGGTACAGTTAGCT	30619	ACCGAGGCGACGGTACAGTTAGCTGTTTAAGAGCTATGCTGGAAACAGCATAGCAAGTTTAAATAAGGCTAGTCCGTTATCAACTTGAAAAAGTGGCACCGAGTCGGTGCTTTTTTCG
UIMC1	51720	4|sg_hUIMC1_01|UIMC1	TAGGGAGGTGAACAGCCAGG	25354	ACCGTAGGGAGGTGAACAGCCAGGGTTTAAGAGCTATGCTGGAAACAGCATAGCAAGTTTAAATAAGGCTAGTCCGTTATCAACTTGAAAAAGTGGCACCGAGTCGGTGCTTTTTTCG
UIMC1	51720	4|sg_hUIMC1_02|UIMC1	ACATATCAGTCAGGGAAACG	28652	ACCGACATATCAGTCAGGGAAACGGTTTAAGAGCTATGCTGGAAACAGCATAGCAAGTTTAAATAAGGCTAGTCCGTTATCAACTTGAAAAAGTGGCACCGAGTCGGTGCTTTTTTCG
UIMC1	51720	4|sg_hUIMC1_03|UIMC1	GGTTAGGGTCTACTCCATCA	25463	ACCGGGTTAGGGTCTACTCCATCAGTTTAAGAGCTATGCTGGAAACAGCATAGCAAGTTTAAATAAGGCTAGTCCGTTATCAACTTGAAAAAGTGGCACCGAGTCGGTGCTTTTTTCG
UIMC1	51720	4|sg_hUIMC1_04|UIMC1	CCAGTTCTGTCAGTGTGAAG	30014	ACCGCCAGTTCTGTCAGTGTGAAGGTTTAAGAGCTATGCTGGAAACAGCATAGCAAGTTTAAATAAGGCTAGTCCGTTATCAACTTGAAAAAGTGGCACCGAGTCGGTGCTTTTTTCG
UIMC1	51720	4|sg_hUIMC1_05|UIMC1	CAGAGGTCGAGATCTGGTAG	28099	ACCGCAGAGGTCGAGATCTGGTAGGTTTAAGAGCTATGCTGGAAACAGCATAGCAAGTTTAAATAAGGCTAGTCCGTTATCAACTTGAAAAAGTGGCACCGAGTCGGTGCTTTTTTCG
UIMC1	51720	4|sg_hUIMC1_06|UIMC1	TGACAGATGTACTGGCCACT	31807	ACCGTGACAGATGTACTGGCCACTGTTTAAGAGCTATGCTGGAAACAGCATAGCAAGTTTAAATAAGGCTAGTCCGTTATCAACTTGAAAAAGTGGCACCGAGTCGGTGCTTTTTTCG
UIMC1	51720	4|sg_hUIMC1_07|UIMC1	GAGCCTTTAAACAGTGATGG	24243	ACCGGAGCCTTTAAACAGTGATGGGTTTAAGAGCTATGCTGGAAACAGCATAGCAAGTTTAAATAAGGCTAGTCCGTTATCAACTTGAAAAAGTGGCACCGAGTCGGTGCTTTTTTCG
UIMC1	51720	4|sg_hUIMC1_08|UIMC1	ATTGTGATATCCGATAGTGA	29084	ACCGATTGTGATATCCGATAGTGAGTTTAAGAGCTATGCTGGAAACAGCATAGCAAGTTTAAATAAGGCTAGTCCGTTATCAACTTGAAAAAGTGGCACCGAGTCGGTGCTTTTTTCG
UIMC1	51720	4|sg_hUIMC1_09|UIMC1	AGAGCCTGAAAATGGCTCAG	28847	ACCGAGAGCCTGAAAATGGCTCAGGTTTAAGAGCTATGCTGGAAACAGCATAGCAAGTTTAAATAAGGCTAGTCCGTTATCAACTTGAAAAAGTGGCACCGAGTCGGTGCTTTTTTCG
UIMC1	51720	4|sg_hUIMC1_10|UIMC1	CAACTGGCAGAGAATGACCT	31023	ACCGCAACTGGCAGAGAATGACCTGTTTAAGAGCTATGCTGGAAACAGCATAGCAAGTTTAAATAAGGCTAGTCCGTTATCAACTTGAAAAAGTGGCACCGAGTCGGTGCTTTTTTCG
UNG	7374	4|sg_hUNG_01|UNG	GATCCAGAGGAACAAGGCCG	30989	ACCGGATCCAGAGGAACAAGGCCGGTTTAAGAGCTATGCTGGAAACAGCATAGCAAGTTTAAATAAGGCTAGTCCGTTATCAACTTGAAAAAGTGGCACCGAGTCGGTGCTTTTTTCG
UNG	7374	4|sg_hUNG_02|UNG	TCCAACTGCTCGGCACTCAG	30150	ACCGTCCAACTGCTCGGCACTCAGGTTTAAGAGCTATGCTGGAAACAGCATAGCAAGTTTAAATAAGGCTAGTCCGTTATCAACTTGAAAAAGTGGCACCGAGTCGGTGCTTTTTTCG
UNG	7374	4|sg_hUNG_03|UNG	GCACTCAGCGGCGAGGAGGG	25684	ACCGGCACTCAGCGGCGAGGAGGGGTTTAAGAGCTATGCTGGAAACAGCATAGCAAGTTTAAATAAGGCTAGTCCGTTATCAACTTGAAAAAGTGGCACCGAGTCGGTGCTTTTTTCG
UNG	7374	4|sg_hUNG_04|UNG	TGAGGAAAGCGGAGATGCGG	28534	ACCGTGAGGAAAGCGGAGATGCGGGTTTAAGAGCTATGCTGGAAACAGCATAGCAAGTTTAAATAAGGCTAGTCCGTTATCAACTTGAAAAAGTGGCACCGAGTCGGTGCTTTTTTCG
UNG	7374	4|sg_hUNG_05|UNG	CAGCTCTCTCCAAAGCCCAC	27608	ACCGCAGCTCTCTCCAAAGCCCACGTTTAAGAGCTATGCTGGAAACAGCATAGCAAGTTTAAATAAGGCTAGTCCGTTATCAACTTGAAAAAGTGGCACCGAGTCGGTGCTTTTTTCG
UNG	7374	4|sg_hUNG_06|UNG	GCGGGCCGCGAGTCTGAGCA	23454	ACCGGCGGGCCGCGAGTCTGAGCAGTTTAAGAGCTATGCTGGAAACAGCATAGCAAGTTTAAATAAGGCTAGTCCGTTATCAACTTGAAAAAGTGGCACCGAGTCGGTGCTTTTTTCG
UNG	7374	4|sg_hUNG_07|UNG	GCGGCCCGCAACGTGCCCGT	30256	ACCGGCGGCCCGCAACGTGCCCGTGTTTAAGAGCTATGCTGGAAACAGCATAGCAAGTTTAAATAAGGCTAGTCCGTTATCAACTTGAAAAAGTGGCACCGAGTCGGTGCTTTTTTCG
UNG	7374	4|sg_hUNG_08|UNG	GCCCCGAGCCGGCCGTCCAG	20200	ACCGGCCCCGAGCCGGCCGTCCAGGTTTAAGAGCTATGCTGGAAACAGCATAGCAAGTTTAAATAAGGCTAGTCCGTTATCAACTTGAAAAAGTGGCACCGAGTCGGTGCTTTTTTCG
UNG	7374	4|sg_hUNG_09|UNG	ATGGACCTAATCAAGCTCAC	30814	ACCGATGGACCTAATCAAGCTCACGTTTAAGAGCTATGCTGGAAACAGCATAGCAAGTTTAAATAAGGCTAGTCCGTTATCAACTTGAAAAAGTGGCACCGAGTCGGTGCTTTTTTCG
UNG	7374	4|sg_hUNG_10|UNG	GGGCGTGTCGCTTCCTGGCG	22676	ACCGGGGCGTGTCGCTTCCTGGCGGTTTAAGAGCTATGCTGGAAACAGCATAGCAAGTTTAAATAAGGCTAGTCCGTTATCAACTTGAAAAAGTGGCACCGAGTCGGTGCTTTTTTCG
UVSSA	57654	4|sg_hUVSSA_01|UVSSA	AATTGAATCCTGCTTGACGG	29604	ACCGAATTGAATCCTGCTTGACGGGTTTAAGAGCTATGCTGGAAACAGCATAGCAAGTTTAAATAAGGCTAGTCCGTTATCAACTTGAAAAAGTGGCACCGAGTCGGTGCTTTTTTCG
UVSSA	57654	4|sg_hUVSSA_02|UVSSA	TCAGCTGTGCTATCAGCAGG	32531	ACCGTCAGCTGTGCTATCAGCAGGGTTTAAGAGCTATGCTGGAAACAGCATAGCAAGTTTAAATAAGGCTAGTCCGTTATCAACTTGAAAAAGTGGCACCGAGTCGGTGCTTTTTTCG
UVSSA	57654	4|sg_hUVSSA_03|UVSSA	CTATCAGCAGGCGGTAGGCG	29358	ACCGCTATCAGCAGGCGGTAGGCGGTTTAAGAGCTATGCTGGAAACAGCATAGCAAGTTTAAATAAGGCTAGTCCGTTATCAACTTGAAAAAGTGGCACCGAGTCGGTGCTTTTTTCG
UVSSA	57654	4|sg_hUVSSA_04|UVSSA	CTTTGACCCGAACCCGGAGA	25618	ACCGCTTTGACCCGAACCCGGAGAGTTTAAGAGCTATGCTGGAAACAGCATAGCAAGTTTAAATAAGGCTAGTCCGTTATCAACTTGAAAAAGTGGCACCGAGTCGGTGCTTTTTTCG
UVSSA	57654	4|sg_hUVSSA_05|UVSSA	GCTGATAGCACAGCTGACCC	31517	ACCGGCTGATAGCACAGCTGACCCGTTTAAGAGCTATGCTGGAAACAGCATAGCAAGTTTAAATAAGGCTAGTCCGTTATCAACTTGAAAAAGTGGCACCGAGTCGGTGCTTTTTTCG
UVSSA	57654	4|sg_hUVSSA_06|UVSSA	CTTGCATCTCCCTCTCCGCC	36006	ACCGCTTGCATCTCCCTCTCCGCCGTTTAAGAGCTATGCTGGAAACAGCATAGCAAGTTTAAATAAGGCTAGTCCGTTATCAACTTGAAAAAGTGGCACCGAGTCGGTGCTTTTTTCG
UVSSA	57654	4|sg_hUVSSA_07|UVSSA	GCCCGCGCAGGAGGAGCGAA	29035	ACCGGCCCGCGCAGGAGGAGCGAAGTTTAAGAGCTATGCTGGAAACAGCATAGCAAGTTTAAATAAGGCTAGTCCGTTATCAACTTGAAAAAGTGGCACCGAGTCGGTGCTTTTTTCG
UVSSA	57654	4|sg_hUVSSA_08|UVSSA	AGAAATTGAATCCTGCTTGA	29187	ACCGAGAAATTGAATCCTGCTTGAGTTTAAGAGCTATGCTGGAAACAGCATAGCAAGTTTAAATAAGGCTAGTCCGTTATCAACTTGAAAAAGTGGCACCGAGTCGGTGCTTTTTTCG
UVSSA	57654	4|sg_hUVSSA_09|UVSSA	GCCTCTGTGCCGCCTCCCTG	32463	ACCGGCCTCTGTGCCGCCTCCCTGGTTTAAGAGCTATGCTGGAAACAGCATAGCAAGTTTAAATAAGGCTAGTCCGTTATCAACTTGAAAAAGTGGCACCGAGTCGGTGCTTTTTTCG
UVSSA	57654	4|sg_hUVSSA_10|UVSSA	GGGTCAGCTGTGCTATCAGC	30971	ACCGGGGTCAGCTGTGCTATCAGCGTTTAAGAGCTATGCTGGAAACAGCATAGCAAGTTTAAATAAGGCTAGTCCGTTATCAACTTGAAAAAGTGGCACCGAGTCGGTGCTTTTTTCG
WRN	7486	4|sg_hWRN_01|WRN	AGAAAACCTCAATAGTGGCA	28639	ACCGAGAAAACCTCAATAGTGGCAGTTTAAGAGCTATGCTGGAAACAGCATAGCAAGTTTAAATAAGGCTAGTCCGTTATCAACTTGAAAAAGTGGCACCGAGTCGGTGCTTTTTTCG
WRN	7486	4|sg_hWRN_02|WRN	AGCATCGTAACTATACACAA	29378	ACCGAGCATCGTAACTATACACAAGTTTAAGAGCTATGCTGGAAACAGCATAGCAAGTTTAAATAAGGCTAGTCCGTTATCAACTTGAAAAAGTGGCACCGAGTCGGTGCTTTTTTCG
WRN	7486	4|sg_hWRN_03|WRN	TCAGGAGCTGTTTACCTAAG	28277	ACCGTCAGGAGCTGTTTACCTAAGGTTTAAGAGCTATGCTGGAAACAGCATAGCAAGTTTAAATAAGGCTAGTCCGTTATCAACTTGAAAAAGTGGCACCGAGTCGGTGCTTTTTTCG
WRN	7486	4|sg_hWRN_04|WRN	TTAGCATGAGTCTATCAGAT	27829	ACCGTTAGCATGAGTCTATCAGATGTTTAAGAGCTATGCTGGAAACAGCATAGCAAGTTTAAATAAGGCTAGTCCGTTATCAACTTGAAAAAGTGGCACCGAGTCGGTGCTTTTTTCG
WRN	7486	4|sg_hWRN_05|WRN	GTAAATTGGAAAACCCACGG	24396	ACCGGTAAATTGGAAAACCCACGGGTTTAAGAGCTATGCTGGAAACAGCATAGCAAGTTTAAATAAGGCTAGTCCGTTATCAACTTGAAAAAGTGGCACCGAGTCGGTGCTTTTTTCG
WRN	7486	4|sg_hWRN_06|WRN	GGATGTGGTGGGATTTGACA	26895	ACCGGGATGTGGTGGGATTTGACAGTTTAAGAGCTATGCTGGAAACAGCATAGCAAGTTTAAATAAGGCTAGTCCGTTATCAACTTGAAAAAGTGGCACCGAGTCGGTGCTTTTTTCG
WRN	7486	4|sg_hWRN_07|WRN	GGCCACCATTATACAATAGA	23385	ACCGGGCCACCATTATACAATAGAGTTTAAGAGCTATGCTGGAAACAGCATAGCAAGTTTAAATAAGGCTAGTCCGTTATCAACTTGAAAAAGTGGCACCGAGTCGGTGCTTTTTTCG
WRN	7486	4|sg_hWRN_08|WRN	ACAGTTGACTTCAATCTCTG	29985	ACCGACAGTTGACTTCAATCTCTGGTTTAAGAGCTATGCTGGAAACAGCATAGCAAGTTTAAATAAGGCTAGTCCGTTATCAACTTGAAAAAGTGGCACCGAGTCGGTGCTTTTTTCG
WRN	7486	4|sg_hWRN_09|WRN	TTTGAAGATTCAACTACTGG	25179	ACCGTTTGAAGATTCAACTACTGGGTTTAAGAGCTATGCTGGAAACAGCATAGCAAGTTTAAATAAGGCTAGTCCGTTATCAACTTGAAAAAGTGGCACCGAGTCGGTGCTTTTTTCG
WRN	7486	4|sg_hWRN_10|WRN	GATCATTTAGCTAAACATGA	27320	ACCGGATCATTTAGCTAAACATGAGTTTAAGAGCTATGCTGGAAACAGCATAGCAAGTTTAAATAAGGCTAGTCCGTTATCAACTTGAAAAAGTGGCACCGAGTCGGTGCTTTTTTCG
XAB2	56949	4|sg_hXAB2_01|XAB2	GAAACGCTCGTCGTTCACCA	30227	ACCGGAAACGCTCGTCGTTCACCAGTTTAAGAGCTATGCTGGAAACAGCATAGCAAGTTTAAATAAGGCTAGTCCGTTATCAACTTGAAAAAGTGGCACCGAGTCGGTGCTTTTTTCG
XAB2	56949	4|sg_hXAB2_02|XAB2	GGCTCAATCAGCTATACGAG	27314	ACCGGGCTCAATCAGCTATACGAGGTTTAAGAGCTATGCTGGAAACAGCATAGCAAGTTTAAATAAGGCTAGTCCGTTATCAACTTGAAAAAGTGGCACCGAGTCGGTGCTTTTTTCG
XAB2	56949	4|sg_hXAB2_03|XAB2	CGCTACATCGAGTTCAAACA	31970	ACCGCGCTACATCGAGTTCAAACAGTTTAAGAGCTATGCTGGAAACAGCATAGCAAGTTTAAATAAGGCTAGTCCGTTATCAACTTGAAAAAGTGGCACCGAGTCGGTGCTTTTTTCG
XAB2	56949	4|sg_hXAB2_04|XAB2	ACTCTGGTACCGATACCTGA	28888	ACCGACTCTGGTACCGATACCTGAGTTTAAGAGCTATGCTGGAAACAGCATAGCAAGTTTAAATAAGGCTAGTCCGTTATCAACTTGAAAAAGTGGCACCGAGTCGGTGCTTTTTTCG
XAB2	56949	4|sg_hXAB2_05|XAB2	GATGATGGCGTCCACATTGA	28711	ACCGGATGATGGCGTCCACATTGAGTTTAAGAGCTATGCTGGAAACAGCATAGCAAGTTTAAATAAGGCTAGTCCGTTATCAACTTGAAAAAGTGGCACCGAGTCGGTGCTTTTTTCG
XAB2	56949	4|sg_hXAB2_06|XAB2	TGATTTCCTCCTCATAGGGG	23986	ACCGTGATTTCCTCCTCATAGGGGGTTTAAGAGCTATGCTGGAAACAGCATAGCAAGTTTAAATAAGGCTAGTCCGTTATCAACTTGAAAAAGTGGCACCGAGTCGGTGCTTTTTTCG
XAB2	56949	4|sg_hXAB2_07|XAB2	CAGTAATCTAGCCACAGACG	31013	ACCGCAGTAATCTAGCCACAGACGGTTTAAGAGCTATGCTGGAAACAGCATAGCAAGTTTAAATAAGGCTAGTCCGTTATCAACTTGAAAAAGTGGCACCGAGTCGGTGCTTTTTTCG
XAB2	56949	4|sg_hXAB2_08|XAB2	AGTACCTCAAGTCAAGTGAC	29849	ACCGAGTACCTCAAGTCAAGTGACGTTTAAGAGCTATGCTGGAAACAGCATAGCAAGTTTAAATAAGGCTAGTCCGTTATCAACTTGAAAAAGTGGCACCGAGTCGGTGCTTTTTTCG
XAB2	56949	4|sg_hXAB2_09|XAB2	TCGTATAGCTGATTGAGCCT	31552	ACCGTCGTATAGCTGATTGAGCCTGTTTAAGAGCTATGCTGGAAACAGCATAGCAAGTTTAAATAAGGCTAGTCCGTTATCAACTTGAAAAAGTGGCACCGAGTCGGTGCTTTTTTCG
XAB2	56949	4|sg_hXAB2_10|XAB2	GCATGATTTCCTCCTCATAG	28801	ACCGGCATGATTTCCTCCTCATAGGTTTAAGAGCTATGCTGGAAACAGCATAGCAAGTTTAAATAAGGCTAGTCCGTTATCAACTTGAAAAAGTGGCACCGAGTCGGTGCTTTTTTCG
XPA	7507	4|sg_hXPA_01|XPA	CTCGATACTCGCCCGCACCG	31558	ACCGCTCGATACTCGCCCGCACCGGTTTAAGAGCTATGCTGGAAACAGCATAGCAAGTTTAAATAAGGCTAGTCCGTTATCAACTTGAAAAAGTGGCACCGAGTCGGTGCTTTTTTCG
XPA	7507	4|sg_hXPA_02|XPA	GGCGGCTTTAGAGCAACCCG	20796	ACCGGGCGGCTTTAGAGCAACCCGGTTTAAGAGCTATGCTGGAAACAGCATAGCAAGTTTAAATAAGGCTAGTCCGTTATCAACTTGAAAAAGTGGCACCGAGTCGGTGCTTTTTTCG
XPA	7507	4|sg_hXPA_03|XPA	GTATCGAGCGGAAGCGGCAG	29432	ACCGGTATCGAGCGGAAGCGGCAGGTTTAAGAGCTATGCTGGAAACAGCATAGCAAGTTTAAATAAGGCTAGTCCGTTATCAACTTGAAAAAGTGGCACCGAGTCGGTGCTTTTTTCG
XPA	7507	4|sg_hXPA_04|XPA	AGAAGCAAAGGAAGTCCGAC	38804	ACCGAGAAGCAAAGGAAGTCCGACGTTTAAGAGCTATGCTGGAAACAGCATAGCAAGTTTAAATAAGGCTAGTCCGTTATCAACTTGAAAAAGTGGCACCGAGTCGGTGCTTTTTTCG
XPA	7507	4|sg_hXPA_05|XPA	CGGTGCGGGCGAGTATCGAG	25270	ACCGCGGTGCGGGCGAGTATCGAGGTTTAAGAGCTATGCTGGAAACAGCATAGCAAGTTTAAATAAGGCTAGTCCGTTATCAACTTGAAAAAGTGGCACCGAGTCGGTGCTTTTTTCG
XPA	7507	4|sg_hXPA_06|XPA	GGGCGAGTATCGAGCGGAAG	22071	ACCGGGGCGAGTATCGAGCGGAAGGTTTAAGAGCTATGCTGGAAACAGCATAGCAAGTTTAAATAAGGCTAGTCCGTTATCAACTTGAAAAAGTGGCACCGAGTCGGTGCTTTTTTCG
XPA	7507	4|sg_hXPA_07|XPA	AGTAGGGCCGGGCAGCCAGC	28600	ACCGAGTAGGGCCGGGCAGCCAGCGTTTAAGAGCTATGCTGGAAACAGCATAGCAAGTTTAAATAAGGCTAGTCCGTTATCAACTTGAAAAAGTGGCACCGAGTCGGTGCTTTTTTCG
XPA	7507	4|sg_hXPA_08|XPA	AGAATCCACATCATTCACAA	27370	ACCGAGAATCCACATCATTCACAAGTTTAAGAGCTATGCTGGAAACAGCATAGCAAGTTTAAATAAGGCTAGTCCGTTATCAACTTGAAAAAGTGGCACCGAGTCGGTGCTTTTTTCG
XPA	7507	4|sg_hXPA_09|XPA	CCGGCCCTACTCGGCGACGG	27143	ACCGCCGGCCCTACTCGGCGACGGGTTTAAGAGCTATGCTGGAAACAGCATAGCAAGTTTAAATAAGGCTAGTCCGTTATCAACTTGAAAAAGTGGCACCGAGTCGGTGCTTTTTTCG
XPA	7507	4|sg_hXPA_10|XPA	GAGCAGTAAGAAGCAGCGTG	35724	ACCGGAGCAGTAAGAAGCAGCGTGGTTTAAGAGCTATGCTGGAAACAGCATAGCAAGTTTAAATAAGGCTAGTCCGTTATCAACTTGAAAAAGTGGCACCGAGTCGGTGCTTTTTTCG
XPC	7508	4|sg_hXPC_01|XPC	CTGCGCAGTTCGCGTCCCCG	33027	ACCGCTGCGCAGTTCGCGTCCCCGGTTTAAGAGCTATGCTGGAAACAGCATAGCAAGTTTAAATAAGGCTAGTCCGTTATCAACTTGAAAAAGTGGCACCGAGTCGGTGCTTTTTTCG
XPC	7508	4|sg_hXPC_02|XPC	AGAGGCTGCAGTCATCCTGG	27458	ACCGAGAGGCTGCAGTCATCCTGGGTTTAAGAGCTATGCTGGAAACAGCATAGCAAGTTTAAATAAGGCTAGTCCGTTATCAACTTGAAAAAGTGGCACCGAGTCGGTGCTTTTTTCG
XPC	7508	4|sg_hXPC_03|XPC	GTTTGAGACATATCTTCGGA	27130	ACCGGTTTGAGACATATCTTCGGAGTTTAAGAGCTATGCTGGAAACAGCATAGCAAGTTTAAATAAGGCTAGTCCGTTATCAACTTGAAAAAGTGGCACCGAGTCGGTGCTTTTTTCG
XPC	7508	4|sg_hXPC_04|XPC	GATGAAACGTTTCAATAAAG	26602	ACCGGATGAAACGTTTCAATAAAGGTTTAAGAGCTATGCTGGAAACAGCATAGCAAGTTTAAATAAGGCTAGTCCGTTATCAACTTGAAAAAGTGGCACCGAGTCGGTGCTTTTTTCG
XPC	7508	4|sg_hXPC_05|XPC	GAGGTCATCCCCATCGCTGA	24928	ACCGGAGGTCATCCCCATCGCTGAGTTTAAGAGCTATGCTGGAAACAGCATAGCAAGTTTAAATAAGGCTAGTCCGTTATCAACTTGAAAAAGTGGCACCGAGTCGGTGCTTTTTTCG
XPC	7508	4|sg_hXPC_06|XPC	ACTGCGCAGCCAGAAATCCA	29180	ACCGACTGCGCAGCCAGAAATCCAGTTTAAGAGCTATGCTGGAAACAGCATAGCAAGTTTAAATAAGGCTAGTCCGTTATCAACTTGAAAAAGTGGCACCGAGTCGGTGCTTTTTTCG
XPC	7508	4|sg_hXPC_07|XPC	CTTCTCTCCAAAGTTTCACA	24562	ACCGCTTCTCTCCAAAGTTTCACAGTTTAAGAGCTATGCTGGAAACAGCATAGCAAGTTTAAATAAGGCTAGTCCGTTATCAACTTGAAAAAGTGGCACCGAGTCGGTGCTTTTTTCG
XPC	7508	4|sg_hXPC_08|XPC	TCAGATGGTGTGCCTTCTTG	35909	ACCGTCAGATGGTGTGCCTTCTTGGTTTAAGAGCTATGCTGGAAACAGCATAGCAAGTTTAAATAAGGCTAGTCCGTTATCAACTTGAAAAAGTGGCACCGAGTCGGTGCTTTTTTCG
XPC	7508	4|sg_hXPC_09|XPC	TTTCAATAAAGGGGTCCATG	25991	ACCGTTTCAATAAAGGGGTCCATGGTTTAAGAGCTATGCTGGAAACAGCATAGCAAGTTTAAATAAGGCTAGTCCGTTATCAACTTGAAAAAGTGGCACCGAGTCGGTGCTTTTTTCG
XPC	7508	4|sg_hXPC_10|XPC	GGATGAAGCCCTCAGCGATG	26248	ACCGGGATGAAGCCCTCAGCGATGGTTTAAGAGCTATGCTGGAAACAGCATAGCAAGTTTAAATAAGGCTAGTCCGTTATCAACTTGAAAAAGTGGCACCGAGTCGGTGCTTTTTTCG
XRCC1	7515	4|sg_hXRCC1_01|XRCC1	GCTTTCGTGGAGGTGCTGGT	26154	ACCGGCTTTCGTGGAGGTGCTGGTGTTTAAGAGCTATGCTGGAAACAGCATAGCAAGTTTAAATAAGGCTAGTCCGTTATCAACTTGAAAAAGTGGCACCGAGTCGGTGCTTTTTTCG
XRCC1	7515	4|sg_hXRCC1_02|XRCC1	TGATGGCTCAGCTTTCGTGG	34229	ACCGTGATGGCTCAGCTTTCGTGGGTTTAAGAGCTATGCTGGAAACAGCATAGCAAGTTTAAATAAGGCTAGTCCGTTATCAACTTGAAAAAGTGGCACCGAGTCGGTGCTTTTTTCG
XRCC1	7515	4|sg_hXRCC1_03|XRCC1	AGACACTTACCGAAAATGGC	30153	ACCGAGACACTTACCGAAAATGGCGTTTAAGAGCTATGCTGGAAACAGCATAGCAAGTTTAAATAAGGCTAGTCCGTTATCAACTTGAAAAAGTGGCACCGAGTCGGTGCTTTTTTCG
XRCC1	7515	4|sg_hXRCC1_04|XRCC1	ATGAGAGCGCCAACTCTCTG	29709	ACCGATGAGAGCGCCAACTCTCTGGTTTAAGAGCTATGCTGGAAACAGCATAGCAAGTTTAAATAAGGCTAGTCCGTTATCAACTTGAAAAAGTGGCACCGAGTCGGTGCTTTTTTCG
XRCC1	7515	4|sg_hXRCC1_05|XRCC1	TGCAGGACACGACATGGCGG	30717	ACCGTGCAGGACACGACATGGCGGGTTTAAGAGCTATGCTGGAAACAGCATAGCAAGTTTAAATAAGGCTAGTCCGTTATCAACTTGAAAAAGTGGCACCGAGTCGGTGCTTTTTTCG
XRCC1	7515	4|sg_hXRCC1_06|XRCC1	TCCCCTTCCGAGAGCCGCAG	28148	ACCGTCCCCTTCCGAGAGCCGCAGGTTTAAGAGCTATGCTGGAAACAGCATAGCAAGTTTAAATAAGGCTAGTCCGTTATCAACTTGAAAAAGTGGCACCGAGTCGGTGCTTTTTTCG
XRCC1	7515	4|sg_hXRCC1_07|XRCC1	TACAAAACTCAAGCCAAAGG	31265	ACCGTACAAAACTCAAGCCAAAGGGTTTAAGAGCTATGCTGGAAACAGCATAGCAAGTTTAAATAAGGCTAGTCCGTTATCAACTTGAAAAAGTGGCACCGAGTCGGTGCTTTTTTCG
XRCC1	7515	4|sg_hXRCC1_08|XRCC1	CCGGTCCCAGCGCTTCTCGG	30981	ACCGCCGGTCCCAGCGCTTCTCGGGTTTAAGAGCTATGCTGGAAACAGCATAGCAAGTTTAAATAAGGCTAGTCCGTTATCAACTTGAAAAAGTGGCACCGAGTCGGTGCTTTTTTCG
XRCC1	7515	4|sg_hXRCC1_09|XRCC1	CAGGCCCAAACATGCGAACG	33659	ACCGCAGGCCCAAACATGCGAACGGTTTAAGAGCTATGCTGGAAACAGCATAGCAAGTTTAAATAAGGCTAGTCCGTTATCAACTTGAAAAAGTGGCACCGAGTCGGTGCTTTTTTCG
XRCC1	7515	4|sg_hXRCC1_10|XRCC1	GGCAGCCGCCGAGAAGCGCT	32189	ACCGGGCAGCCGCCGAGAAGCGCTGTTTAAGAGCTATGCTGGAAACAGCATAGCAAGTTTAAATAAGGCTAGTCCGTTATCAACTTGAAAAAGTGGCACCGAGTCGGTGCTTTTTTCG
XRCC2	7516	4|sg_hXRCC2_01|XRCC2	CACTTTCTCCTCCATTGACG	29214	ACCGCACTTTCTCCTCCATTGACGGTTTAAGAGCTATGCTGGAAACAGCATAGCAAGTTTAAATAAGGCTAGTCCGTTATCAACTTGAAAAAGTGGCACCGAGTCGGTGCTTTTTTCG
XRCC2	7516	4|sg_hXRCC2_02|XRCC2	CTAGCCGGAGCATATCAAAG	28214	ACCGCTAGCCGGAGCATATCAAAGGTTTAAGAGCTATGCTGGAAACAGCATAGCAAGTTTAAATAAGGCTAGTCCGTTATCAACTTGAAAAAGTGGCACCGAGTCGGTGCTTTTTTCG
XRCC2	7516	4|sg_hXRCC2_03|XRCC2	GTAAAGTGTAAGAAGTAAGT	28797	ACCGGTAAAGTGTAAGAAGTAAGTGTTTAAGAGCTATGCTGGAAACAGCATAGCAAGTTTAAATAAGGCTAGTCCGTTATCAACTTGAAAAAGTGGCACCGAGTCGGTGCTTTTTTCG
XRCC2	7516	4|sg_hXRCC2_04|XRCC2	ACAGGCTATCCAAAATCAAA	26353	ACCGACAGGCTATCCAAAATCAAAGTTTAAGAGCTATGCTGGAAACAGCATAGCAAGTTTAAATAAGGCTAGTCCGTTATCAACTTGAAAAAGTGGCACCGAGTCGGTGCTTTTTTCG
XRCC2	7516	4|sg_hXRCC2_05|XRCC2	GCTTGTAAATGACTATCGCC	29359	ACCGGCTTGTAAATGACTATCGCCGTTTAAGAGCTATGCTGGAAACAGCATAGCAAGTTTAAATAAGGCTAGTCCGTTATCAACTTGAAAAAGTGGCACCGAGTCGGTGCTTTTTTCG
XRCC2	7516	4|sg_hXRCC2_06|XRCC2	GTGTCGTTGCAAAAAGAACC	27395	ACCGGTGTCGTTGCAAAAAGAACCGTTTAAGAGCTATGCTGGAAACAGCATAGCAAGTTTAAATAAGGCTAGTCCGTTATCAACTTGAAAAAGTGGCACCGAGTCGGTGCTTTTTTCG
XRCC2	7516	4|sg_hXRCC2_07|XRCC2	CTACAGACCTTATCTCTGTA	27931	ACCGCTACAGACCTTATCTCTGTAGTTTAAGAGCTATGCTGGAAACAGCATAGCAAGTTTAAATAAGGCTAGTCCGTTATCAACTTGAAAAAGTGGCACCGAGTCGGTGCTTTTTTCG
XRCC2	7516	4|sg_hXRCC2_08|XRCC2	AGTCGTCGAGAGGCATGAGA	28418	ACCGAGTCGTCGAGAGGCATGAGAGTTTAAGAGCTATGCTGGAAACAGCATAGCAAGTTTAAATAAGGCTAGTCCGTTATCAACTTGAAAAAGTGGCACCGAGTCGGTGCTTTTTTCG
XRCC2	7516	4|sg_hXRCC2_09|XRCC2	TACTGGATAGACCGCGTCAA	29129	ACCGTACTGGATAGACCGCGTCAAGTTTAAGAGCTATGCTGGAAACAGCATAGCAAGTTTAAATAAGGCTAGTCCGTTATCAACTTGAAAAAGTGGCACCGAGTCGGTGCTTTTTTCG
XRCC2	7516	4|sg_hXRCC2_10|XRCC2	ATTACCACTTTGATATGCTC	30494	ACCGATTACCACTTTGATATGCTCGTTTAAGAGCTATGCTGGAAACAGCATAGCAAGTTTAAATAAGGCTAGTCCGTTATCAACTTGAAAAAGTGGCACCGAGTCGGTGCTTTTTTCG
XRCC3	7517	4|sg_hXRCC3_01|XRCC3	GGAACGTCAGTGCGCAGCCG	32491	ACCGGGAACGTCAGTGCGCAGCCGGTTTAAGAGCTATGCTGGAAACAGCATAGCAAGTTTAAATAAGGCTAGTCCGTTATCAACTTGAAAAAGTGGCACCGAGTCGGTGCTTTTTTCG
XRCC3	7517	4|sg_hXRCC3_02|XRCC3	GCTTCCCCGCAAGTGTAAGG	24145	ACCGGCTTCCCCGCAAGTGTAAGGGTTTAAGAGCTATGCTGGAAACAGCATAGCAAGTTTAAATAAGGCTAGTCCGTTATCAACTTGAAAAAGTGGCACCGAGTCGGTGCTTTTTTCG
XRCC3	7517	4|sg_hXRCC3_03|XRCC3	ACGGCCTCCTTACACTTGCG	30296	ACCGACGGCCTCCTTACACTTGCGGTTTAAGAGCTATGCTGGAAACAGCATAGCAAGTTTAAATAAGGCTAGTCCGTTATCAACTTGAAAAAGTGGCACCGAGTCGGTGCTTTTTTCG
XRCC3	7517	4|sg_hXRCC3_04|XRCC3	TCAGCAAGTGCCAGACCTCG	30403	ACCGTCAGCAAGTGCCAGACCTCGGTTTAAGAGCTATGCTGGAAACAGCATAGCAAGTTTAAATAAGGCTAGTCCGTTATCAACTTGAAAAAGTGGCACCGAGTCGGTGCTTTTTTCG
XRCC3	7517	4|sg_hXRCC3_05|XRCC3	GGTCTGGCACTTGCTGAGAA	27009	ACCGGGTCTGGCACTTGCTGAGAAGTTTAAGAGCTATGCTGGAAACAGCATAGCAAGTTTAAATAAGGCTAGTCCGTTATCAACTTGAAAAAGTGGCACCGAGTCGGTGCTTTTTTCG
XRCC3	7517	4|sg_hXRCC3_06|XRCC3	CCTGGTGGTCATCGACTCGG	28611	ACCGCCTGGTGGTCATCGACTCGGGTTTAAGAGCTATGCTGGAAACAGCATAGCAAGTTTAAATAAGGCTAGTCCGTTATCAACTTGAAAAAGTGGCACCGAGTCGGTGCTTTTTTCG
XRCC3	7517	4|sg_hXRCC3_07|XRCC3	AGCTCAGTGATGCCGTCCAG	31370	ACCGAGCTCAGTGATGCCGTCCAGGTTTAAGAGCTATGCTGGAAACAGCATAGCAAGTTTAAATAAGGCTAGTCCGTTATCAACTTGAAAAAGTGGCACCGAGTCGGTGCTTTTTTCG
XRCC3	7517	4|sg_hXRCC3_08|XRCC3	GTCCCCGTACTGCTGTCTCG	33059	ACCGGTCCCCGTACTGCTGTCTCGGTTTAAGAGCTATGCTGGAAACAGCATAGCAAGTTTAAATAAGGCTAGTCCGTTATCAACTTGAAAAAGTGGCACCGAGTCGGTGCTTTTTTCG
XRCC3	7517	4|sg_hXRCC3_09|XRCC3	TGCCCCGAGACAGCAGTACG	30825	ACCGTGCCCCGAGACAGCAGTACGGTTTAAGAGCTATGCTGGAAACAGCATAGCAAGTTTAAATAAGGCTAGTCCGTTATCAACTTGAAAAAGTGGCACCGAGTCGGTGCTTTTTTCG
XRCC3	7517	4|sg_hXRCC3_10|XRCC3	TGAGCTGGCCGGACGCAGCT	32157	ACCGTGAGCTGGCCGGACGCAGCTGTTTAAGAGCTATGCTGGAAACAGCATAGCAAGTTTAAATAAGGCTAGTCCGTTATCAACTTGAAAAAGTGGCACCGAGTCGGTGCTTTTTTCG
XRCC4	7518	4|sg_hXRCC4_01|XRCC4	TGGAGACTGATCTTTATAAG	23054	ACCGTGGAGACTGATCTTTATAAGGTTTAAGAGCTATGCTGGAAACAGCATAGCAAGTTTAAATAAGGCTAGTCCGTTATCAACTTGAAAAAGTGGCACCGAGTCGGTGCTTTTTTCG
XRCC4	7518	4|sg_hXRCC4_02|XRCC4	TCAGTACTCTCATCATAGAC	25971	ACCGTCAGTACTCTCATCATAGACGTTTAAGAGCTATGCTGGAAACAGCATAGCAAGTTTAAATAAGGCTAGTCCGTTATCAACTTGAAAAAGTGGCACCGAGTCGGTGCTTTTTTCG
XRCC4	7518	4|sg_hXRCC4_03|XRCC4	GTTCTCTAATGACTTCAGCT	28348	ACCGGTTCTCTAATGACTTCAGCTGTTTAAGAGCTATGCTGGAAACAGCATAGCAAGTTTAAATAAGGCTAGTCCGTTATCAACTTGAAAAAGTGGCACCGAGTCGGTGCTTTTTTCG
XRCC4	7518	4|sg_hXRCC4_04|XRCC4	TCTTGAAGCTGATTCTCCTG	31191	ACCGTCTTGAAGCTGATTCTCCTGGTTTAAGAGCTATGCTGGAAACAGCATAGCAAGTTTAAATAAGGCTAGTCCGTTATCAACTTGAAAAAGTGGCACCGAGTCGGTGCTTTTTTCG
XRCC4	7518	4|sg_hXRCC4_05|XRCC4	ACTACCTGAGACGTCTAAAA	26750	ACCGACTACCTGAGACGTCTAAAAGTTTAAGAGCTATGCTGGAAACAGCATAGCAAGTTTAAATAAGGCTAGTCCGTTATCAACTTGAAAAAGTGGCACCGAGTCGGTGCTTTTTTCG
XRCC4	7518	4|sg_hXRCC4_06|XRCC4	TACTGGGTTCAGAAACAAGG	26112	ACCGTACTGGGTTCAGAAACAAGGGTTTAAGAGCTATGCTGGAAACAGCATAGCAAGTTTAAATAAGGCTAGTCCGTTATCAACTTGAAAAAGTGGCACCGAGTCGGTGCTTTTTTCG
XRCC4	7518	4|sg_hXRCC4_07|XRCC4	TTAAACGTGTATACATCAGC	29032	ACCGTTAAACGTGTATACATCAGCGTTTAAGAGCTATGCTGGAAACAGCATAGCAAGTTTAAATAAGGCTAGTCCGTTATCAACTTGAAAAAGTGGCACCGAGTCGGTGCTTTTTTCG
XRCC4	7518	4|sg_hXRCC4_08|XRCC4	TGTAGAAAATGAGTTATACT	24933	ACCGTGTAGAAAATGAGTTATACTGTTTAAGAGCTATGCTGGAAACAGCATAGCAAGTTTAAATAAGGCTAGTCCGTTATCAACTTGAAAAAGTGGCACCGAGTCGGTGCTTTTTTCG
XRCC4	7518	4|sg_hXRCC4_09|XRCC4	CCAACCCAGAGAGATCAGTT	26904	ACCGCCAACCCAGAGAGATCAGTTGTTTAAGAGCTATGCTGGAAACAGCATAGCAAGTTTAAATAAGGCTAGTCCGTTATCAACTTGAAAAAGTGGCACCGAGTCGGTGCTTTTTTCG
XRCC4	7518	4|sg_hXRCC4_10|XRCC4	AGTTCTCTAATGACTTCAGC	29755	ACCGAGTTCTCTAATGACTTCAGCGTTTAAGAGCTATGCTGGAAACAGCATAGCAAGTTTAAATAAGGCTAGTCCGTTATCAACTTGAAAAAGTGGCACCGAGTCGGTGCTTTTTTCG
XRCC5	7520	4|sg_hXRCC5_01|XRCC5	ATACTGATCCCCACCAGAAA	23757	ACCGATACTGATCCCCACCAGAAAGTTTAAGAGCTATGCTGGAAACAGCATAGCAAGTTTAAATAAGGCTAGTCCGTTATCAACTTGAAAAAGTGGCACCGAGTCGGTGCTTTTTTCG
XRCC5	7520	4|sg_hXRCC5_02|XRCC5	AATTGGAGCCAATGGTCAGT	29958	ACCGAATTGGAGCCAATGGTCAGTGTTTAAGAGCTATGCTGGAAACAGCATAGCAAGTTTAAATAAGGCTAGTCCGTTATCAACTTGAAAAAGTGGCACCGAGTCGGTGCTTTTTTCG
XRCC5	7520	4|sg_hXRCC5_03|XRCC5	TACTGATCCCCACCAGAAAG	22852	ACCGTACTGATCCCCACCAGAAAGGTTTAAGAGCTATGCTGGAAACAGCATAGCAAGTTTAAATAAGGCTAGTCCGTTATCAACTTGAAAAAGTGGCACCGAGTCGGTGCTTTTTTCG
XRCC5	7520	4|sg_hXRCC5_04|XRCC5	GTTGTGCTGTGTATGGACGT	33203	ACCGGTTGTGCTGTGTATGGACGTGTTTAAGAGCTATGCTGGAAACAGCATAGCAAGTTTAAATAAGGCTAGTCCGTTATCAACTTGAAAAAGTGGCACCGAGTCGGTGCTTTTTTCG
XRCC5	7520	4|sg_hXRCC5_05|XRCC5	AGCTAATCCTCAAGTCGGCG	31274	ACCGAGCTAATCCTCAAGTCGGCGGTTTAAGAGCTATGCTGGAAACAGCATAGCAAGTTTAAATAAGGCTAGTCCGTTATCAACTTGAAAAAGTGGCACCGAGTCGGTGCTTTTTTCG
XRCC5	7520	4|sg_hXRCC5_06|XRCC5	GGATGCACTAATCGTGAGCA	29856	ACCGGGATGCACTAATCGTGAGCAGTTTAAGAGCTATGCTGGAAACAGCATAGCAAGTTTAAATAAGGCTAGTCCGTTATCAACTTGAAAAAGTGGCACCGAGTCGGTGCTTTTTTCG
XRCC5	7520	4|sg_hXRCC5_07|XRCC5	GGAGATGGCCCCTTTCGCTT	28176	ACCGGGAGATGGCCCCTTTCGCTTGTTTAAGAGCTATGCTGGAAACAGCATAGCAAGTTTAAATAAGGCTAGTCCGTTATCAACTTGAAAAAGTGGCACCGAGTCGGTGCTTTTTTCG
XRCC5	7520	4|sg_hXRCC5_08|XRCC5	GAGCCAATGGTCAGTCGGCA	29643	ACCGGAGCCAATGGTCAGTCGGCAGTTTAAGAGCTATGCTGGAAACAGCATAGCAAGTTTAAATAAGGCTAGTCCGTTATCAACTTGAAAAAGTGGCACCGAGTCGGTGCTTTTTTCG
XRCC5	7520	4|sg_hXRCC5_09|XRCC5	TGTTGTGCTGTGTATGGACG	33513	ACCGTGTTGTGCTGTGTATGGACGGTTTAAGAGCTATGCTGGAAACAGCATAGCAAGTTTAAATAAGGCTAGTCCGTTATCAACTTGAAAAAGTGGCACCGAGTCGGTGCTTTTTTCG
XRCC5	7520	4|sg_hXRCC5_10|XRCC5	CTGACAATCCCCTTTCTGGT	29289	ACCGCTGACAATCCCCTTTCTGGTGTTTAAGAGCTATGCTGGAAACAGCATAGCAAGTTTAAATAAGGCTAGTCCGTTATCAACTTGAAAAAGTGGCACCGAGTCGGTGCTTTTTTCG
XRCC6	2547	4|sg_hXRCC6_01|XRCC6	TCTGGGTACACGAACAGGGA	25425	ACCGTCTGGGTACACGAACAGGGAGTTTAAGAGCTATGCTGGAAACAGCATAGCAAGTTTAAATAAGGCTAGTCCGTTATCAACTTGAAAAAGTGGCACCGAGTCGGTGCTTTTTTCG
XRCC6	2547	4|sg_hXRCC6_02|XRCC6	CTCCCTGTTCGTGTACCCAG	32955	ACCGCTCCCTGTTCGTGTACCCAGGTTTAAGAGCTATGCTGGAAACAGCATAGCAAGTTTAAATAAGGCTAGTCCGTTATCAACTTGAAAAAGTGGCACCGAGTCGGTGCTTTTTTCG
XRCC6	2547	4|sg_hXRCC6_03|XRCC6	CTCTGGGTACACGAACAGGG	26274	ACCGCTCTGGGTACACGAACAGGGGTTTAAGAGCTATGCTGGAAACAGCATAGCAAGTTTAAATAAGGCTAGTCCGTTATCAACTTGAAAAAGTGGCACCGAGTCGGTGCTTTTTTCG
XRCC6	2547	4|sg_hXRCC6_04|XRCC6	GTTGCGGAAGGTTCGCGCCA	30678	ACCGGTTGCGGAAGGTTCGCGCCAGTTTAAGAGCTATGCTGGAAACAGCATAGCAAGTTTAAATAAGGCTAGTCCGTTATCAACTTGAAAAAGTGGCACCGAGTCGGTGCTTTTTTCG
XRCC6	2547	4|sg_hXRCC6_05|XRCC6	GGTCCTGGCCCGGCTGGCTT	25852	ACCGGGTCCTGGCCCGGCTGGCTTGTTTAAGAGCTATGCTGGAAACAGCATAGCAAGTTTAAATAAGGCTAGTCCGTTATCAACTTGAAAAAGTGGCACCGAGTCGGTGCTTTTTTCG
XRCC6	2547	4|sg_hXRCC6_06|XRCC6	GTTTCCCGATAGAGCTTTAT	26200	ACCGGTTTCCCGATAGAGCTTTATGTTTAAGAGCTATGCTGGAAACAGCATAGCAAGTTTAAATAAGGCTAGTCCGTTATCAACTTGAAAAAGTGGCACCGAGTCGGTGCTTTTTTCG
XRCC6	2547	4|sg_hXRCC6_07|XRCC6	GGCTTTGGTCCTGGCCCGGC	26653	ACCGGGCTTTGGTCCTGGCCCGGCGTTTAAGAGCTATGCTGGAAACAGCATAGCAAGTTTAAATAAGGCTAGTCCGTTATCAACTTGAAAAAGTGGCACCGAGTCGGTGCTTTTTTCG
XRCC6	2547	4|sg_hXRCC6_08|XRCC6	CTCCTCTGGGTACACGAACA	27696	ACCGCTCCTCTGGGTACACGAACAGTTTAAGAGCTATGCTGGAAACAGCATAGCAAGTTTAAATAAGGCTAGTCCGTTATCAACTTGAAAAAGTGGCACCGAGTCGGTGCTTTTTTCG
[truncated: 2 more rows]

## Sheet: Annotations for NGS
Gene Symbol	Entrez ID	sgRNA ID (Label)	gRNA
Non-Targeting_Ctrl	n/a	1|sg_Non-Targeting_Ctrl_01|Non-Targeting_Ctrl	AGGCGCCAACATTGACCGTA
Non-Targeting_Ctrl	n/a	1|sg_Non-Targeting_Ctrl_02|Non-Targeting_Ctrl	AGGCTTAAATGGCGAGATTG
Non-Targeting_Ctrl	n/a	1|sg_Non-Targeting_Ctrl_03|Non-Targeting_Ctrl	AGGGAAACCTCTATGGGTAA
Non-Targeting_Ctrl	n/a	1|sg_Non-Targeting_Ctrl_04|Non-Targeting_Ctrl	AGGGATCGTTAGGAAGGGAA
Non-Targeting_Ctrl	n/a	1|sg_Non-Targeting_Ctrl_05|Non-Targeting_Ctrl	AGGGCACCCGGTTCATACGC
Non-Targeting_Ctrl	n/a	1|sg_Non-Targeting_Ctrl_06|Non-Targeting_Ctrl	AGTAGACGGACGGTGAGCTG
Non-Targeting_Ctrl	n/a	1|sg_Non-Targeting_Ctrl_07|Non-Targeting_Ctrl	AGTATGAGACTCATAGGGTG
Non-Targeting_Ctrl	n/a	1|sg_Non-Targeting_Ctrl_08|Non-Targeting_Ctrl	AGTGGGGCGCTAAGTGGGGG
Non-Targeting_Ctrl	n/a	1|sg_Non-Targeting_Ctrl_09|Non-Targeting_Ctrl	AGTGTATCTTCCACCTGTCT
Non-Targeting_Ctrl	n/a	1|sg_Non-Targeting_Ctrl_10|Non-Targeting_Ctrl	AGTGTGGAAAAGCTAACAGA
Non-Targeting_Ctrl	n/a	1|sg_Non-Targeting_Ctrl_11|Non-Targeting_Ctrl	AGTGTTTGAAAAAAGGGCGG
Non-Targeting_Ctrl	n/a	1|sg_Non-Targeting_Ctrl_12|Non-Targeting_Ctrl	AGTTCCCAGAAATATATTGC
Non-Targeting_Ctrl	n/a	1|sg_Non-Targeting_Ctrl_13|Non-Targeting_Ctrl	AGTTCTGTTCGATAGATGCC
Non-Targeting_Ctrl	n/a	1|sg_Non-Targeting_Ctrl_14|Non-Targeting_Ctrl	AGTTGAATGGACCTCGACTA
Non-Targeting_Ctrl	n/a	1|sg_Non-Targeting_Ctrl_15|Non-Targeting_Ctrl	ATAAGCCACACTACCCGCCT
DEFB118	117285	1|sg_hDEFB118_01|DEFB118	GTTGAGTCACTCAAGGGTGT
DEFB118	117285	1|sg_hDEFB118_02|DEFB118	TGTTGAGTCACTCAAGGGTG
DEFB118	117285	1|sg_hDEFB118_03|DEFB118	AGTAAGCAGCAAGAAAGATA
DEFB118	117285	1|sg_hDEFB118_04|DEFB118	TGGGGTAGGAGCACAAGCAT
DEFB118	117285	1|sg_hDEFB118_05|DEFB118	CATGAGCTATGGTGAACATT
DEFB118	117285	1|sg_hDEFB118_06|DEFB118	AAAAATGCTGGAACAGATCA
DEFB118	117285	1|sg_hDEFB118_07|DEFB118	ATGTCGCAGGAACTCGCCTG
DEFB118	117285	1|sg_hDEFB118_08|DEFB118	AAGGGTGTGGGAGATGTCGC
DEFB118	117285	1|sg_hDEFB118_09|DEFB118	TACCTGGGATCACTTGGGGT
DEFB118	117285	1|sg_hDEFB118_10|DEFB118	GAAGAGTCTGAGGCGGGAAG
ENTHD1	150350	1|sg_hENTHD1_01|ENTHD1	ACTTTGATACCCTTAAGTCG
ENTHD1	150350	1|sg_hENTHD1_02|ENTHD1	TCATGGTTGGAAATCAACAG
ENTHD1	150350	1|sg_hENTHD1_03|ENTHD1	GTATAAATCCCTTACCCTAA
ENTHD1	150350	1|sg_hENTHD1_04|ENTHD1	ATAAGCTTCCTAAGTTTGGA
ENTHD1	150350	1|sg_hENTHD1_05|ENTHD1	GGATTGTGCTGGTTTCTGGT
ENTHD1	150350	1|sg_hENTHD1_06|ENTHD1	AGCACAATCCAGCATTCAGA
ENTHD1	150350	1|sg_hENTHD1_07|ENTHD1	TTATTCAGCATTGCAGAGAG
ENTHD1	150350	1|sg_hENTHD1_08|ENTHD1	CAGAGATTATGAATATGCTG
ENTHD1	150350	1|sg_hENTHD1_09|ENTHD1	GCAACTTCTAACGACCCTTG
ENTHD1	150350	1|sg_hENTHD1_10|ENTHD1	GTTTATCAGCCCCGACTTAA
KCNV1	27012	1|sg_hKCNV1_01|KCNV1	GCTGCTCCATGACATGCAGG
KCNV1	27012	1|sg_hKCNV1_02|KCNV1	AGAAGTACTCGTTGTCCACG
KCNV1	27012	1|sg_hKCNV1_03|KCNV1	TTGCGACGATGCCAACCCCG
KCNV1	27012	1|sg_hKCNV1_04|KCNV1	GGCTTCCTACCGCCGCCCCG
KCNV1	27012	1|sg_hKCNV1_05|KCNV1	CCTGCTGCGAGAGCACGAAG
KCNV1	27012	1|sg_hKCNV1_06|KCNV1	CAGCATCGATTCCTGCTGCA
KCNV1	27012	1|sg_hKCNV1_07|KCNV1	CATCTCCATTATCTTCGTGG
KCNV1	27012	1|sg_hKCNV1_08|KCNV1	CGTCATCTCCATTATCTTCG
KCNV1	27012	1|sg_hKCNV1_09|KCNV1	GGACTGCTTCACGGTCAACG
KCNV1	27012	1|sg_hKCNV1_10|KCNV1	GCATCGTCGCAAAGCTCCAG
NOTO	344022	1|sg_hNOTO_01|NOTO	GGTCGGACCCGAGAGCCCGA
NOTO	344022	1|sg_hNOTO_02|NOTO	ATGCCTAGCCCCAGGCCGCG
NOTO	344022	1|sg_hNOTO_03|NOTO	GGTGGCGCACAGGGAAGCAG
NOTO	344022	1|sg_hNOTO_04|NOTO	GATGGCCTCGACCGAGAAAG
NOTO	344022	1|sg_hNOTO_05|NOTO	CACGATGTCGGGCAAGCCCA
NOTO	344022	1|sg_hNOTO_06|NOTO	GTAAAAACCTACGCTCAGGT
NOTO	344022	1|sg_hNOTO_07|NOTO	GGATGGCCTCGACCGAGAAA
NOTO	344022	1|sg_hNOTO_08|NOTO	CCGCAGACGGGAGCCACGCG
NOTO	344022	1|sg_hNOTO_09|NOTO	CAGCGGTCCAGAAGGCCGGG
NOTO	344022	1|sg_hNOTO_10|NOTO	GCGGGTGGCGGGCTGCCTCG
ABRAXAS1	84142	4|sg_hABRAXAS1_01|ABRAXAS1	GGAGGGGGAGAGTACGTCGG
ABRAXAS1	84142	4|sg_hABRAXAS1_02|ABRAXAS1	CGCTTTCCAGCACCTCAACA
ABRAXAS1	84142	4|sg_hABRAXAS1_03|ABRAXAS1	GTGCTCTCGGGCTTTGTGCT
ABRAXAS1	84142	4|sg_hABRAXAS1_04|ABRAXAS1	CCAGCACCTCAACACGGACT
ABRAXAS1	84142	4|sg_hABRAXAS1_05|ABRAXAS1	GATGGCAATTCAAGAGATCT
ABRAXAS1	84142	4|sg_hABRAXAS1_06|ABRAXAS1	ATAGCAGAAAAACAAGGTCT
ABRAXAS1	84142	4|sg_hABRAXAS1_07|ABRAXAS1	TTTCTTCTTGGGGAAGTAAA
ABRAXAS1	84142	4|sg_hABRAXAS1_08|ABRAXAS1	TAAAACGAGAAATTGAGAAA
ABRAXAS1	84142	4|sg_hABRAXAS1_09|ABRAXAS1	AAACGATCTAAAGCAGATAC
ABRAXAS1	84142	4|sg_hABRAXAS1_10|ABRAXAS1	AGTACGTCGGCGGTGCTCTC
ALKBH2	121642	4|sg_hALKBH2_01|ALKBH2	GCAGGCACCGAAGGAGACAG
ALKBH2	121642	4|sg_hALKBH2_02|ALKBH2	TCCGGCATAAGGATTCCCGT
ALKBH2	121642	4|sg_hALKBH2_03|ALKBH2	GGAAGTGGCACAGTGTGCCC
ALKBH2	121642	4|sg_hALKBH2_04|ALKBH2	AGATGGCTGTGACCACATCG
ALKBH2	121642	4|sg_hALKBH2_05|ALKBH2	CATCCGGGATCACGTCTCTG
ALKBH2	121642	4|sg_hALKBH2_06|ALKBH2	TCAACTTTGTGCTCATCAAC
ALKBH2	121642	4|sg_hALKBH2_07|ALKBH2	AGGCAACGTATGGCGACGCT
ALKBH2	121642	4|sg_hALKBH2_08|ALKBH2	CGCTCTAGAACTGGGATCCA
ALKBH2	121642	4|sg_hALKBH2_09|ALKBH2	CCAGTTCTCTTTCATCATCT
ALKBH2	121642	4|sg_hALKBH2_10|ALKBH2	GTTGATGAGCACAAAGTTGA
ALKBH3	221120	4|sg_hALKBH3_01|ALKBH3	TCGCAATGAGAAGGACAGCG
ALKBH3	221120	4|sg_hALKBH3_02|ALKBH3	GTCTGGATAGACTGTCCGAA
ALKBH3	221120	4|sg_hALKBH3_03|ALKBH3	GTGATGATGAACCCTCACTA
ALKBH3	221120	4|sg_hALKBH3_04|ALKBH3	TCTTTAGTGTGCGCAGCACA
ALKBH3	221120	4|sg_hALKBH3_05|ALKBH3	GGCCAGTGTTCTCTTCAATG
ALKBH3	221120	4|sg_hALKBH3_06|ALKBH3	GGAAAGAGTGAAGATACCCT
ALKBH3	221120	4|sg_hALKBH3_07|ALKBH3	AACAAGGTCCCATGATCCAA
ALKBH3	221120	4|sg_hALKBH3_08|ALKBH3	AGTCTATCCAGACCCTCGAG
ALKBH3	221120	4|sg_hALKBH3_09|ALKBH3	TCTTTCACGTCAACAAAGCC
ALKBH3	221120	4|sg_hALKBH3_10|ALKBH3	GAAATCAGCCTGTCACCCAC
ANTXR1	84168	4|sg_hANTXR1_01|ANTXR1	GCGCCTATCTTAAAAGAAGT
ANTXR1	84168	4|sg_hANTXR1_02|ANTXR1	GTTTCATTAAGGTTGTTCCT
ANTXR1	84168	4|sg_hANTXR1_03|ANTXR1	CTTCCGACATGCCCGCAACG
ANTXR1	84168	4|sg_hANTXR1_04|ANTXR1	GCCACTGGAAGCCGATGCCG
ANTXR1	84168	4|sg_hANTXR1_05|ANTXR1	CATTAAGGTTGTTCCTCGGG
ANTXR1	84168	4|sg_hANTXR1_06|ANTXR1	TGTCCACGTTGCGGGCATGT
ANTXR1	84168	4|sg_hANTXR1_07|ANTXR1	AGTAATAGATTTCATTCCAG
ANTXR1	84168	4|sg_hANTXR1_08|ANTXR1	GAGGGCTCTCCGCTCCGCCG
ANTXR1	84168	4|sg_hANTXR1_09|ANTXR1	CAAGTTGTCGTGAGAGGAAA
ANTXR1	84168	4|sg_hANTXR1_10|ANTXR1	GGCGCAGATGAGCACCAGAG
APEX1	328	4|sg_hAPEX1_01|APEX1	TATGTACCTAATGCAGGCCG
APEX1	328	4|sg_hAPEX1_02|APEX1	ACTCCAGTCGTACCAGACCT
APEX1	328	4|sg_hAPEX1_03|APEX1	AATTGACCTTCGCAACCCCA
APEX1	328	4|sg_hAPEX1_04|APEX1	TTGACCTTCGCAACCCCAAG
APEX1	328	4|sg_hAPEX1_05|APEX1	ACTGGAGTACCGGCAGCGCT
APEX1	328	4|sg_hAPEX1_06|APEX1	CCAAGAGCAGATCTTGAGTG
APEX1	328	4|sg_hAPEX1_07|APEX1	GCCTTTCGCAAGTTCCTGAA
APEX1	328	4|sg_hAPEX1_08|APEX1	TCGGACAAGGAAGGGTACAG
APEX1	328	4|sg_hAPEX1_09|APEX1	ATTGACCTTCGCAACCCCAA
APEX1	328	4|sg_hAPEX1_10|APEX1	GCCCTTCAGGAACTTGCGAA
APEX2	27301	4|sg_hAPEX2_01|APEX2	ATAACCCTCAACGATAGCCA
APEX2	27301	4|sg_hAPEX2_02|APEX2	GGTCACCCAGAATGATCACA
APEX2	27301	4|sg_hAPEX2_03|APEX2	GTTGCGGCTGAAGCTGAAAT
APEX2	27301	4|sg_hAPEX2_04|APEX2	CTAGCCGCTCAGGCCTCCCA
APEX2	27301	4|sg_hAPEX2_05|APEX2	ACCAACATCCCCATTCTGGG
APEX2	27301	4|sg_hAPEX2_06|APEX2	TAACCCTCAACGATAGCCAG
APEX2	27301	4|sg_hAPEX2_07|APEX2	CATGGATGAGTTTACCCAAG
APEX2	27301	4|sg_hAPEX2_08|APEX2	TAAGGACAATGCTACCCCAG
APEX2	27301	4|sg_hAPEX2_09|APEX2	AGCTTCAGCCGCAACCGTAG
APEX2	27301	4|sg_hAPEX2_10|APEX2	AATGCGCCCCACGGCCACGG
APLF	200558	4|sg_hAPLF_01|APLF	CATGAGGTAAATTAATCACG
APLF	200558	4|sg_hAPLF_02|APLF	TTATTCCCAGCAGCGGCCCG
APLF	200558	4|sg_hAPLF_03|APLF	ACCCGGGGACCGCCGTCCCG
APLF	200558	4|sg_hAPLF_04|APLF	TCAGTACCAGCAATCAGTGG
APLF	200558	4|sg_hAPLF_05|APLF	ATGAGGTAAATTAATCACGG
APLF	200558	4|sg_hAPLF_06|APLF	AGCAGCCAATCCTTGCCGAG
APLF	200558	4|sg_hAPLF_07|APLF	CTTTCAGTACCAGCAATCAG
APLF	200558	4|sg_hAPLF_08|APLF	CAGAGGGTATAGAGAGAATG
APLF	200558	4|sg_hAPLF_09|APLF	GAAAATTGTTCGAGTGCCCA
APLF	200558	4|sg_hAPLF_10|APLF	GGGGAGACGGTGATCGGCCG
APTX	54840	4|sg_hAPTX_01|APTX	TCCTGTGTGTTTCCAGGCCA
APTX	54840	4|sg_hAPTX_02|APTX	GATAAAGGATAAATACCCAA
APTX	54840	4|sg_hAPTX_03|APTX	TTACAAAGATGAGCAGGTGG
APTX	54840	4|sg_hAPTX_04|APTX	GGTTGGTGAGACAGGACAGC
APTX	54840	4|sg_hAPTX_05|APTX	GCCTGGCCAGGTTCTCCACA
APTX	54840	4|sg_hAPTX_06|APTX	CGTAATTGGGAAGGACCAAG
APTX	54840	4|sg_hAPTX_07|APTX	GAATGGCGTGGTAGCCCAAT
APTX	54840	4|sg_hAPTX_08|APTX	ACCCTGGCCTGGAAACACAC
APTX	54840	4|sg_hAPTX_09|APTX	TTGAAAGCAGAGTGTAACAA
APTX	54840	4|sg_hAPTX_10|APTX	CGTGGTAGCCCAATCGGAAG
ATM	472	4|sg_hATM_01|ATM	ATATGTGTTACGATGCCTTA
ATM	472	4|sg_hATM_02|ATM	ATTTATATCCATCATCCGAA
ATM	472	4|sg_hATM_03|ATM	GGATGCTGTTCTCAGACTGA
ATM	472	4|sg_hATM_04|ATM	TATACCACATTCTCTCACAA
ATM	472	4|sg_hATM_05|ATM	GACACAATGCAACTTCCGTA
ATM	472	4|sg_hATM_06|ATM	GTTCCAGGAACGGTAAAAAT
ATM	472	4|sg_hATM_07|ATM	GATGGCAGATATCTGTCACC
ATM	472	4|sg_hATM_08|ATM	TTACTTGGAGCCATAATTCA
ATM	472	4|sg_hATM_09|ATM	TCTACCCCAACAGCGACATG
ATM	472	4|sg_hATM_10|ATM	GTAAGGCATCGTAACACATA
ATRIP	84126	4|sg_hATRIP_01|ATRIP	GCGAGACTCACTACATCAGA
ATRIP	84126	4|sg_hATRIP_02|ATRIP	ACTGGACACGTCCCGAGCCG
ATRIP	84126	4|sg_hATRIP_03|ATRIP	CCTGAGCCAATGTCCGGCCG
ATRIP	84126	4|sg_hATRIP_04|ATRIP	TCTTCTCTGTTCCTCTAGAA
ATRIP	84126	4|sg_hATRIP_05|ATRIP	CTTCACTGCCGACGACCTGG
ATRIP	84126	4|sg_hATRIP_06|ATRIP	TCAGACGGAATCCGTTCTAG
ATRIP	84126	4|sg_hATRIP_07|ATRIP	GAACGGGTCGTCAGGGTCCG
ATRIP	84126	4|sg_hATRIP_08|ATRIP	GTCAAGCTCCTCCAGGTCGT
ATRIP	84126	4|sg_hATRIP_09|ATRIP	AAGTCCCCATGCGCGCCGAA
ATRIP	84126	4|sg_hATRIP_10|ATRIP	CCGGACCCTGACGACCCGTT
ATRX	546	4|sg_hATRX_01|ATRX	GAGTTCAGTTGATCATCAAG
ATRX	546	4|sg_hATRX_02|ATRX	ACTATGCAGAGCTTGCCAAA
ATRX	546	4|sg_hATRX_03|ATRX	CAGGATCGTCACGATCAAAG
ATRX	546	4|sg_hATRX_04|ATRX	AAATCTTCAGAAGTGTTGGC
ATRX	546	4|sg_hATRX_05|ATRX	TGGACAACTCCTTTCGACCA
ATRX	546	4|sg_hATRX_06|ATRX	AATTAGTGCGGAATAAGAGT
ATRX	546	4|sg_hATRX_07|ATRX	AAATTCCGAGTTTCGAGCGA
ATRX	546	4|sg_hATRX_08|ATRX	TGATTCATTGCAAGTCGTGG
ATRX	546	4|sg_hATRX_09|ATRX	TCAGTTGATCATCAAGGGGA
ATRX	546	4|sg_hATRX_10|ATRX	AGAACAAATAAAAGTACCGG
BACH1	571	4|sg_hBACH1_01|BACH1	TACTCAGCCTTAATGACCAG
BACH1	571	4|sg_hBACH1_02|BACH1	CCTGGCCTACGATTCTTGAG
BACH1	571	4|sg_hBACH1_03|BACH1	CCATCTTTGTGGAGGGACAG
BACH1	571	4|sg_hBACH1_04|BACH1	GATGTCACCATCTTTGTGGA
BACH1	571	4|sg_hBACH1_05|BACH1	GAAATCCGACTTGGGCACCA
BACH1	571	4|sg_hBACH1_06|BACH1	GCATTCTTGCTGGTCTGCAG
BACH1	571	4|sg_hBACH1_07|BACH1	GTAGTGTTGCATCTAGTGAT
BACH1	571	4|sg_hBACH1_08|BACH1	ATTAAGGCTGAGTAAAACAT
BACH1	571	4|sg_hBACH1_09|BACH1	GGATGAAGTGTGCAAATGTG
BACH1	571	4|sg_hBACH1_10|BACH1	CTGGAGTGACATTTGCAGCA
BARD1	580	4|sg_hBARD1_01|BARD1	TGAGGACTGGAGATAACAGA
BARD1	580	4|sg_hBARD1_02|BARD1	GCGCCCGCCATGGAACCGGA
BARD1	580	4|sg_hBARD1_03|BARD1	ATGTCCAGTGTGTTACACCC
BARD1	580	4|sg_hBARD1_04|BARD1	CAAGTCTTGTATCCAGGCCG
BARD1	580	4|sg_hBARD1_05|BARD1	AGCGCAGCAGCTTCTCCAGG
BARD1	580	4|sg_hBARD1_06|BARD1	GCGACCATCCGGTTCCATGG
BARD1	580	4|sg_hBARD1_07|BARD1	ACTTTACGTTTGCATGAAGG
BARD1	580	4|sg_hBARD1_08|BARD1	TGCCGGATAATCGGCAGCCG
BARD1	580	4|sg_hBARD1_09|BARD1	ATAATCGGCAGCCGAGGAAC
BARD1	580	4|sg_hBARD1_10|BARD1	GCCATGGAACCGGATGGTCG
BLM	641	4|sg_hBLM_01|BLM	ACTGCTCAGAAATCAAAAAA
BLM	641	4|sg_hBLM_02|BLM	ATTTGCTCGCTTTCAGAGGA
BLM	641	4|sg_hBLM_03|BLM	GTAGTGCATACAACTTCCTT
BLM	641	4|sg_hBLM_04|BLM	GTAGTCAGTAAACAGTCCCC
BLM	641	4|sg_hBLM_05|BLM	GGAACGAACTGCTTCAGCAG
BLM	641	4|sg_hBLM_06|BLM	TCACTTGATGGCCCTATGGA
BLM	641	4|sg_hBLM_07|BLM	GGCAGGAATCACCCTCCATA
BLM	641	4|sg_hBLM_08|BLM	CAACACCACAAATCAGCAAA
BLM	641	4|sg_hBLM_09|BLM	CATATCATCCCAATCATTGA
BLM	641	4|sg_hBLM_10|BLM	AGAGAATCCTGTCTTTCCTA
BRCA1	672	4|sg_hBRCA1_01|BRCA1	GAGGCTTGCCTTCTTCCGAT
BRCA1	672	4|sg_hBRCA1_02|BRCA1	AGGCATCCAGAAAAGTATCA
BRCA1	672	4|sg_hBRCA1_03|BRCA1	CTGAGAAGCGTGCAGCTGAG
BRCA1	672	4|sg_hBRCA1_04|BRCA1	CTCAGCTGCACGCTTCTCAG
BRCA1	672	4|sg_hBRCA1_05|BRCA1	TTACATGGCTTAAGTTGGGG
BRCA1	672	4|sg_hBRCA1_06|BRCA1	AAGGAGCCAACATAACAGAT
BRCA1	672	4|sg_hBRCA1_07|BRCA1	GTTTCTATCATCCAAAGTAT
BRCA1	672	4|sg_hBRCA1_08|BRCA1	TGTTGGCTCCTTGCTAAGCC
BRCA1	672	4|sg_hBRCA1_09|BRCA1	GGACGCTCTTGTATTATCTG
BRCA1	672	4|sg_hBRCA1_10|BRCA1	GGTTTCTGTAGCCCATACTT
BRCA2	675	4|sg_hBRCA2_01|BRCA2	TTTACAGGAGATTGGTACAG
BRCA2	675	4|sg_hBRCA2_02|BRCA2	TCTGCAGGTTCAGAATTATA
BRCA2	675	4|sg_hBRCA2_03|BRCA2	TGCCTATTGGATCCAAAGAG
BRCA2	675	4|sg_hBRCA2_04|BRCA2	GGCCTCTCTTTGGATCCAAT
BRCA2	675	4|sg_hBRCA2_05|BRCA2	TTGTCACTTCCACTCTCAAA
BRCA2	675	4|sg_hBRCA2_06|BRCA2	CTATGAGCACAGTAGAACTA
BRCA2	675	4|sg_hBRCA2_07|BRCA2	AATCAGAAGCCCTTTGAGAG
BRCA2	675	4|sg_hBRCA2_08|BRCA2	GAAGCCAGCTGATTATAAGA
BRCA2	675	4|sg_hBRCA2_09|BRCA2	TGAAGCCTCTGAAAGTGGAC
BRCA2	675	4|sg_hBRCA2_10|BRCA2	AGGTCTAAATGGAGCCCAGA
CCNH	902	4|sg_hCCNH_01|CCNH	GTCCAAGAGGACTCTCCCGG
CCNH	902	4|sg_hCCNH_02|CCNH	GCACTGGACCTTCTCCAGCG
CCNH	902	4|sg_hCCNH_03|CCNH	TTTGCATCTGAATTTGCGGT
CCNH	902	4|sg_hCCNH_04|CCNH	CCTGGAGGCACTAGATAAAA
CCNH	902	4|sg_hCCNH_05|CCNH	AATCCTTACAGACCATTTGA
CCNH	902	4|sg_hCCNH_06|CCNH	TCAGTTTGTTGGAAACCTCC
CCNH	902	4|sg_hCCNH_07|CCNH	GCCGCTTCTGACTACTGTTG
CCNH	902	4|sg_hCCNH_08|CCNH	GTATCTAGTCCTCAGTTTGT
CCNH	902	4|sg_hCCNH_09|CCNH	GATGCAAAGCCGTGGCCAAC
CCNH	902	4|sg_hCCNH_10|CCNH	CATAGTAATTCCAGCCCTGG
CDK7	1022	4|sg_hCDK7_01|CDK7	TGTGATGCAAAGGTATTCCA
CDK7	1022	4|sg_hCDK7_02|CDK7	ATACACATCAGGTTGTAACC
CDK7	1022	4|sg_hCDK7_03|CDK7	CTTAATGGCGACAATTTGGT
CDK7	1022	4|sg_hCDK7_04|CDK7	GGAGCAATCAAATCCAGCTT
CDK7	1022	4|sg_hCDK7_05|CDK7	GTGGCCGTAATTCGAGCACA
CDK7	1022	4|sg_hCDK7_06|CDK7	AAGCTGGACTTCCTTGGGGA
CDK7	1022	4|sg_hCDK7_07|CDK7	TGATGTGTATAAGCTCTATT
CDK7	1022	4|sg_hCDK7_08|CDK7	GGGCAATCCTCCTTGTTCTA
CDK7	1022	4|sg_hCDK7_09|CDK7	GATGTGTATAAGCTCTATTG
CDK7	1022	4|sg_hCDK7_10|CDK7	ATTTATGTCCAAAAGCATCA
CETN2	1069	4|sg_hCETN2_01|CETN2	GTTCAAAAATCTGAAACGCG
CETN2	1069	4|sg_hCETN2_02|CETN2	GCTTACTGAAGAGCAAAAGC
CETN2	1069	4|sg_hCETN2_03|CETN2	GGGACAGGAAAAATGAACTT
CETN2	1069	4|sg_hCETN2_04|CETN2	TAAGTGAAATTGATAAGGAA
CETN2	1069	4|sg_hCETN2_05|CETN2	TCTTCAGTAAGCTCAGGCTT
CETN2	1069	4|sg_hCETN2_06|CETN2	GTTTGCCTTCTTAAAGTTGG
CETN2	1069	4|sg_hCETN2_07|CETN2	CAGGTTCTCACCCAACTCCT
CETN2	1069	4|sg_hCETN2_08|CETN2	ATTGATGAAGCTGATCGAGA
CETN2	1069	4|sg_hCETN2_09|CETN2	ATAAGTGAAATTGATAAGGA
CETN2	1069	4|sg_hCETN2_10|CETN2	GAAACGCGTGGCCAAGGAGT
CHAF1A	10036	4|sg_hCHAF1A_01|CHAF1A	AGACATTCCTTGCAAAACAG
CHAF1A	10036	4|sg_hCHAF1A_02|CHAF1A	TTAGACCGAAACTTGTCAAC
CHAF1A	10036	4|sg_hCHAF1A_03|CHAF1A	GCCTGAATCTTGTCCCAAAG
CHAF1A	10036	4|sg_hCHAF1A_04|CHAF1A	ACTCCCAGGAATGTTCGCCA
CHAF1A	10036	4|sg_hCHAF1A_05|CHAF1A	GTCAGCTCCGGGCAGCTCCG
CHAF1A	10036	4|sg_hCHAF1A_06|CHAF1A	AGCTGCCCGGAGCTGACGAG
CHAF1A	10036	4|sg_hCHAF1A_07|CHAF1A	CATTCCTTGCAAAACAGAGG
CHAF1A	10036	4|sg_hCHAF1A_08|CHAF1A	AATAGAATCGAAACCAGTAT
CHAF1A	10036	4|sg_hCHAF1A_09|CHAF1A	TGGTCTATCTTTGCAATCCA
CHAF1A	10036	4|sg_hCHAF1A_10|CHAF1A	GGCCATTCAGAACGACAAGT
CHEK1	1111	4|sg_hCHEK1_01|CHEK1	GGAGCCGCCGACATTCAGAG
CHEK1	1111	4|sg_hCHEK1_02|CHEK1	CCTGCCCCTCTGAATGTCGG
CHEK1	1111	4|sg_hCHEK1_03|CHEK1	ACACCACCTGAAGTGACTCG
CHEK1	1111	4|sg_hCHEK1_04|CHEK1	GTACTTACTGCAATGCTCGC
CHEK1	1111	4|sg_hCHEK1_05|CHEK1	TGGAGCCGCCGACATTCAGA
CHEK1	1111	4|sg_hCHEK1_06|CHEK1	CTGAAGAGATTTAAGGACGG
CHEK1	1111	4|sg_hCHEK1_07|CHEK1	CATGACTCCACCGAGCACCT
CHEK1	1111	4|sg_hCHEK1_08|CHEK1	GGAATGGTAATTCTTGCTGA
CHEK1	1111	4|sg_hCHEK1_09|CHEK1	TGTCCTGCCCCTCTGAATGT
CHEK1	1111	4|sg_hCHEK1_10|CHEK1	ACATTCAGAGGGGCAGGACA
CHEK2	11200	4|sg_hCHEK2_01|CHEK2	GCATACATAGAAGATCACAG
CHEK2	11200	4|sg_hCHEK2_02|CHEK2	GACTGGGTAACGCTGCCATG
CHEK2	11200	4|sg_hCHEK2_03|CHEK2	AGGTAAAGCTGGCTTTCGAG
CHEK2	11200	4|sg_hCHEK2_04|CHEK2	GGGCCCATAATCGAGCCCAG
CHEK2	11200	4|sg_hCHEK2_05|CHEK2	TGACAACTACTGGTTTGGGA
CHEK2	11200	4|sg_hCHEK2_06|CHEK2	GCTGGAGTTTGGCATCGTGC
CHEK2	11200	4|sg_hCHEK2_07|CHEK2	TACAAGCTCTGTATTTACAA
CHEK2	11200	4|sg_hCHEK2_08|CHEK2	ATTGGCAAATCCATCCTGAA
CHEK2	11200	4|sg_hCHEK2_09|CHEK2	GGCCCATAATCGAGCCCAGG
CHEK2	11200	4|sg_hCHEK2_10|CHEK2	AGAGGAGCTGGATATGCCCT
CLK2	1196	4|sg_hCLK2_01|CLK2	TGATCGTTCGTCCGACCGGA
CLK2	1196	4|sg_hCLK2_02|CLK2	CCGGTCATACACCCTCCGGT
CLK2	1196	4|sg_hCLK2_03|CLK2	GCATTCCTATGAATATCAGC
CLK2	1196	4|sg_hCLK2_04|CLK2	GTTCTCCCGCTGATATTCAT
CLK2	1196	4|sg_hCLK2_05|CLK2	GGCATTCCTATGAATATCAG
CLK2	1196	4|sg_hCLK2_06|CLK2	GCAGCCGGAGGAAGCACAGA
CLK2	1196	4|sg_hCLK2_07|CLK2	ATGATGATCGTTCGTCCGAC
CLK2	1196	4|sg_hCLK2_08|CLK2	GGAGTTACCGTGAACACTAT
CLK2	1196	4|sg_hCLK2_09|CLK2	ACAGACGCAACGATTATAGC
CLK2	1196	4|sg_hCLK2_10|CLK2	ATCGCCGGTCATACACCCTC
CSH1	1442	4|sg_hCSH1_01|CSH1	GATGGGCTTGGAGCATAGCG
CSH1	1442	4|sg_hCSH1_02|CSH1	GGAAGAAACCTATATCCCAA
CSH1	1442	4|sg_hCSH1_03|CSH1	TCCGACACCCTCCAACATGG
CSH1	1442	4|sg_hCSH1_04|CSH1	TGGCCAGCTGGTGCGCGCGA
CSH1	1442	4|sg_hCSH1_05|CSH1	ATACTCCTGAGGAACCGCAC
CSH1	1442	4|sg_hCSH1_06|CSH1	TGTTGGCGAACATACTCCTG
CSH1	1442	4|sg_hCSH1_07|CSH1	AGAACTTACAAACTCCTGGT
CSH1	1442	4|sg_hCSH1_08|CSH1	GCCACGACTCGATGAGCAGC
CSH1	1442	4|sg_hCSH1_09|CSH1	GGATAAGGGAACGGTTTGGA
CSH1	1442	4|sg_hCSH1_10|CSH1	GGTGCAGTGCCGCTCTGTGG
CSH2	1443	4|sg_hCSH2_01|CSH2	GTGCAGTGCCGCTCTGTAGA
CSH2	1443	4|sg_hCSH2_02|CSH2	CACAGCTACCCTCTACAGAG
CSH2	1443	4|sg_hCSH2_03|CSH2	CGCTCTGTAGAGGGTAGCTG
CSH2	1443	4|sg_hCSH2_04|CSH2	AAAAAGCCTGGATAACGGAA
CSH2	1443	4|sg_hCSH2_05|CSH2	GGATAACGGAACGGTTTGGA
CSH2	1443	4|sg_hCSH2_06|CSH2	GCCTGGATAACGGAACGGTT
CSH2	1443	4|sg_hCSH2_07|CSH2	TCCAAACCGTTCCGTTATCC
CSH2	1443	4|sg_hCSH2_08|CSH2	GGTGCAGTGCCGCTCTGTAG
CSH2	1443	4|sg_hCSH2_09|CSH2	GTTCCAGGATTGGCGACCCC
CSH2	1443	4|sg_hCSH2_10|CSH2	AGTCGTGGCTGGAGCCCGTG
DCLRE1A	9937	4|sg_hDCLRE1A_01|DCLRE1A	CTTCCTGCTAGCTCAAAGCA
DCLRE1A	9937	4|sg_hDCLRE1A_02|DCLRE1A	TCACTGGCTTCAGTCAGAGA
DCLRE1A	9937	4|sg_hDCLRE1A_03|DCLRE1A	GTTGAGAATGACAAACTAGT
DCLRE1A	9937	4|sg_hDCLRE1A_04|DCLRE1A	GCATTAGAGGGTGTGCCAGT
DCLRE1A	9937	4|sg_hDCLRE1A_05|DCLRE1A	GCAGGTGATGGGCTGCTAAA
DCLRE1A	9937	4|sg_hDCLRE1A_06|DCLRE1A	AAGAGCCGCAGAAGCTAAAG
DCLRE1A	9937	4|sg_hDCLRE1A_07|DCLRE1A	TGATAGGGCAGACACCTCGA
DCLRE1A	9937	4|sg_hDCLRE1A_08|DCLRE1A	TTTGTAGCCTTGAGGAAAGA
DCLRE1A	9937	4|sg_hDCLRE1A_09|DCLRE1A	TTTACCGAAAGCTCAAAAGA
DCLRE1A	9937	4|sg_hDCLRE1A_10|DCLRE1A	TGTTGAGAATGACAAACTAG
DCLRE1B	64858	4|sg_hDCLRE1B_01|DCLRE1B	TTGTCGGGAAGGAAGAACCA
DCLRE1B	64858	4|sg_hDCLRE1B_02|DCLRE1B	CATGCACTCGGACCACACCG
DCLRE1B	64858	4|sg_hDCLRE1B_03|DCLRE1B	CCTGTAGGTGACGATGCAAG
DCLRE1B	64858	4|sg_hDCLRE1B_04|DCLRE1B	GCAATGGATCCAAGCCCTGG
DCLRE1B	64858	4|sg_hDCLRE1B_05|DCLRE1B	ACAGTGATTGGCATCGAGGA
DCLRE1B	64858	4|sg_hDCLRE1B_06|DCLRE1B	GTAGGTGACGATGCAAGAGG
DCLRE1B	64858	4|sg_hDCLRE1B_07|DCLRE1B	TTTCATCTAGGGGTAATACA
DCLRE1B	64858	4|sg_hDCLRE1B_08|DCLRE1B	CCTCTTGCATCGTCACCTAC
DCLRE1B	64858	4|sg_hDCLRE1B_09|DCLRE1B	GGACTTCTGGAGCCTGCGCC
DCLRE1B	64858	4|sg_hDCLRE1B_10|DCLRE1B	CCAGGTGCTAGACAGGCCCA
DCLRE1C	64421	4|sg_hDCLRE1C_01|DCLRE1C	TCAGGTTCTCCCTATCGAAG
DCLRE1C	64421	4|sg_hDCLRE1C_02|DCLRE1C	GATATGCGTTCACAGGACAG
DCLRE1C	64421	4|sg_hDCLRE1C_03|DCLRE1C	GCATTAAGCCATCCACCATG
DCLRE1C	64421	4|sg_hDCLRE1C_04|DCLRE1C	CAGTGGAGCAAATTACCCTG
DCLRE1C	64421	4|sg_hDCLRE1C_05|DCLRE1C	CCTTTCTCCAAACCACATGG
DCLRE1C	64421	4|sg_hDCLRE1C_06|DCLRE1C	GGAGACTTCAGATTGGCGCA
DCLRE1C	64421	4|sg_hDCLRE1C_07|DCLRE1C	AGTGGGACAGGAAGTAGGCG
DCLRE1C	64421	4|sg_hDCLRE1C_08|DCLRE1C	AATGGAGCTTCTGCACTCCG
DCLRE1C	64421	4|sg_hDCLRE1C_09|DCLRE1C	GGAGCCCGTACCATGTTGTG
DCLRE1C	64421	4|sg_hDCLRE1C_10|DCLRE1C	CCCTACCTTGAAAAGAAGGT
DDB1	1642	4|sg_hDDB1_01|DDB1	GGTCACGCAGCCGTTCACGG
DDB1	1642	4|sg_hDDB1_02|DDB1	TGACATGCAGCTCCTCCAGG
DDB1	1642	4|sg_hDDB1_03|DDB1	GATTGTGTGCCACAATCGAG
DDB1	1642	4|sg_hDDB1_04|DDB1	GCATCATTGACCCTGAGTGC
DDB1	1642	4|sg_hDDB1_05|DDB1	GATCTATGTGGTCACCGCCG
DDB1	1642	4|sg_hDDB1_06|DDB1	TCTATGTGGTCACCGCCGAG
DDB1	1642	4|sg_hDDB1_07|DDB1	GGGCATGTATGGGAAGATTG
DDB1	1642	4|sg_hDDB1_08|DDB1	TCGCTGTCAAGATAAACAGC
DDB1	1642	4|sg_hDDB1_09|DDB1	ATGATGATGGCCCCCCCAAA
DDB1	1642	4|sg_hDDB1_10|DDB1	ATACATGCCCACCTCTTTGA
DDB2	1643	4|sg_hDDB2_01|DDB2	CCCAACTCACCCCAGCACCG
DDB2	1643	4|sg_hDDB2_02|DDB2	CCGTGGCTGTGGGTTCCAAA
DDB2	1643	4|sg_hDDB2_03|DDB2	GGAGGGCTACATCCTTGGCG
DDB2	1643	4|sg_hDDB2_04|DDB2	TATTACGCCCCAGGAACAAG
DDB2	1643	4|sg_hDDB2_05|DDB2	GATGTAGCCCTCCTGTCAAA
DDB2	1643	4|sg_hDDB2_06|DDB2	TGAGGAGGCGTAAAACTGGT
DDB2	1643	4|sg_hDDB2_07|DDB2	CCCTTTGGAACCCACAGCCA
DDB2	1643	4|sg_hDDB2_08|DDB2	AGTTGTTCCCTCCATTGAGG
DDB2	1643	4|sg_hDDB2_09|DDB2	GGAGGGTCCTGACGATGCTG
DDB2	1643	4|sg_hDDB2_10|DDB2	TGTAGCCCTCCTGTCAAAGG
DMC1	11144	4|sg_hDMC1_01|DMC1	ACAAGAATAAGCTTGCGAAA
DMC1	11144	4|sg_hDMC1_02|DMC1	GCAGATCCCAAAAAACCCAT
DMC1	11144	4|sg_hDMC1_03|DMC1	GTAGGAATCTGTACCATCAA
DMC1	11144	4|sg_hDMC1_04|DMC1	TGTCCCTAAGGCGATCTGGA
DMC1	11144	4|sg_hDMC1_05|DMC1	ATAAGCTTGCGAAAGGGAAG
DMC1	11144	4|sg_hDMC1_06|DMC1	GAAGGAGGATCAAGTTGTGG
DMC1	11144	4|sg_hDMC1_07|DMC1	GCCGTTCGGCCAACTCCCCA
DMC1	11144	4|sg_hDMC1_08|DMC1	GCCAGAATGTGTCCCCCAAT
DMC1	11144	4|sg_hDMC1_09|DMC1	AGAGCTCTATGCAATGTCAA
DMC1	11144	4|sg_hDMC1_10|DMC1	GATCCCAAAAAACCCATTGG
DNA2	1763	4|sg_hDNA2_01|DNA2	GGTACATCTGACCAGTCTTG
DNA2	1763	4|sg_hDNA2_02|DNA2	CTAGATGGTTGGCAGGCACA
DNA2	1763	4|sg_hDNA2_03|DNA2	GCCACACGCCAAATGCTAAT
DNA2	1763	4|sg_hDNA2_04|DNA2	GCCTTTCAATCCAAACCTAG
DNA2	1763	4|sg_hDNA2_05|DNA2	CATCTTGACTTAGATTTAAG
DNA2	1763	4|sg_hDNA2_06|DNA2	TTATCCTTACTATTATCACT
DNA2	1763	4|sg_hDNA2_07|DNA2	AATTGGTACGGTTCTCCATG
DNA2	1763	4|sg_hDNA2_08|DNA2	GTATGGCACCATGTTTACAT
DNA2	1763	4|sg_hDNA2_09|DNA2	TGACTGCCAACACCAGGTAC
DNA2	1763	4|sg_hDNA2_10|DNA2	GGGAAACTGTGAAAAGCGCC
DUT	1854	4|sg_hDUT_01|DUT	GCCTGGCCCGGAGAGTACCG
DUT	1854	4|sg_hDUT_02|DUT	CCGGCTCTCCGAGCACGCCA
DUT	1854	4|sg_hDUT_03|DUT	GCTCGGAGAGCCGGGCAAAG
DUT	1854	4|sg_hDUT_04|DUT	ACGGCAGAGGGCCGAAGCCG
DUT	1854	4|sg_hDUT_05|DUT	AAGCTCGCCCTTCCAGCCAG
DUT	1854	4|sg_hDUT_06|DUT	CCCCGACTGTACTGGCTCCG
DUT	1854	4|sg_hDUT_07|DUT	CCGGGGAATCCCGTGCTGCG
DUT	1854	4|sg_hDUT_08|DUT	AGGCGGCCAGCGCTGGACAG
DUT	1854	4|sg_hDUT_09|DUT	TGCAAAACGCGCGAGGCGCA
DUT	1854	4|sg_hDUT_10|DUT	GTACAGTCGGGGCCGCTGGC
EME1	146956	4|sg_hEME1_01|EME1	CCTGCGCCTCAATCACACAG
EME1	146956	4|sg_hEME1_02|EME1	AAGCCGAGTCAGAAGGTCCA
EME1	146956	4|sg_hEME1_03|EME1	AAGGGAAGAGAAGATTGTAG
EME1	146956	4|sg_hEME1_04|EME1	AGATGGTTCCTTCTTCAGAA
EME1	146956	4|sg_hEME1_05|EME1	GTGCTCTTACAGATGGAAGG
EME1	146956	4|sg_hEME1_06|EME1	TATCATGGAGGGGAACTTCA
EME1	146956	4|sg_hEME1_07|EME1	GCAGAGACAAGCAAGGCAGA
EME1	146956	4|sg_hEME1_08|EME1	AATCACACAGCGGCACTCCA
EME1	146956	4|sg_hEME1_09|EME1	CCACAAGCAACTGAGCCCTG
EME1	146956	4|sg_hEME1_10|EME1	CATGTAAGCCTTTGAGCCAG
EME2	197342	4|sg_hEME2_01|EME2	CTGTGTCCACGCACACCGCG
EME2	197342	4|sg_hEME2_02|EME2	TGAGGACTCCGCCGGCTCGG
EME2	197342	4|sg_hEME2_03|EME2	GCCGGCGGAGTCCTCAGCGT
EME2	197342	4|sg_hEME2_04|EME2	CCGCAGCAGCCGCAACGCCT
EME2	197342	4|sg_hEME2_05|EME2	GCAGGGGTCGGGACTCGCTC
EME2	197342	4|sg_hEME2_06|EME2	TGGGTCCCGGGCTCTCGCGG
EME2	197342	4|sg_hEME2_07|EME2	GGTTGGACCCGGGAGGGCGG
EME2	197342	4|sg_hEME2_08|EME2	CGCGAGAGCCCGGGACCCAG
EME2	197342	4|sg_hEME2_09|EME2	GATCTCAGACTCCGACGCTG
EME2	197342	4|sg_hEME2_10|EME2	GGACCCAGCGGGTGAGCGCA
ENDOV	284131	4|sg_hENDOV_01|ENDOV	GGTGTATGAGGAGAGCCGCA
ENDOV	284131	4|sg_hENDOV_02|ENDOV	CGTCGTAGACCGGGACACCG
ENDOV	284131	4|sg_hENDOV_03|ENDOV	AACGGGGTACTCCACCACCG
ENDOV	284131	4|sg_hENDOV_04|ENDOV	GGGCTTCCTGGCCTTCCGAG
ENDOV	284131	4|sg_hENDOV_05|ENDOV	GCAGGTCTGTAAGGACGCCA
ENDOV	284131	4|sg_hENDOV_06|ENDOV	CCTTCTTGTGGATGGAAACG
ENDOV	284131	4|sg_hENDOV_07|ENDOV	GACACTGTCCCCTTTCACGA
ENDOV	284131	4|sg_hENDOV_08|ENDOV	TCTGCAGACCCGAGAAGGCG
ENDOV	284131	4|sg_hENDOV_09|ENDOV	CGCCTTCTCGGGTCTGCAGA
ENDOV	284131	4|sg_hENDOV_10|ENDOV	TGACGTGTCCTTCGTGAAAG
ERCC1	2067	4|sg_hERCC1_01|ERCC1	ATATTCGGCGTAGGTCTGAG
ERCC1	2067	4|sg_hERCC1_02|ERCC1	ATTACGTCGCCAAATTCCCA
ERCC1	2067	4|sg_hERCC1_03|ERCC1	ATTTGTGATACCCCTCGACG
ERCC1	2067	4|sg_hERCC1_04|ERCC1	GGTGCAGGTTGTGGTAGCGG
ERCC1	2067	4|sg_hERCC1_05|ERCC1	ATTGCGCACGAACTTCAGTA
ERCC1	2067	4|sg_hERCC1_06|ERCC1	GGGACCTCATCCTCGTCGAG
ERCC1	2067	4|sg_hERCC1_07|ERCC1	CTCTGTGTAGATCGGAATAA
ERCC1	2067	4|sg_hERCC1_08|ERCC1	TGAGATGGCATATTCGGCGT
ERCC1	2067	4|sg_hERCC1_09|ERCC1	GTAATTCCCGACTATGTGCT
ERCC1	2067	4|sg_hERCC1_10|ERCC1	CAACCAGGCCCTGAAACCCG
ERCC2	2068	4|sg_hERCC2_01|ERCC2	GCTTTGGGAAGGACGTCGAT
ERCC2	2068	4|sg_hERCC2_02|ERCC2	AACTTCTATGAGAAGCAGGA
ERCC2	2068	4|sg_hERCC2_03|ERCC2	GTAGCTATAAACCACCACAT
ERCC2	2068	4|sg_hERCC2_04|ERCC2	GCCCCACTGCCGATTCTATG
ERCC2	2068	4|sg_hERCC2_05|ERCC2	CCGCATGTAGGAGAACTGCT
ERCC2	2068	4|sg_hERCC2_06|ERCC2	TCCAGGTTGTAGATGCCAGC
ERCC2	2068	4|sg_hERCC2_07|ERCC2	CAACTTCTATGAGAAGCAGG
ERCC2	2068	4|sg_hERCC2_08|ERCC2	TCTTGGGGTCCAGGAGGTAG
ERCC2	2068	4|sg_hERCC2_09|ERCC2	ATGAGTTTGGTCACCTCCAG
ERCC2	2068	4|sg_hERCC2_10|ERCC2	GCATGTAGGAGAACTGCTCG
ERCC3	2071	4|sg_hERCC3_01|ERCC3	TCCCGAGTGACAGATCCACA
ERCC3	2071	4|sg_hERCC3_02|ERCC3	ATGATGAAGAGGACGCCCCG
ERCC3	2071	4|sg_hERCC3_03|ERCC3	GCCGCTTAAGAAACTCTGAA
ERCC3	2071	4|sg_hERCC3_04|ERCC3	CCGAGGGAACCGCTTCCTGA
ERCC3	2071	4|sg_hERCC3_05|ERCC3	TCTGTCACTCGGGAAGTGGA
ERCC3	2071	4|sg_hERCC3_06|ERCC3	AAGCGGTTCCCTCGGCGGCG
ERCC3	2071	4|sg_hERCC3_07|ERCC3	GGAAGCGGTTCCCTCGGCGG
ERCC3	2071	4|sg_hERCC3_08|ERCC3	ACTCATGCACATGGGTTGGT
ERCC3	2071	4|sg_hERCC3_09|ERCC3	TCAGGAAGCGGTTCCCTCGG
ERCC3	2071	4|sg_hERCC3_10|ERCC3	GGATGATGAAGAGGACGCCC
ERCC4	2072	4|sg_hERCC4_01|ERCC4	TCTGGAATCTCTGAGAGCAA
ERCC4	2072	4|sg_hERCC4_02|ERCC4	TTTCGCCAGAAAAACAAACG
ERCC4	2072	4|sg_hERCC4_03|ERCC4	TTTCATTTGTTACACGGCGA
ERCC4	2072	4|sg_hERCC4_04|ERCC4	AGAAAGCAACCCAAAGTGGG
ERCC4	2072	4|sg_hERCC4_05|ERCC4	GTGCGCCCGCGGGCTCGGCG
ERCC4	2072	4|sg_hERCC4_06|ERCC4	GTTTATAAATGCTCGAGCAA
ERCC4	2072	4|sg_hERCC4_07|ERCC4	GCTGGAGTACGAGCGACAGC
ERCC4	2072	4|sg_hERCC4_08|ERCC4	AATCTTCCACTTCAAGCGAT
ERCC4	2072	4|sg_hERCC4_09|ERCC4	GCTGGTGCTCAACACGCAGC
ERCC4	2072	4|sg_hERCC4_10|ERCC4	GTACTCCAGCAGCGGCGCCA
ERCC5	2073	4|sg_hERCC5_01|ERCC5	TTAATGGCTGAAAGAGTCCG
ERCC5	2073	4|sg_hERCC5_02|ERCC5	GTAAAGTTCTTGGAGAAGGA
ERCC5	2073	4|sg_hERCC5_03|ERCC5	CCTTCTTCCAGCAAAATGCA
ERCC5	2073	4|sg_hERCC5_04|ERCC5	ACGAAGGCTCCATATCACCC
ERCC5	2073	4|sg_hERCC5_05|ERCC5	TTCGGGGCTGACCTGCCGCC
ERCC5	2073	4|sg_hERCC5_06|ERCC5	AGGCAGTATGAAGATGAAGG
ERCC5	2073	4|sg_hERCC5_07|ERCC5	GCATATAGAACATGTCCAAA
ERCC5	2073	4|sg_hERCC5_08|ERCC5	TCCTTCATCACTGTTCTCGG
ERCC5	2073	4|sg_hERCC5_09|ERCC5	GGGATGATGTGCAGACGGGA
ERCC5	2073	4|sg_hERCC5_10|ERCC5	GCTGGGGATGATGTGCAGAC
EXO1	9156	4|sg_hEXO1_01|EXO1	GTTGGCCTATCTTAACAAAG
EXO1	9156	4|sg_hEXO1_02|EXO1	GTACCAGAGGATTACATCAA
EXO1	9156	4|sg_hEXO1_03|EXO1	CAGCTTCATAGGGAGCCACG
EXO1	9156	4|sg_hEXO1_04|EXO1	GCGTGGGATTGGATTAGCAA
EXO1	9156	4|sg_hEXO1_05|EXO1	TGTGCAAGCCATAATTACAG
EXO1	9156	4|sg_hEXO1_06|EXO1	TTATACTTCCTCACATGGAT
EXO1	9156	4|sg_hEXO1_07|EXO1	TCATCTTCATAGGCGTTCAG
EXO1	9156	4|sg_hEXO1_08|EXO1	CGACAAGCCAATCTTCTTAA
EXO1	9156	4|sg_hEXO1_09|EXO1	TCCATGTGAGGAAGTATAAA
EXO1	9156	4|sg_hEXO1_10|EXO1	GACTACCTGTCATCACTGCG
FAAP20	199990	4|sg_hFAAP20_01|FAAP20	GCGGGAGTTGAAGTACCTGG
FAAP20	199990	4|sg_hFAAP20_02|FAAP20	CGGCGGCTCAACCCCAGCCG
FAAP20	199990	4|sg_hFAAP20_03|FAAP20	TGCCCCGTGAAGCAGCCGGT
FAAP20	199990	4|sg_hFAAP20_04|FAAP20	GGCTGCTTCACGGGGCAGGA
FAAP20	199990	4|sg_hFAAP20_05|FAAP20	TTCCTACCGGCTGCTTCACG
FAAP20	199990	4|sg_hFAAP20_06|FAAP20	CAGCTGCCCCATGTGCCAGA
FAAP20	199990	4|sg_hFAAP20_07|FAAP20	CCCGGGCCCCACAGGTCCGG
FAAP20	199990	4|sg_hFAAP20_08|FAAP20	CCCGGCACCTGATCCCTGCA
FAAP20	199990	4|sg_hFAAP20_09|FAAP20	GCACATGGGGCAGCTGCGCA
FAAP20	199990	4|sg_hFAAP20_10|FAAP20	GAGCAGCAGCCGTCTGTGGA
FAAP24	91442	4|sg_hFAAP24_01|FAAP24	GCTTCCAGTGGCCAGCCAGA
FAAP24	91442	4|sg_hFAAP24_02|FAAP24	GCAGGTGGTCGGACAAGCAG
FAAP24	91442	4|sg_hFAAP24_03|FAAP24	GTGGCCAATGAGAAATGGCG
FAAP24	91442	4|sg_hFAAP24_04|FAAP24	TGACCCGCGCCATTTCTCAT
FAAP24	91442	4|sg_hFAAP24_05|FAAP24	ATCCTGCCTCGTCATCCAGT
FAAP24	91442	4|sg_hFAAP24_06|FAAP24	TGGCCAATGAGAAATGGCGC
FAAP24	91442	4|sg_hFAAP24_07|FAAP24	CGGGGCCCGTATCATCAGGG
FAAP24	91442	4|sg_hFAAP24_08|FAAP24	CAGCACAGTAAACTTCTGTA
FAAP24	91442	4|sg_hFAAP24_09|FAAP24	TCCTGCCACCAAATCAGCTT
FAAP24	91442	4|sg_hFAAP24_10|FAAP24	TTGTAGTCGTTGAAAAAACC
FAN1	22909	4|sg_hFAN1_01|FAN1	CTACCTTCGGAGTTTCCTTG
FAN1	22909	4|sg_hFAN1_02|FAN1	CCGAAGGTAGTAAGGATGAC
FAN1	22909	4|sg_hFAN1_03|FAN1	TGCATGGAGTAACATCCAAG
FAN1	22909	4|sg_hFAN1_04|FAN1	ACTTCGTTCAAGTGGATCCA
FAN1	22909	4|sg_hFAN1_05|FAN1	GCACCACAAGGAAACTCCGA
FAN1	22909	4|sg_hFAN1_06|FAN1	AATGGAAGCCGAAAGCCAAA
FAN1	22909	4|sg_hFAN1_07|FAN1	CTGATTGATAAGCTTCTACG
FAN1	22909	4|sg_hFAN1_08|FAN1	AGAAGTGGTTGAAAAACGTG
FAN1	22909	4|sg_hFAN1_09|FAN1	GGGCAGGCAAGTTTAGCAGG
FAN1	22909	4|sg_hFAN1_10|FAN1	GGAACTCTGTGGACTAGAAC
FANCA	2175	4|sg_hFANCA_01|FANCA	CCAGCATGCTGACGTCGCCA
FANCA	2175	4|sg_hFANCA_02|FANCA	GCCTCGGGCCAGGACCCAGG
FANCA	2175	4|sg_hFANCA_03|FANCA	CCCGGCTGAGAGAATACCCA
FANCA	2175	4|sg_hFANCA_04|FANCA	GCTCGGCCCAGGCCCTCCGG
FANCA	2175	4|sg_hFANCA_05|FANCA	CCGTGGGTATTCTCTCAGCC
FANCA	2175	4|sg_hFANCA_06|FANCA	CTCAGATCTGAGAAGAACTG
FANCA	2175	4|sg_hFANCA_07|FANCA	ACAGATCTGCACGGCTCCAG
FANCA	2175	4|sg_hFANCA_08|FANCA	TAGCGTGGGACAGATCTGCA
FANCA	2175	4|sg_hFANCA_09|FANCA	CCGGCTGAGAGAATACCCAC
FANCA	2175	4|sg_hFANCA_10|FANCA	GGACCCAGGGGGCCGCCGGA
FANCB	2187	4|sg_hFANCB_01|FANCB	ACTGCACAAGGATCTCCAAA
FANCB	2187	4|sg_hFANCB_02|FANCB	CTAGGCTATGAGATGAAGGA
FANCB	2187	4|sg_hFANCB_03|FANCB	ACAAGAGAATCGTTACCTGG
FANCB	2187	4|sg_hFANCB_04|FANCB	GCTTCTAAAGTGTCAAAATA
FANCB	2187	4|sg_hFANCB_05|FANCB	TAAAGGATACAACGAAAAAG
FANCB	2187	4|sg_hFANCB_06|FANCB	TGATAATACGTCAAGTGCAG
FANCB	2187	4|sg_hFANCB_07|FANCB	AATGTGTGCCAGCTTCCATT
FANCB	2187	4|sg_hFANCB_08|FANCB	TCAAGGAGTCCTTAAAAAGT
FANCB	2187	4|sg_hFANCB_09|FANCB	GATGGCCTAAGGGTCCTTAA
FANCB	2187	4|sg_hFANCB_10|FANCB	GACCCCTGATAGCAAGAAAG
FANCC	2176	4|sg_hFANCC_01|FANCC	GTGCACTCCTGGAAACCGAT
FANCC	2176	4|sg_hFANCC_02|FANCC	GGCAGACTACAGCTGACATG
FANCC	2176	4|sg_hFANCC_03|FANCC	ACATCTGTCAGGGTAATAAG
FANCC	2176	4|sg_hFANCC_04|FANCC	AATAGTGGCTATGATTTCCA
FANCC	2176	4|sg_hFANCC_05|FANCC	TGAACATCTCATCAACAACC
FANCC	2176	4|sg_hFANCC_06|FANCC	TGTGCACTCCTGGAAACCGA
FANCC	2176	4|sg_hFANCC_07|FANCC	GTTCTTTGAGGCTGTAAACG
FANCC	2176	4|sg_hFANCC_08|FANCC	TCTGGAGCCAGTGTCCCCGA
FANCC	2176	4|sg_hFANCC_09|FANCC	CAACAACCCGGAATATGGCA
FANCC	2176	4|sg_hFANCC_10|FANCC	TCAACAACCCGGAATATGGC
FANCD2	2177	4|sg_hFANCD2_01|FANCD2	AGTTGACTGACAATGAGTCG
FANCD2	2177	4|sg_hFANCD2_02|FANCD2	ATAGGAAGTTTGGGTCAAGT
FANCD2	2177	4|sg_hFANCD2_03|FANCD2	TCTTCATTCCGTAACAGCCA
FANCD2	2177	4|sg_hFANCD2_04|FANCD2	GGAAGTTTGGGTCAAGTCGG
FANCD2	2177	4|sg_hFANCD2_05|FANCD2	GTTGTCGTCTATTAGATTGG
FANCD2	2177	4|sg_hFANCD2_06|FANCD2	TTAGTGACCCATATCTGCAG
FANCD2	2177	4|sg_hFANCD2_07|FANCD2	ATTCCCAGCACGCTGATGTG
FANCD2	2177	4|sg_hFANCD2_08|FANCD2	TAGTGACCCATATCTGCAGT
FANCD2	2177	4|sg_hFANCD2_09|FANCD2	TTTGTCTTGTGAGCGTCTGC
FANCD2	2177	4|sg_hFANCD2_10|FANCD2	ATAGGAAGGGTGTCTCCTCA
FANCE	2178	4|sg_hFANCE_01|FANCE	GCTCCACGCCCTCAGCCCCA
FANCE	2178	4|sg_hFANCE_02|FANCE	AGGTTCCTCTGGCATATCCG
FANCE	2178	4|sg_hFANCE_03|FANCE	GCTCGAGGCCCTGTGCCGGG
FANCE	2178	4|sg_hFANCE_04|FANCE	AGCAAGCGACCCCAGTCGAA
FANCE	2178	4|sg_hFANCE_05|FANCE	GATTGCCCCGGATATGCCAG
FANCE	2178	4|sg_hFANCE_06|FANCE	TGGCCGAACGGCCATCAGCA
FANCE	2178	4|sg_hFANCE_07|FANCE	TTCCGGCAGCGATGGCCGAA
FANCE	2178	4|sg_hFANCE_08|FANCE	TGTCCCTGCTGATGGCCGTT
FANCE	2178	4|sg_hFANCE_09|FANCE	GGGAGGAGCCGGTCGTGCAG
FANCE	2178	4|sg_hFANCE_10|FANCE	AGTCGAAGGGCTCCCAGCCG
FANCF	2188	4|sg_hFANCF_01|FANCF	AGAGAACCCAAATCTCCAGG
FANCF	2188	4|sg_hFANCF_02|FANCF	GTAACGAGCTGCATCCCCGA
FANCF	2188	4|sg_hFANCF_03|FANCF	GGTAACGAGCTGCATCCCCG
FANCF	2188	4|sg_hFANCF_04|FANCF	GCAGGACGTCACAGTGACCG
FANCF	2188	4|sg_hFANCF_05|FANCF	GGATGCAGCTCGTTACCACC
FANCF	2188	4|sg_hFANCF_06|FANCF	GCTACCTGCGCCACATCCAT
FANCF	2188	4|sg_hFANCF_07|FANCF	ACATCCATCGGCGCTTTGGT
FANCF	2188	4|sg_hFANCF_08|FANCF	GCATGTGCACCGCAGACCGC
FANCF	2188	4|sg_hFANCF_09|FANCF	CAGGACGTCACAGTGACCGA
FANCF	2188	4|sg_hFANCF_10|FANCF	GCTGGAGAACCGGGCCCTCG
FANCG	2189	4|sg_hFANCG_01|FANCG	CAGCCTGCAGGCCAACCAGG
FANCG	2189	4|sg_hFANCG_02|FANCG	ACGGTCAGCACTCAACCAGA
FANCG	2189	4|sg_hFANCG_03|FANCG	GAAGAACAGGAACAGCTGCA
FANCG	2189	4|sg_hFANCG_04|FANCG	CCTTGGCCTGTCGAACGAGC
FANCG	2189	4|sg_hFANCG_05|FANCG	GTTGAGTGCTGACCGTCTTG
FANCG	2189	4|sg_hFANCG_06|FANCG	CTGTCGCCTCAGAGTCAGAC
FANCG	2189	4|sg_hFANCG_07|FANCG	CAGGTGACAGTCAGCTCCAA
FANCG	2189	4|sg_hFANCG_08|FANCG	CTGATCCTCTGTGAAACCCT
FANCG	2189	4|sg_hFANCG_09|FANCG	GGGCTCCTCCATAGTCTGCA
FANCG	2189	4|sg_hFANCG_10|FANCG	CATTATCCTGAGGGCAAGCT
FANCI	55215	4|sg_hFANCI_01|FANCI	ATACACTTGTTGTATCCAGT
FANCI	55215	4|sg_hFANCI_02|FANCI	CAGCACAATGAGGAACAGAG
FANCI	55215	4|sg_hFANCI_03|FANCI	AGAACTCGTGAAACACTTAA
FANCI	55215	4|sg_hFANCI_04|FANCI	GATGTTGTCACTGTGCCATC
FANCI	55215	4|sg_hFANCI_05|FANCI	ACATGACGAAGTTCACCTGA
FANCI	55215	4|sg_hFANCI_06|FANCI	TATCCAGTTGGTGGAATCGG
FANCI	55215	4|sg_hFANCI_07|FANCI	CTACGAGGCCCTGAGTAACA
FANCI	55215	4|sg_hFANCI_08|FANCI	GCCAGGGCAGTGAGAATGAT
FANCI	55215	4|sg_hFANCI_09|FANCI	GCTTCTGGTTCTCTCCTCCA
FANCI	55215	4|sg_hFANCI_10|FANCI	GACAGCACTAATAAACTCAT
FANCL	55120	4|sg_hFANCL_01|FANCL	ATAAGGCTTGAGTAGAACTG
FANCL	55120	4|sg_hFANCL_02|FANCL	TGTTATGCTTATCAACTTGA
FANCL	55120	4|sg_hFANCL_03|FANCL	GGAAGCATAGTAGGATGCCT
FANCL	55120	4|sg_hFANCL_04|FANCL	CGAGATGAATCCCTCATACA
FANCL	55120	4|sg_hFANCL_05|FANCL	TTGAGCCAGAAAAACCTCCA
FANCL	55120	4|sg_hFANCL_06|FANCL	CAGCTGAGAACAATACTTAG
FANCL	55120	4|sg_hFANCL_07|FANCL	CTGCGTGCTGTTGCACTCCG
FANCL	55120	4|sg_hFANCL_08|FANCL	TGATCTAATGAGCTTTATGA
FANCL	55120	4|sg_hFANCL_09|FANCL	ACAGCACGCAGAATTGCATT
FANCL	55120	4|sg_hFANCL_10|FANCL	CAGGCAACACTATCCTAAGG
FANCM	57697	4|sg_hFANCM_01|FANCM	GTAGAAATTGTACATGACCA
FANCM	57697	4|sg_hFANCM_02|FANCM	GTAAATCCACAGGGCGCCCG
FANCM	57697	4|sg_hFANCM_03|FANCM	TCAGTTCCGGAGCTGCAACC
FANCM	57697	4|sg_hFANCM_04|FANCM	GGTCTACACAAGCTTCCACC
FANCM	57697	4|sg_hFANCM_05|FANCM	ATTGGTAGGGTAAATCCACA
FANCM	57697	4|sg_hFANCM_06|FANCM	GAAATTGTACATGACCACGG
FANCM	57697	4|sg_hFANCM_07|FANCM	CGGAAACTATGCTTATTGCC
FANCM	57697	4|sg_hFANCM_08|FANCM	TCGCGGCGTACGAGGCTGAG
FANCM	57697	4|sg_hFANCM_09|FANCM	GCAGATCGAGGCTTGCTACC
FANCM	57697	4|sg_hFANCM_10|FANCM	TCGATCTGCTGTGTCACCAA
FEN1	2237	4|sg_hFEN1_01|FEN1	GACTACTGTGAGAGTATCCG
FEN1	2237	4|sg_hFEN1_02|FEN1	TCAGGTGTCGCATTAGCACA
FEN1	2237	4|sg_hFEN1_03|FEN1	TCTCCATCATGCGAATGGTG
FEN1	2237	4|sg_hFEN1_04|FEN1	TTATCTTGATGCACCCAGTG
FEN1	2237	4|sg_hFEN1_05|FEN1	AGTCTATGCTGCGGCTACCG
FEN1	2237	4|sg_hFEN1_06|FEN1	CACTGGGTGCATCAAGATAA
FEN1	2237	4|sg_hFEN1_07|FEN1	GCCGTTCTCCATCATGCGAA
FEN1	2237	4|sg_hFEN1_08|FEN1	GGTGAGGCAGTCCATGTCCT
FEN1	2237	4|sg_hFEN1_09|FEN1	TGATGCACCCAGTGAGGCAG
FEN1	2237	4|sg_hFEN1_10|FEN1	ACCATTCGCATGATGGAGAA
GEN1	348654	4|sg_hGEN1_01|GEN1	TGAGGGATTCCCATTCCATG
GEN1	348654	4|sg_hGEN1_02|GEN1	CGAATGCTTAGGAATCCCCT
GEN1	348654	4|sg_hGEN1_03|GEN1	AAGCTGATGTCATAAGCAAG
GEN1	348654	4|sg_hGEN1_04|GEN1	GGCACCGTACAGAACATGAT
GEN1	348654	4|sg_hGEN1_05|GEN1	TCCCACCAAGATTACGCAAG
GEN1	348654	4|sg_hGEN1_06|GEN1	CTAAGCATTCGAGCATATGG
GEN1	348654	4|sg_hGEN1_07|GEN1	AATGCTGGTGGTCATGTCGA
GEN1	348654	4|sg_hGEN1_08|GEN1	TTCCCACCAAGATTACGCAA
GEN1	348654	4|sg_hGEN1_09|GEN1	TCCCCTTGCGTAATCTTGGT
GEN1	348654	4|sg_hGEN1_10|GEN1	CCTAAGGATCATGAACGTAA
GTF2H1	2965	4|sg_hGTF2H1_01|GTF2H1	CTTTCAGCCAGCAGTCAAAA
GTF2H1	2965	4|sg_hGTF2H1_02|GTF2H1	ACAGGGATCGGCTGAATACA
GTF2H1	2965	4|sg_hGTF2H1_03|GTF2H1	GAGTCAAGTGATCAGTGCTG
GTF2H1	2965	4|sg_hGTF2H1_04|GTF2H1	GCTTTCAGCCAGCAGTCAAA
GTF2H1	2965	4|sg_hGTF2H1_05|GTF2H1	TCAGCTGGTCCTACATGCAG
GTF2H1	2965	4|sg_hGTF2H1_06|GTF2H1	GTAAATCTATCTTTGCCTTC
GTF2H1	2965	4|sg_hGTF2H1_07|GTF2H1	AACTAGTGAGCCCAGCAACA
GTF2H1	2965	4|sg_hGTF2H1_08|GTF2H1	TGATCACTTGACTCACAACA
GTF2H1	2965	4|sg_hGTF2H1_09|GTF2H1	CCCCAAACTGATGGCTGTAA
GTF2H1	2965	4|sg_hGTF2H1_10|GTF2H1	TAGTTGTGTCCCCTGCATGT
GTF2H2	2966	4|sg_hGTF2H2_01|GTF2H2	GAGTCTGCATAGCTATGCTT
GTF2H2	2966	4|sg_hGTF2H2_02|GTF2H2	CCTGTTGAGTGTAAAATCTG
GTF2H2	2966	4|sg_hGTF2H2_03|GTF2H2	AACGTCTTTGAAGAAAGCTG
GTF2H2	2966	4|sg_hGTF2H2_04|GTF2H2	AACAGAGTATTTGAGCACCA
GTF2H2	2966	4|sg_hGTF2H2_05|GTF2H2	AACCTGAAAGAACTAAGCGA
GTF2H2	2966	4|sg_hGTF2H2_06|GTF2H2	GCTGTGGATATGACCTGCCA
GTF2H2	2966	4|sg_hGTF2H2_07|GTF2H2	GAACTTGAGCTAGCAGGAGG
GTF2H2	2966	4|sg_hGTF2H2_08|GTF2H2	TGGATGGCAATACTGAGCCA
GTF2H2	2966	4|sg_hGTF2H2_09|GTF2H2	GTACTTGCTCGTGAAACTGG
GTF2H2	2966	4|sg_hGTF2H2_10|GTF2H2	CTGGTCAGATAAAGAAGCAA
GTF2H3	2967	4|sg_hGTF2H3_01|GTF2H3	CAGAGGGATTAAATTCAGGA
GTF2H3	2967	4|sg_hGTF2H3_02|GTF2H3	CCTGTAGTCAACATGAACTG
GTF2H3	2967	4|sg_hGTF2H3_03|GTF2H3	TGAGTCGGAGTCTAAAACAC
GTF2H3	2967	4|sg_hGTF2H3_04|GTF2H3	CCAGAGGGATTAAATTCAGG
GTF2H3	2967	4|sg_hGTF2H3_05|GTF2H3	CAGGCTTGTGACATCACGGG
GTF2H3	2967	4|sg_hGTF2H3_06|GTF2H3	AATCCCTCTGGGAGTAAAGA
GTF2H3	2967	4|sg_hGTF2H3_07|GTF2H3	ATAGATGCCGTGATGGTGCT
GTF2H3	2967	4|sg_hGTF2H3_08|GTF2H3	CTTGCTTTCCCCACCAAATT
GTF2H3	2967	4|sg_hGTF2H3_09|GTF2H3	CTTTCCCCACCAAATTGGGT
GTF2H3	2967	4|sg_hGTF2H3_10|GTF2H3	CGAATTTCCCAGCACCATCA
GTF2H4	2968	4|sg_hGTF2H4_01|GTF2H4	ACAATCGGTCCAATACCCCA
GTF2H4	2968	4|sg_hGTF2H4_02|GTF2H4	CTCCCTTGACAAGTACGCCG
GTF2H4	2968	4|sg_hGTF2H4_03|GTF2H4	CATCACCCAGTTCTTAGCCA
GTF2H4	2968	4|sg_hGTF2H4_04|GTF2H4	GTACGCCGAGGAGCGATGGG
GTF2H4	2968	4|sg_hGTF2H4_05|GTF2H4	GAAAGTACAGGGCTGCTGAG
GTF2H4	2968	4|sg_hGTF2H4_06|GTF2H4	GGAGGTTCTGGCGGAAAATG
GTF2H4	2968	4|sg_hGTF2H4_07|GTF2H4	CTCCTCGGCGTACTTGTCAA
GTF2H4	2968	4|sg_hGTF2H4_08|GTF2H4	TGGCAGGGTGCCCATACAAT
GTF2H4	2968	4|sg_hGTF2H4_09|GTF2H4	ACAAGTACGCCGAGGAGCGA
GTF2H4	2968	4|sg_hGTF2H4_10|GTF2H4	CACCCAGAAGGGCAATGCGG
GTF2H5	404672	4|sg_hGTF2H5_01|GTF2H5	TGGATGAGTCCAATGCCCTG
GTF2H5	404672	4|sg_hGTF2H5_02|GTF2H5	AATGTCCTCCAGGAGCGAGT
GTF2H5	404672	4|sg_hGTF2H5_03|GTF2H5	TAATGTCCTCCAGGAGCGAG
GTF2H5	404672	4|sg_hGTF2H5_04|GTF2H5	CTTGGATGAGTCCAATGCCC
GTF2H5	404672	4|sg_hGTF2H5_05|GTF2H5	AGCAGAAACTGCTTCATGGC
GTF2H5	404672	4|sg_hGTF2H5_06|GTF2H5	TTGGATGAGTCCAATGCCCT
GTF2H5	404672	4|sg_hGTF2H5_07|GTF2H5	GAAGCAGTTTCTGCTGTACT
GTF2H5	404672	4|sg_hGTF2H5_08|GTF2H5	AACATGGTCAACGTCTTGAA
GTF2H5	404672	4|sg_hGTF2H5_09|GTF2H5	AATGATGAACTTCTTCCCCA
GTF2H5	404672	4|sg_hGTF2H5_10|GTF2H5	GTACAGCAGAAACTGCTTCA
H2AFX	3014	4|sg_hH2AFX_01|H2AFX	GTGGCCTTCTTGCCGCCCGA
H2AFX	3014	4|sg_hH2AFX_02|H2AFX	CCTTGCCGCCAGTCTTGCCG
H2AFX	3014	4|sg_hH2AFX_03|H2AFX	GTACACCGGCTGCTGCGGAA
H2AFX	3014	4|sg_hH2AFX_04|H2AFX	CGAGGGCGCCTTCGGCCCCA
H2AFX	3014	4|sg_hH2AFX_05|H2AFX	GGGCGGCGTGACGATCGCCC
H2AFX	3014	4|sg_hH2AFX_06|H2AFX	AGTGGCCCTTCCGCAGCAGC
H2AFX	3014	4|sg_hH2AFX_07|H2AFX	GCCGGTGTACACGGCCCACT
H2AFX	3014	4|sg_hH2AFX_08|H2AFX	GGCGGCGTGACGATCGCCCA
H2AFX	3014	4|sg_hH2AFX_09|H2AFX	GGGCGCCTTCGGCCCCACGG
H2AFX	3014	4|sg_hH2AFX_10|H2AFX	GGTGGCCTTCTTGCCGCCCG
HELQ	113510	4|sg_hHELQ_01|HELQ	TCCAAGGACGAGACATTCCG
HELQ	113510	4|sg_hHELQ_02|HELQ	TCCGGGCACGAGCTCGGCCG
HELQ	113510	4|sg_hHELQ_03|HELQ	GAACAGGAGGCGGAAAACCG
HELQ	113510	4|sg_hHELQ_04|HELQ	GTATGATGTACCTTCCTCAC
HELQ	113510	4|sg_hHELQ_05|HELQ	GAATGTCTCGTCCTTGGAGG
HELQ	113510	4|sg_hHELQ_06|HELQ	AGCTCGTGCCCGGAGATGAG
HELQ	113510	4|sg_hHELQ_07|HELQ	GGTTTGTATCACCACCTCCA
HELQ	113510	4|sg_hHELQ_08|HELQ	AGAAGGGGCTGTACCTCAAC
HELQ	113510	4|sg_hHELQ_09|HELQ	TGGTTCCCGCATCCGCCGGC
HELQ	113510	4|sg_hHELQ_10|HELQ	AAATACACCCCAAGCTTGGA
HLTF	6596	4|sg_hHLTF_01|HLTF	GGTTGGACTACGCTATTACA
HLTF	6596	4|sg_hHLTF_02|HLTF	TTAGGATTCAATTTGGAAAG
HLTF	6596	4|sg_hHLTF_03|HLTF	TTTCGCTGTTCCCAGAATGG
HLTF	6596	4|sg_hHLTF_04|HLTF	GTTGGACTACGCTATTACAC
HLTF	6596	4|sg_hHLTF_05|HLTF	GACCGACCAGAAAATGTCCA
HLTF	6596	4|sg_hHLTF_06|HLTF	CTAGTTAGAAAGTCATCTGG
HLTF	6596	4|sg_hHLTF_07|HLTF	CATCAGCTAAAATTCCTCCA
HLTF	6596	4|sg_hHLTF_08|HLTF	TAGTTAGAAAGTCATCTGGA
HLTF	6596	4|sg_hHLTF_09|HLTF	GAATTGCCGCAGAAAATGAA
HLTF	6596	4|sg_hHLTF_10|HLTF	TGGAAGTTTGAGAGGTCATG
HUS1	3364	4|sg_hHUS1_01|HUS1	CGCAGGGATGAAATACTGAA
HUS1	3364	4|sg_hHUS1_02|HUS1	GGATGTCATGGGTCACAATG
HUS1	3364	4|sg_hHUS1_03|HUS1	GATTTATTTAGAGCTAACAT
HUS1	3364	4|sg_hHUS1_04|HUS1	GCGCAGGGATGAAATACTGA
HUS1	3364	4|sg_hHUS1_05|HUS1	GGACAGAAACGTGGAACACA
HUS1	3364	4|sg_hHUS1_06|HUS1	ACATCAGGATCTGGGACCAC
HUS1	3364	4|sg_hHUS1_07|HUS1	AAGTCCTTCCACAATTTCCT
HUS1	3364	4|sg_hHUS1_08|HUS1	TTCAACGAATTTCAAATGGA
HUS1	3364	4|sg_hHUS1_09|HUS1	GATTCCTAGGAAATTGTGGA
HUS1	3364	4|sg_hHUS1_10|HUS1	TGTGACAAGCTGGCTAATGG
INIP	58493	4|sg_hINIP_01|INIP	GCATATTGCAGCCCAACAGA
INIP	58493	4|sg_hINIP_02|INIP	CGGAAGTCCTTATTAAGAGA
INIP	58493	4|sg_hINIP_03|INIP	CCGGAAGTCCTTATTAAGAG
INIP	58493	4|sg_hINIP_04|INIP	GCTGCTGCTCAGCGTGATCC
INIP	58493	4|sg_hINIP_05|INIP	GAGAGTGCAATGCTAGCTCC
INIP	58493	4|sg_hINIP_06|INIP	CCTCTCTTAATAAGGACTTC
INIP	58493	4|sg_hINIP_07|INIP	CTCTCTTAATAAGGACTTCC
INIP	58493	4|sg_hINIP_08|INIP	CAAAAATAGAGTTGCAATCT
INIP	58493	4|sg_hINIP_09|INIP	CCTGCAAAGCTGCCTTCTGT
INIP	58493	4|sg_hINIP_10|INIP	TAGTGTCAATACCTAGCTCC
INSL6	11172	4|sg_hINSL6_01|INSL6	GTAGGCTTCGACCTTCTCCG
INSL6	11172	4|sg_hINSL6_02|INSL6	CATCCCCAAAGAAAACGCAG
INSL6	11172	4|sg_hINSL6_03|INSL6	AATTCTCTTGTCTTACCAAG
INSL6	11172	4|sg_hINSL6_04|INSL6	GCTGTGGCTTGGACTCCTGC
INSL6	11172	4|sg_hINSL6_05|INSL6	AGGGACAAGCGGAGGAGCCG
INSL6	11172	4|sg_hINSL6_06|INSL6	GCCACAGCAGGGACAAGCGG
INSL6	11172	4|sg_hINSL6_07|INSL6	GTGCAATCAACCGTGAGAAA
INSL6	11172	4|sg_hINSL6_08|INSL6	GAGCCAGTTCCGTTTCGAGG
INSL6	11172	4|sg_hINSL6_09|INSL6	CAGGAGTCCAAGCCACAGCA
INSL6	11172	4|sg_hINSL6_10|INSL6	TGTGCCTCTTCCCCGGGCCG
INTS1	26173	4|sg_hINTS1_01|INTS1	GCTGCTGGATGAGATCGAGG
INTS1	26173	4|sg_hINTS1_02|INTS1	GATCTCATCCAGCAGCACCG
INTS1	26173	4|sg_hINTS1_03|INTS1	GGAAGGGGCTGGCTTCAGCA
INTS1	26173	4|sg_hINTS1_04|INTS1	AGAGCAATGAAGTCTCCTGG
INTS1	26173	4|sg_hINTS1_05|INTS1	ACAGATGGCTCTTTAATCGA
INTS1	26173	4|sg_hINTS1_06|INTS1	CTTGCGCTCAGAAGGCAGGC
INTS1	26173	4|sg_hINTS1_07|INTS1	GGTGCGCCGGCCCAGCGCCG
INTS1	26173	4|sg_hINTS1_08|INTS1	AGCCTCAGCCAGGCGCCCCA
INTS1	26173	4|sg_hINTS1_09|INTS1	GGTACATGAGGCTCAGGTAG
INTS1	26173	4|sg_hINTS1_10|INTS1	GGCCGAGGCACTGGACAACG
INTS2	57508	4|sg_hINTS2_01|INTS2	AGTGCCATCCGTACCAAACA
INTS2	57508	4|sg_hINTS2_02|INTS2	GTACAGACGTAAGAGTGCAC
INTS2	57508	4|sg_hINTS2_03|INTS2	TCTCAGGCCCTCAAGGTCCG
INTS2	57508	4|sg_hINTS2_04|INTS2	TGAGAGTCCAGTATATTTGG
INTS2	57508	4|sg_hINTS2_05|INTS2	CTTCAGCTACATCAACTATA
INTS2	57508	4|sg_hINTS2_06|INTS2	ATTCGGGTGCTTCTTACTGT
INTS2	57508	4|sg_hINTS2_07|INTS2	TTCTAAAGCATGAAAGTCCA
INTS2	57508	4|sg_hINTS2_08|INTS2	TCTGCCCTGTTTGGTACGGA
INTS2	57508	4|sg_hINTS2_09|INTS2	GCAGCTTCCTCCAAATATAC
INTS2	57508	4|sg_hINTS2_10|INTS2	GCTTCAGCTACATCAACTAT
INTS3	65123	4|sg_hINTS3_01|INTS3	GTACGGGAACTGGTGAAGAG
INTS3	65123	4|sg_hINTS3_02|INTS3	GGATGAGAGTAAACAGGCCC
INTS3	65123	4|sg_hINTS3_03|INTS3	GAGGTACGTGTAAACAGCCA
INTS3	65123	4|sg_hINTS3_04|INTS3	TGGATATCCTGACAGAGCAA
INTS3	65123	4|sg_hINTS3_05|INTS3	TTAGCTCTGGTGAGTCGTGA
INTS3	65123	4|sg_hINTS3_06|INTS3	GACTCACCAGAGCTAAGTCC
INTS3	65123	4|sg_hINTS3_07|INTS3	AGCAGCTGCTTCGGGAGCAG
INTS3	65123	4|sg_hINTS3_08|INTS3	GCCTCATCGTGGACCACCAT
INTS3	65123	4|sg_hINTS3_09|INTS3	GGAGAAGTACCTGAAGCTGC
INTS3	65123	4|sg_hINTS3_10|INTS3	ATTGTGACATCGATGACTGC
LIG3	3980	4|sg_hLIG3_01|LIG3	TCACCCCCAGACTCTGAGAA
LIG3	3980	4|sg_hLIG3_02|LIG3	AAGCCTGTTCTATCATTCCA
LIG3	3980	4|sg_hLIG3_03|LIG3	GCATGTTTGAGAAACTAGAG
LIG3	3980	4|sg_hLIG3_04|LIG3	AGCCAAGCCCAACAACTCTG
LIG3	3980	4|sg_hLIG3_05|LIG3	TTGTCACCAGTACCAATCCC
[truncated: 1,215 more rows]
